# Supplementary material for: Novel insights into the somatic proteome of Strongyloides stercoralis infective third-stage larvae
Source: Parasit Vectors. 2023 Jan 31;16:45. doi: 10.1186/s13071-023-05675-7 (PMC9890704; doi:10.1186/s13071-023-05675-7)
Supplement: Supplementary file 1 — Additional file 1: Table S1. Annotated dataset. The dataset includes peptide list, protein identification, gene ontology annotation and InterPro annotation. [file 13071_2023_5675_MOESM1_ESM.xlsx]

## Sheet: Peptide_List
prot_hit_num	prot_family_member	prot_AC	DataSet	Description	prot_score	prot_mass	prot_matches	prot_matches_sig	prot_sequences	prot_sequences_sig	prot_pi	pep_miss	pep_score	pep_homol	pep_ident	pep_expect	pep_res_before	pep_seq	pep_res_after	pep_scan_title
160	1	A0A0G4E6F5	Micro Aug2019	Puromycin-sensitive aminopeptidase (Fragment)	164	55597	5	5	5	5		0	28.34	24	33	0.0022	K	NLEPLAAK	L	Locus:1.1.1.356.16 File:~Tiberti_Larve_SsL3_30082019_LIB1.wiff~
160	1	A0A0G4E6F5	Micro Aug2019	Puromycin-sensitive aminopeptidase (Fragment)	164	55597	5	5	5	5		0	45.87	37	37	0.00065	K	QVGFPFVSVSQK	I	Locus:1.1.1.460.22 File:~Tiberti_Larve_SsL3_30082019_LIB1.wiff~
160	1	A0A0G4E6F5	Micro Aug2019	Puromycin-sensitive aminopeptidase (Fragment)	164	55597	5	5	5	5		0	115.88	32	37	2.4e-11	R	YTLDGGIGALSNVLAR	F	Locus:1.1.1.507.30 File:~Tiberti_Larve_SsL3_30082019_LIB1.wiff~
160	1	A0A0G4E6F5	Micro Aug2019	Puromycin-sensitive aminopeptidase (Fragment)	164	55597	5	5	5	5		0	51.1	26	36	1.6e-05	K	ALDYFNEWFDFTYPVSK	M	Locus:1.1.1.566.9 File:~Tiberti_Larve_SsL3_30082019_LIB1.wiff~
160	1	A0A0G4E6F5	Micro Aug2019	Puromycin-sensitive aminopeptidase (Fragment)	164	55597	5	5	5	5		0	40.13	28	35	0.00035	R	SSHPIEVPIENPSELEEIYDAITYQK	S	Locus:1.1.1.546.33 File:~Tiberti_Larve_SsL3_30082019_LIB1.wiff~
36	2	A0A0G4E6L1	Micro Aug2019	14-3-3 (Fragment)	554	26668	21	18	11	10		0	56.3		38	8.3e-05	R	VISSIEQK	T	Locus:1.1.1.320.26 File:~Tiberti_Larve_SsL3_30082019_LIB1.wiff~
36	2	A0A0G4E6L1	Micro Aug2019	14-3-3 (Fragment)	554	26668	21	18	11	10		0	61.4		37	1.8e-05	R	NLLSVAYK	N	Locus:1.1.1.407.7 File:~Tiberti_Larve_SsL3_30082019_LIB1.wiff~
36	2	A0A0G4E6L1	Micro Aug2019	14-3-3 (Fragment)	554	26668	21	18	11	10		1	36.17		38	0.0079	R	EKIEQELK	E	Locus:1.1.1.318.27 File:~Tiberti_Larve_SsL3_30082019_LIB1.wiff~
36	2	A0A0G4E6L1	Micro Aug2019	14-3-3 (Fragment)	554	26668	21	18	11	10		0	66.49	27	37	6.3e-07	K	TSLAPTHPVR	L	Locus:1.1.1.321.12 File:~Tiberti_Larve_SsL3_30082019_LIB1.wiff~
36	2	A0A0G4E6L1	Micro Aug2019	14-3-3 (Fragment)	554	26668	21	18	11	10		0	81.79		38	2.1e-07	R	YLAEVAIGDAR	S	Locus:1.1.1.404.29 File:~Tiberti_Larve_SsL3_30082019_LIB1.wiff~
36	2	A0A0G4E6L1	Micro Aug2019	14-3-3 (Fragment)	554	26668	21	18	11	10		0	61.87		37	1.8e-05	K	DSTLIMQLLR	D	Locus:1.1.1.525.6 File:~Tiberti_Larve_SsL3_30082019_LIB1.wiff~
36	2	A0A0G4E6L1	Micro Aug2019	14-3-3 (Fragment)	554	26668	21	18	11	10		0	82.01		37	1.8e-07	K	EICEDVLSLLEK	Y	Locus:1.1.1.516.22 File:~Tiberti_Larve_SsL3_30082019_LIB1.wiff~
36	2	A0A0G4E6L1	Micro Aug2019	14-3-3 (Fragment)	554	26668	21	18	11	10		0	71.01		35	1.5e-06	K	VTEIGAELTNEER	N	Locus:1.1.1.345.36 File:~Tiberti_Larve_SsL3_30082019_LIB1.wiff~
36	2	A0A0G4E6L1	Micro Aug2019	14-3-3 (Fragment)	554	26668	21	18	11	10		1	48.78		37	0.00036	K	KVTEIGAELTNEER	N	Locus:1.1.1.381.21 File:~Tiberti_Larve_SsL3_30082019_LIB1.wiff~
36	2	A0A0G4E6L1	Micro Aug2019	14-3-3 (Fragment)	554	26668	21	18	11	10		0	141.38	36	36	1.4e-13	R	SGASNNSAVAYSEALEVAK	T	Locus:1.1.1.417.36 File:~Tiberti_Larve_SsL3_30082019_LIB1.wiff~
36	2	A0A0G4E6L1	Micro Aug2019	14-3-3 (Fragment)	554	26668	21	18	11	10		0	102.91	30	35	2.7e-10	K	QAFDDAIAELDTLNEDSYK	D	Locus:1.1.1.505.24 File:~Tiberti_Larve_SsL3_30082019_LIB1.wiff~
41	1	A0A0G4E7A1	Micro Aug2019	Ferritin (Fragment)	553	17747	16	14	8	7		0	30.71		36	0.018	R	SIEEIGR	F	Locus:1.1.1.335.21 File:~Tiberti_Larve_SsL3_30082019_LIB1.wiff~
41	1	A0A0G4E7A1	Micro Aug2019	Ferritin (Fragment)	553	17747	16	14	8	7		0	42.02		37	0.0017	K	SNNEGLLR	L	Locus:1.1.1.331.26 File:~Tiberti_Larve_SsL3_30082019_LIB1.wiff~
41	1	A0A0G4E7A1	Micro Aug2019	Ferritin (Fragment)	553	17747	16	14	8	7		0	45.64		36	0.00065	K	YLEEQTR	S	Locus:1.1.1.306.30 File:~Tiberti_Larve_SsL3_30082019_LIB1.wiff~
41	1	A0A0G4E7A1	Micro Aug2019	Ferritin (Fragment)	553	17747	16	14	8	7		0	45.74		36	0.00052	R	LHEISSENK	D	Locus:1.1.1.288.24 File:~Tiberti_Larve_SsL3_30082019_LIB1.wiff~
41	1	A0A0G4E7A1	Micro Aug2019	Ferritin (Fragment)	553	17747	16	14	8	7		0	54.28		35	6.8e-05	K	DIDFCTLLEDK	Y	Locus:1.1.1.499.21 File:~Tiberti_Larve_SsL3_30082019_LIB1.wiff~
41	1	A0A0G4E7A1	Micro Aug2019	Ferritin (Fragment)	553	17747	16	14	8	7		1	38.22	27	36	0.00038	K	QSEEEREHAVGFIK	Y	Locus:1.1.1.351.18 File:~Tiberti_Larve_SsL3_30082019_LIB1.wiff~
41	1	A0A0G4E7A1	Micro Aug2019	Ferritin (Fragment)	553	17747	16	14	8	7		1	51.7	26	36	1.4e-05	K	DIDFCTLLEDKYLEEQTR	S	Locus:1.1.1.504.29 File:~Tiberti_Larve_SsL3_30082019_LIB1.wiff~
41	1	A0A0G4E7A1	Micro Aug2019	Ferritin (Fragment)	553	17747	16	14	8	7		0	119.62	34	36	1.6e-11	K	ASSPQEFNSLVEAFQFALDLEK	S	Locus:1.1.1.618.11 File:~Tiberti_Larve_SsL3_30082019_LIB1.wiff~
41	1	A0A0G4E7A1	Micro Aug2019	Ferritin (Fragment)	553	17747	16	14	8	7		0	77.42	27	36	5.5e-08	K	ASSPQEFNSLVEAFQFALDLEK	S	Locus:1.1.1.617.4 File:~Tiberti_Larve_SsL3_30082019_LIB1.wiff~
3	1	A0A0K0DSA2	Micro Aug2019	Myosin_tail_1 domain-containing protein	3412	104394	102	94	58	56		0	41.4		23	7.2e-05	R	TTVVGGK	A	Locus:1.1.1.280.20 File:~Tiberti_Larve_SsL3_30082019_LIB1.wiff~
3	1	A0A0K0DSA2	Micro Aug2019	Myosin_tail_1 domain-containing protein	3412	104394	102	94	58	56		0	40.78		27	0.00021	R	ALADAAR	A	Locus:1.1.1.292.18 File:~Tiberti_Larve_SsL3_30082019_LIB1.wiff~
3	1	A0A0K0DSA2	Micro Aug2019	Myosin_tail_1 domain-containing protein	3412	104394	102	94	58	56		0	32.49		33	0.0064	R	ANIEAQK	T	Locus:1.1.1.280.24 File:~Tiberti_Larve_SsL3_30082019_LIB1.wiff~
3	1	A0A0K0DSA2	Micro Aug2019	Myosin_tail_1 domain-containing protein	3412	104394	102	94	58	56		0	37.42		37	0.0047	R	ELQTALK	E	Locus:1.1.1.332.19 File:~Tiberti_Larve_SsL3_30082019_LIB1.wiff~
3	1	A0A0K0DSA2	Micro Aug2019	Myosin_tail_1 domain-containing protein	3412	104394	102	94	58	56		0	52.85		36	0.00012	K	ETQNALR	K	Locus:1.1.1.284.25 File:~Tiberti_Larve_SsL3_30082019_LIB1.wiff~
3	1	A0A0K0DSA2	Micro Aug2019	Myosin_tail_1 domain-containing protein	3412	104394	102	94	58	56		0	43.79		38	0.0014	K	SLEEQVK	Q	Locus:1.1.1.311.24 File:~Tiberti_Larve_SsL3_30082019_LIB1.wiff~
3	1	A0A0K0DSA2	Micro Aug2019	Myosin_tail_1 domain-containing protein	3412	104394	102	94	58	56		0	38.86		36	0.0029	K	EALADANR	K	Locus:1.1.1.296.35 File:~Tiberti_Larve_SsL3_30082019_LIB1.wiff~
3	1	A0A0K0DSA2	Micro Aug2019	Myosin_tail_1 domain-containing protein	3412	104394	102	94	58	56		0	62.78		35	9e-06	K	NALDNAIR	A	Locus:1.1.1.359.20 File:~Tiberti_Larve_SsL3_30082019_LIB1.wiff~
3	1	A0A0K0DSA2	Micro Aug2019	Myosin_tail_1 domain-containing protein	3412	104394	102	94	58	56		0	36.09		34	0.0031	R	ELEDAEGR	A	Locus:1.1.1.294.33 File:~Tiberti_Larve_SsL3_30082019_LIB1.wiff~
3	1	A0A0K0DSA2	Micro Aug2019	Myosin_tail_1 domain-containing protein	3412	104394	102	94	58	56		1	54.45		38	0.00012	R	KSLEEQVK	Q	Locus:1.1.1.299.34 File:~Tiberti_Larve_SsL3_30082019_LIB1.wiff~
3	1	A0A0K0DSA2	Micro Aug2019	Myosin_tail_1 domain-containing protein	3412	104394	102	94	58	56		0	43.44	26	34	0.0001	K	VYVLEDDF	-	Locus:1.1.1.473.3 File:~Tiberti_Larve_SsL3_30082019_LIB1.wiff~
3	1	A0A0K0DSA2	Micro Aug2019	Myosin_tail_1 domain-containing protein	3412	104394	102	94	58	56		0	48.24	35	37	0.00028	K	NLQFEIDR	L	Locus:1.1.1.408.13 File:~Tiberti_Larve_SsL3_30082019_LIB1.wiff~
3	1	A0A0K0DSA2	Micro Aug2019	Myosin_tail_1 domain-containing protein	3412	104394	102	94	58	56		0	39.75	36	37	0.0021	K	HVNDLANQR	Q	Locus:1.1.1.292.21 File:~Tiberti_Larve_SsL3_30082019_LIB1.wiff~
3	1	A0A0K0DSA2	Micro Aug2019	Myosin_tail_1 domain-containing protein	3412	104394	102	94	58	56		0	72.08	34	36	7.6e-07	R	LAAALADAEAR	M	Locus:1.1.1.377.26 File:~Tiberti_Larve_SsL3_30082019_LIB1.wiff~
3	1	A0A0K0DSA2	Micro Aug2019	Myosin_tail_1 domain-containing protein	3412	104394	102	94	58	56		0	44.43	25	36	6.8e-05	R	TALDEESSAR	T	Locus:1.1.1.310.35 File:~Tiberti_Larve_SsL3_30082019_LIB1.wiff~
3	1	A0A0K0DSA2	Micro Aug2019	Myosin_tail_1 domain-containing protein	3412	104394	102	94	58	56		0	66.54		35	3.7e-06	R	LQAELQQLR	I	Locus:1.1.1.386.28 File:~Tiberti_Larve_SsL3_30082019_LIB1.wiff~
3	1	A0A0K0DSA2	Micro Aug2019	Myosin_tail_1 domain-containing protein	3412	104394	102	94	58	56		0	65.33		36	7e-06	K	AQNTIAILER	A	Locus:1.1.1.406.26 File:~Tiberti_Larve_SsL3_30082019_LIB1.wiff~
3	1	A0A0K0DSA2	Micro Aug2019	Myosin_tail_1 domain-containing protein	3412	104394	102	94	58	56		0	68.28		36	3.5e-06	R	LQAENNDLLK	E	Locus:1.1.1.378.29 File:~Tiberti_Larve_SsL3_30082019_LIB1.wiff~
3	1	A0A0K0DSA2	Micro Aug2019	Myosin_tail_1 domain-containing protein	3412	104394	102	94	58	56		0	63.81		36	1e-05	K	VQLDNLQHVK	Y	Locus:1.1.1.373.10 File:~Tiberti_Larve_SsL3_30082019_LIB1.wiff~
3	1	A0A0K0DSA2	Micro Aug2019	Myosin_tail_1 domain-containing protein	3412	104394	102	94	58	56		0	43.66		36	0.00086	K	SPSMANANIYK	S	Locus:1.1.1.374.34 File:~Tiberti_Larve_SsL3_30082019_LIB1.wiff~
3	1	A0A0K0DSA2	Micro Aug2019	Myosin_tail_1 domain-containing protein	3412	104394	102	94	58	56		1	49.75	36	38	0.00021	K	KLHDDLHEAK	E	Locus:1.1.1.282.8 File:~Tiberti_Larve_SsL3_30082019_LIB1.wiff~
3	1	A0A0K0DSA2	Micro Aug2019	Myosin_tail_1 domain-containing protein	3412	104394	102	94	58	56		0	33.72	34	37	0.0064	K	LHELDLENAR	L	Locus:1.1.1.378.8 File:~Tiberti_Larve_SsL3_30082019_LIB1.wiff~
3	1	A0A0K0DSA2	Micro Aug2019	Myosin_tail_1 domain-containing protein	3412	104394	102	94	58	56		0	67.22		37	5e-06	R	LLQEDLESER	E	Locus:1.1.1.382.31 File:~Tiberti_Larve_SsL3_30082019_LIB1.wiff~
3	1	A0A0K0DSA2	Micro Aug2019	Myosin_tail_1 domain-containing protein	3412	104394	102	94	58	56		0	79.68	32	36	1e-07	R	FEAQANDLSNK	V	Locus:1.1.1.339.34 File:~Tiberti_Larve_SsL3_30082019_LIB1.wiff~
3	1	A0A0K0DSA2	Micro Aug2019	Myosin_tail_1 domain-containing protein	3412	104394	102	94	58	56		0	65.21		36	6.7e-06	K	NFVMAQDTADR	L	Locus:1.1.1.377.33 File:~Tiberti_Larve_SsL3_30082019_LIB1.wiff~
3	1	A0A0K0DSA2	Micro Aug2019	Myosin_tail_1 domain-containing protein	3412	104394	102	94	58	56		0	82.01	37	37	1.5e-07	K	VLQANLEDSQR	Q	Locus:1.1.1.356.35 File:~Tiberti_Larve_SsL3_30082019_LIB1.wiff~
3	1	A0A0K0DSA2	Micro Aug2019	Myosin_tail_1 domain-containing protein	3412	104394	102	94	58	56		0	41	30	37	0.00044	K	VLQANLEDSQR	Q	Locus:1.1.1.357.13 File:~Tiberti_Larve_SsL3_30082019_LIB1.wiff~
3	1	A0A0K0DSA2	Micro Aug2019	Myosin_tail_1 domain-containing protein	3412	104394	102	94	58	56		0	67.8		35	2.9e-06	R	DLETALDEETR	R	Locus:1.1.1.409.29 File:~Tiberti_Larve_SsL3_30082019_LIB1.wiff~
3	1	A0A0K0DSA2	Micro Aug2019	Myosin_tail_1 domain-containing protein	3412	104394	102	94	58	56		0	78.53	32	38	1.1e-07	K	ISTLSAELEEVK	N	Locus:1.1.1.429.25 File:~Tiberti_Larve_SsL3_30082019_LIB1.wiff~
3	1	A0A0K0DSA2	Micro Aug2019	Myosin_tail_1 domain-containing protein	3412	104394	102	94	58	56		1	66.31	34	37	3.4e-06	R	KLHELDLENAR	L	Locus:1.1.1.357.16 File:~Tiberti_Larve_SsL3_30082019_LIB1.wiff~
3	1	A0A0K0DSA2	Micro Aug2019	Myosin_tail_1 domain-containing protein	3412	104394	102	94	58	56		1	41.2	28	37	0.00027	R	KLHELDLENAR	L	Locus:1.1.1.359.4 File:~Tiberti_Larve_SsL3_30082019_LIB1.wiff~
3	1	A0A0K0DSA2	Micro Aug2019	Myosin_tail_1 domain-containing protein	3412	104394	102	94	58	56		0	100.19		36	2.1e-09	R	ADQAESSLHLLR	A	Locus:1.1.1.386.17 File:~Tiberti_Larve_SsL3_30082019_LIB1.wiff~
3	1	A0A0K0DSA2	Micro Aug2019	Myosin_tail_1 domain-containing protein	3412	104394	102	94	58	56		0	87.7		37	4.7e-08	K	YQLAQQLEEAR	R	Locus:1.1.1.399.34 File:~Tiberti_Larve_SsL3_30082019_LIB1.wiff~
3	1	A0A0K0DSA2	Micro Aug2019	Myosin_tail_1 domain-containing protein	3412	104394	102	94	58	56		0	55	32	34	2.7e-05	K	EVQMQVDEEHK	N	Locus:1.1.1.322.26 File:~Tiberti_Larve_SsL3_30082019_LIB1.wiff~
3	1	A0A0K0DSA2	Micro Aug2019	Myosin_tail_1 domain-containing protein	3412	104394	102	94	58	56		0	115.65		37	7.9e-11	K	LSLANTEITQWK	S	Locus:1.1.1.447.25 File:~Tiberti_Larve_SsL3_30082019_LIB1.wiff~
3	1	A0A0K0DSA2	Micro Aug2019	Myosin_tail_1 domain-containing protein	3412	104394	102	94	58	56		1	40.32		36	0.0021	R	DLETALDEETRR	H	Locus:1.1.1.399.16 File:~Tiberti_Larve_SsL3_30082019_LIB1.wiff~
3	1	A0A0K0DSA2	Micro Aug2019	Myosin_tail_1 domain-containing protein	3412	104394	102	94	58	56		0	46.9	33	37	0.00023	R	IDELTAELEAAQR	E	Locus:1.1.1.432.7 File:~Tiberti_Larve_SsL3_30082019_LIB1.wiff~
3	1	A0A0K0DSA2	Micro Aug2019	Myosin_tail_1 domain-containing protein	3412	104394	102	94	58	56		1	43.47	35	35	0.00073	R	KQAENDLEEANGR	I	Locus:1.1.1.302.35 File:~Tiberti_Larve_SsL3_30082019_LIB1.wiff~
3	1	A0A0K0DSA2	Micro Aug2019	Myosin_tail_1 domain-containing protein	3412	104394	102	94	58	56		1	68.67	34	37	1.8e-06	R	IRDLETALDEETR	R	Locus:1.1.1.398.20 File:~Tiberti_Larve_SsL3_30082019_LIB1.wiff~
3	1	A0A0K0DSA2	Micro Aug2019	Myosin_tail_1 domain-containing protein	3412	104394	102	94	58	56		0	54.06	35	35	6.6e-05	R	LQSEVEVLIVDLEK	A	Locus:1.1.1.534.3 File:~Tiberti_Larve_SsL3_30082019_LIB1.wiff~
3	1	A0A0K0DSA2	Micro Aug2019	Myosin_tail_1 domain-containing protein	3412	104394	102	94	58	56		0	90.41	30	35	4.9e-09	R	LQSEVEVLIVDLEK	A	Locus:1.1.1.537.28 File:~Tiberti_Larve_SsL3_30082019_LIB1.wiff~
3	1	A0A0K0DSA2	Micro Aug2019	Myosin_tail_1 domain-containing protein	3412	104394	102	94	58	56		0	71.03	32	37	7.3e-07	R	QLQQTLDAYALAQR	K	Locus:1.1.1.430.18 File:~Tiberti_Larve_SsL3_30082019_LIB1.wiff~
3	1	A0A0K0DSA2	Micro Aug2019	Myosin_tail_1 domain-containing protein	3412	104394	102	94	58	56		0	127.19		36	4.3e-12	R	INDLQSINNNLTAIK	N	Locus:1.1.1.437.35 File:~Tiberti_Larve_SsL3_30082019_LIB1.wiff~
3	1	A0A0K0DSA2	Micro Aug2019	Myosin_tail_1 domain-containing protein	3412	104394	102	94	58	56		0	55.02		36	7e-05	R	INDLQSINNNLTAIK	N	Locus:1.1.1.440.14 File:~Tiberti_Larve_SsL3_30082019_LIB1.wiff~
3	1	A0A0K0DSA2	Micro Aug2019	Myosin_tail_1 domain-containing protein	3412	104394	102	94	58	56		0	33.84	25	35	0.00067	R	ALEQLHEEQEHSMK	I	Locus:1.1.1.338.15 File:~Tiberti_Larve_SsL3_30082019_LIB1.wiff~
3	1	A0A0K0DSA2	Micro Aug2019	Myosin_tail_1 domain-containing protein	3412	104394	102	94	58	56		2	49.88	29	37	4.4e-05	R	IRDLETALDEETRR	H	Locus:1.1.1.390.7 File:~Tiberti_Larve_SsL3_30082019_LIB1.wiff~
3	1	A0A0K0DSA2	Micro Aug2019	Myosin_tail_1 domain-containing protein	3412	104394	102	94	58	56		0	67.12	32	37	1.5e-06	R	QLGEAESITMQNLQR	V	Locus:1.1.1.415.22 File:~Tiberti_Larve_SsL3_30082019_LIB1.wiff~
3	1	A0A0K0DSA2	Micro Aug2019	Myosin_tail_1 domain-containing protein	3412	104394	102	94	58	56		0	103.24	38	40	1.6e-09	K	QAEYEEQIELMLQK	I	Locus:1.1.1.476.34 File:~Tiberti_Larve_SsL3_30082019_LIB1.wiff~
3	1	A0A0K0DSA2	Micro Aug2019	Myosin_tail_1 domain-containing protein	3412	104394	102	94	58	56		0	74.4	27	37	1.1e-07	K	LETELSTAQADLDEATK	E	Locus:1.1.1.432.20 File:~Tiberti_Larve_SsL3_30082019_LIB1.wiff~
3	1	A0A0K0DSA2	Micro Aug2019	Myosin_tail_1 domain-containing protein	3412	104394	102	94	58	56		0	119.9	30	35	5.7e-12	K	QLQVQIQEAEAAALLGGK	R	Locus:1.1.1.493.31 File:~Tiberti_Larve_SsL3_30082019_LIB1.wiff~
3	1	A0A0K0DSA2	Micro Aug2019	Myosin_tail_1 domain-containing protein	3412	104394	102	94	58	56		0	128.37	32	35	1.3e-12	K	QLQVQIQEAEAAALLGGK	R	Locus:1.1.1.490.14 File:~Tiberti_Larve_SsL3_30082019_LIB1.wiff~
3	1	A0A0K0DSA2	Micro Aug2019	Myosin_tail_1 domain-containing protein	3412	104394	102	94	58	56		1	102.76	33	37	5.5e-10	R	FEAQANDLSNKVEDLNK	H	Locus:1.1.1.397.34 File:~Tiberti_Larve_SsL3_30082019_LIB1.wiff~
3	1	A0A0K0DSA2	Micro Aug2019	Myosin_tail_1 domain-containing protein	3412	104394	102	94	58	56		0	92.56		36	1.1e-08	R	LQHEVIELTSTIDQVQK	D	Locus:1.1.1.438.25 File:~Tiberti_Larve_SsL3_30082019_LIB1.wiff~
3	1	A0A0K0DSA2	Micro Aug2019	Myosin_tail_1 domain-containing protein	3412	104394	102	94	58	56		0	59.88	27	36	2.6e-06	R	LQHEVIELTSTIDQVQK	D	Locus:1.1.1.438.8 File:~Tiberti_Larve_SsL3_30082019_LIB1.wiff~
3	1	A0A0K0DSA2	Micro Aug2019	Myosin_tail_1 domain-containing protein	3412	104394	102	94	58	56		0	73.02	27	36	1.4e-07	K	YQAEIAELEMTVDNLNR	A	Locus:1.1.1.505.19 File:~Tiberti_Larve_SsL3_30082019_LIB1.wiff~
3	1	A0A0K0DSA2	Micro Aug2019	Myosin_tail_1 domain-containing protein	3412	104394	102	94	58	56		0	89.22	28	36	4.3e-09	K	LLEESQIESEDAINCLR	K	Locus:1.1.1.446.36 File:~Tiberti_Larve_SsL3_30082019_LIB1.wiff~
3	1	A0A0K0DSA2	Micro Aug2019	Myosin_tail_1 domain-containing protein	3412	104394	102	94	58	56		1	115.57	30	36	1.5e-11	K	NKLETELSTAQADLDEATK	E	Locus:1.1.1.450.24 File:~Tiberti_Larve_SsL3_30082019_LIB1.wiff~
3	1	A0A0K0DSA2	Micro Aug2019	Myosin_tail_1 domain-containing protein	3412	104394	102	94	58	56		1	79	28	36	3.9e-08	K	NKLETELSTAQADLDEATK	E	Locus:1.1.1.452.15 File:~Tiberti_Larve_SsL3_30082019_LIB1.wiff~
3	1	A0A0K0DSA2	Micro Aug2019	Myosin_tail_1 domain-containing protein	3412	104394	102	94	58	56		0	118.37	36	37	3.5e-11	R	SQMQAQLHQVQLELDAVR	T	Locus:1.1.1.466.22 File:~Tiberti_Larve_SsL3_30082019_LIB1.wiff~
3	1	A0A0K0DSA2	Micro Aug2019	Myosin_tail_1 domain-containing protein	3412	104394	102	94	58	56		0	131.66	35	36	1.2e-12	K	HQDSLLDYQDQIEQLQK	K	Locus:1.1.1.448.24 File:~Tiberti_Larve_SsL3_30082019_LIB1.wiff~
3	1	A0A0K0DSA2	Micro Aug2019	Myosin_tail_1 domain-containing protein	3412	104394	102	94	58	56		1	68.65	27	36	3.7e-07	K	SKFDAEVALHHEEVEDLR	K	Locus:1.1.1.396.19 File:~Tiberti_Larve_SsL3_30082019_LIB1.wiff~
3	1	A0A0K0DSA2	Micro Aug2019	Myosin_tail_1 domain-containing protein	3412	104394	102	94	58	56		1	79.76	28	37	3.7e-08	K	KYQAEIAELEMTVDNLNR	A	Locus:1.1.1.483.27 File:~Tiberti_Larve_SsL3_30082019_LIB1.wiff~
3	1	A0A0K0DSA2	Micro Aug2019	Myosin_tail_1 domain-containing protein	3412	104394	102	94	58	56		1	101.66	29	36	2.9e-10	R	KLLEESQIESEDAINCLR	K	Locus:1.1.1.430.32 File:~Tiberti_Larve_SsL3_30082019_LIB1.wiff~
3	1	A0A0K0DSA2	Micro Aug2019	Myosin_tail_1 domain-containing protein	3412	104394	102	94	58	56		0	126.49	31	36	1.4e-12	K	SPSVSAFAGGAAAFGNLSVADLGSLTR	L	Locus:1.1.1.546.23 File:~Tiberti_Larve_SsL3_30082019_LIB1.wiff~
3	1	A0A0K0DSA2	Micro Aug2019	Myosin_tail_1 domain-containing protein	3412	104394	102	94	58	56		1	113.61	30	34	2.2e-11	R	ADLSVQLIALTDRLEDAEGTTDSQIESNR	K	Locus:1.1.1.531.25 File:~Tiberti_Larve_SsL3_30082019_LIB1.wiff~
156	1	A0A0K0DSJ4	Micro Aug2019	Lipoyl-binding domain-containing protein	169	50894	7	5	6	5		0	44.23		34	0.00048	R	EAVTFLK	T	Locus:1.1.1.389.9 File:~Tiberti_Larve_SsL3_30082019_LIB1.wiff~
156	1	A0A0K0DSJ4	Micro Aug2019	Lipoyl-binding domain-containing protein	169	50894	7	5	6	5		0	46.3		25	4.1e-05	R	GLVVPVIR	N	Locus:1.1.1.430.2 File:~Tiberti_Larve_SsL3_30082019_LIB1.wiff~
156	1	A0A0K0DSJ4	Micro Aug2019	Lipoyl-binding domain-containing protein	169	50894	7	5	6	5		0	41.64		37	0.0021	K	FLVQDGEK	V	Locus:1.1.1.353.23 File:~Tiberti_Larve_SsL3_30082019_LIB1.wiff~
156	1	A0A0K0DSJ4	Micro Aug2019	Lipoyl-binding domain-containing protein	169	50894	7	5	6	5		0	21.55	37	42	0.18	K	FIDISVAVATPR	G	Locus:1.1.1.460.2 File:~Tiberti_Larve_SsL3_30082019_LIB1.wiff~
156	1	A0A0K0DSJ4	Micro Aug2019	Lipoyl-binding domain-containing protein	169	50894	7	5	6	5		0	68.52	36	37	3.2e-06	K	FIDISVAVATPR	G	Locus:1.1.1.460.20 File:~Tiberti_Larve_SsL3_30082019_LIB1.wiff~
156	1	A0A0K0DSJ4	Micro Aug2019	Lipoyl-binding domain-containing protein	169	50894	7	5	6	5		0	23.96	24	37	0.0057	K	LYELKPGDASDTASASK	K	Locus:1.1.1.376.30 File:~Tiberti_Larve_SsL3_30082019_LIB1.wiff~
156	1	A0A0K0DSJ4	Micro Aug2019	Lipoyl-binding domain-containing protein	169	50894	7	5	6	5		0	97.45	29	36	7.3e-10	K	ASAYALTNQPIVNAVIDQGDIVYR	K	Locus:1.1.1.521.31 File:~Tiberti_Larve_SsL3_30082019_LIB1.wiff~
529	1	A0A0K0DSK6	Micro Aug2019	Uncharacterized protein	34	99740	2	2	2	2		0	24.48	24	35	0.0051	R	VCGFFEAQFYK	C	Locus:1.1.1.462.32 File:~Tiberti_Larve_SsL3_30082019_LIB1.wiff~
529	1	A0A0K0DSK6	Micro Aug2019	Uncharacterized protein	34	99740	2	2	2	2		0	34.47	25	37	0.00059	K	TPISDAFNVAFSQQGR	V	Locus:1.1.1.479.13 File:~Tiberti_Larve_SsL3_30082019_LIB1.wiff~
270	1	A0A0K0DSL3	Micro Aug2019	4-hydroxyphenylpyruvate dioxygenase	99	45238	5	5	3	3		0	35.41	32	36	0.0022	K	GLFLPGFK	K	Locus:1.1.1.476.2 File:~Tiberti_Larve_SsL3_30082019_LIB1.wiff~
270	1	A0A0K0DSL3	Micro Aug2019	4-hydroxyphenylpyruvate dioxygenase	99	45238	5	5	3	3		0	47.77	29	37	7.3e-05	K	ALFESIELEQNER	G	Locus:1.1.1.448.32 File:~Tiberti_Larve_SsL3_30082019_LIB1.wiff~
270	1	A0A0K0DSL3	Micro Aug2019	4-hydroxyphenylpyruvate dioxygenase	99	45238	5	5	3	3		0	61.28		37	1.9e-05	R	GVEFLSIPDAYYDNLR	E	Locus:1.1.1.516.34 File:~Tiberti_Larve_SsL3_30082019_LIB1.wiff~
270	1	A0A0K0DSL3	Micro Aug2019	4-hydroxyphenylpyruvate dioxygenase	99	45238	5	5	3	3		0	54.16	36	37	8.8e-05	R	GVEFLSIPDAYYDNLR	E	Locus:1.1.1.517.5 File:~Tiberti_Larve_SsL3_30082019_LIB1.wiff~
351	1	A0A0K0DSR6	Micro Aug2019	Uncharacterized protein	70	176137	4	3	3	3		0	58.87		38	4.4e-05	K	ESVEEQIK	A	Locus:1.1.1.325.31 File:~Tiberti_Larve_SsL3_30082019_LIB1.wiff~
351	1	A0A0K0DSR6	Micro Aug2019	Uncharacterized protein	70	176137	4	3	3	3		0	30.93	26	35	0.0019	R	NLESSVAEHK	Q	Locus:1.1.1.319.15 File:~Tiberti_Larve_SsL3_30082019_LIB1.wiff~
351	1	A0A0K0DSR6	Micro Aug2019	Uncharacterized protein	70	176137	4	3	3	3		1	42.08	29	37	0.0003	K	TDAQAEIDQIKK	E	Locus:1.1.1.371.22 File:~Tiberti_Larve_SsL3_30082019_LIB1.wiff~
103	1	A0A0K0DSV6	Micro Aug2019	Uncharacterized protein	261	767260	13	10	12	9		0	25.54		28	0.0098	K	VGGLIPQK	S	Locus:1.1.1.358.18 File:~Tiberti_Larve_SsL3_30082019_LIB1.wiff~
103	1	A0A0K0DSV6	Micro Aug2019	Uncharacterized protein	261	767260	13	10	12	9		0	40.51	27	31	0.00022	K	APLVWIR	N	Locus:1.1.1.433.6 File:~Tiberti_Larve_SsL3_30082019_LIB1.wiff~
103	1	A0A0K0DSV6	Micro Aug2019	Uncharacterized protein	261	767260	13	10	12	9		0	30.03		37	0.028	R	ETLFDIK	I	Locus:1.1.1.426.3 File:~Tiberti_Larve_SsL3_30082019_LIB1.wiff~
103	1	A0A0K0DSV6	Micro Aug2019	Uncharacterized protein	261	767260	13	10	12	9		0	40.94		37	0.002	K	LIDFGLTSK	L	Locus:1.1.1.436.13 File:~Tiberti_Larve_SsL3_30082019_LIB1.wiff~
103	1	A0A0K0DSV6	Micro Aug2019	Uncharacterized protein	261	767260	13	10	12	9		0	32.33		35	0.01	K	SIASLPSGPIK	I	Locus:1.1.1.406.23 File:~Tiberti_Larve_SsL3_30082019_LIB1.wiff~
103	1	A0A0K0DSV6	Micro Aug2019	Uncharacterized protein	261	767260	13	10	12	9		0	82.39		37	1.5e-07	K	IDLSGLLDQR	I	Locus:1.1.1.473.10 File:~Tiberti_Larve_SsL3_30082019_LIB1.wiff~
103	1	A0A0K0DSV6	Micro Aug2019	Uncharacterized protein	261	767260	13	10	12	9		0	53.11	26	41	1.1e-05	K	VTFANIYDTK	Y	Locus:1.1.1.413.26 File:~Tiberti_Larve_SsL3_30082019_LIB1.wiff~
103	1	A0A0K0DSV6	Micro Aug2019	Uncharacterized protein	261	767260	13	10	12	9		0	43.62	26	33	9.6e-05	K	IQWLLNTIPLTVSSR	T	Locus:1.1.1.539.4 File:~Tiberti_Larve_SsL3_30082019_LIB1.wiff~
103	1	A0A0K0DSV6	Micro Aug2019	Uncharacterized protein	261	767260	13	10	12	9		0	57.08	26	37	4.4e-06	K	VISLPQSITVTEDSFAK	F	Locus:1.1.1.486.7 File:~Tiberti_Larve_SsL3_30082019_LIB1.wiff~
103	1	A0A0K0DSV6	Micro Aug2019	Uncharacterized protein	261	767260	13	10	12	9		0	38.56	25	36	0.00026	K	WALELSNTGGTALAPFDFNVR	D	Locus:1.1.1.547.19 File:~Tiberti_Larve_SsL3_30082019_LIB1.wiff~
103	1	A0A0K0DSV6	Micro Aug2019	Uncharacterized protein	261	767260	13	10	12	9		0	79.5	28	37	3.5e-08	K	WALELSNTGGTALAPFDFNVR	D	Locus:1.1.1.547.36 File:~Tiberti_Larve_SsL3_30082019_LIB1.wiff~
103	1	A0A0K0DSV6	Micro Aug2019	Uncharacterized protein	261	767260	13	10	12	9		0	50.66	26	35	1.8e-05	K	HDSIYDYYDVLEEIGTGAFGVVHR	C	Locus:1.1.1.566.8 File:~Tiberti_Larve_SsL3_30082019_LIB1.wiff~
103	1	A0A0K0DSV6	Micro Aug2019	Uncharacterized protein	261	767260	13	10	12	9		0	28.86	24	40	0.002	K	AGQAFDLDIPISGEPTPVVTWNFEGTPVENSDR	M	Locus:1.1.1.551.31 File:~Tiberti_Larve_SsL3_30082019_LIB1.wiff~
53	1	A0A0K0DSX1	Micro Aug2019	Uncharacterized protein	437	16585	8	8	5	5		0	33.62	25	33	0.0007	R	HVTLVLPK	K	Locus:1.1.1.383.16 File:~Tiberti_Larve_SsL3_30082019_LIB1.wiff~
53	1	A0A0K0DSX1	Micro Aug2019	Uncharacterized protein	437	16585	8	8	5	5		0	106.05	34	41	3.4e-10	K	SINPDGTFQLVGFTR	E	Locus:1.1.1.482.31 File:~Tiberti_Larve_SsL3_30082019_LIB1.wiff~
53	1	A0A0K0DSX1	Micro Aug2019	Uncharacterized protein	437	16585	8	8	5	5		0	102.42	29	34	2.5e-10	R	TVDIDTGPDPDDTLDEK	S	Locus:1.1.1.400.36 File:~Tiberti_Larve_SsL3_30082019_LIB1.wiff~
53	1	A0A0K0DSX1	Micro Aug2019	Uncharacterized protein	437	16585	8	8	5	5		0	78.64	28	35	4.2e-08	R	ELTDIDPVLYIWHDCLDLENPCLR	H	Locus:1.1.1.569.7 File:~Tiberti_Larve_SsL3_30082019_LIB1.wiff~
53	1	A0A0K0DSX1	Micro Aug2019	Uncharacterized protein	437	16585	8	8	5	5		2	99.79	29	34	4.4e-10	K	KYIISAEPTSDEQWLDVGVINLEGTFDNEKR	E	Locus:1.1.1.530.33 File:~Tiberti_Larve_SsL3_30082019_LIB1.wiff~
117	1	A0A0K0DSX2	Nano Feb2020	Uncharacterized protein	236	18951	11	11	3	3		0	64.62	34	37	5.9e-06	K	INLEVTYPK	E	Locus:1.1.1.1968.24 File:~Tiberti Larve_SsL3_nano_06022020_LIB1.wiff~
117	1	A0A0K0DSX2	Nano Feb2020	Uncharacterized protein	236	18951	11	11	3	3		1	47.04	25	35	3.9e-05	R	DDSDAQPDILDKK	V	Locus:1.1.1.1879.22 File:~Tiberti Larve_SsL3_nano_06022020_LIB1.wiff~
117	1	A0A0K0DSX2	Nano Feb2020	Uncharacterized protein	236	18951	11	11	3	3		1	59.64	29	36	4.8e-06	R	VYDLPIWEPISKD	-	Locus:1.1.1.2109.28 File:~Tiberti Larve_SsL3_nano_06022020_LIB1.wiff~	emPAI	1.1
184	1	A0A0K0DT25	Nano Feb2020	Peptidylprolyl isomerase	140	15798	7	4	3	2		0	30.48		35	0.017	K	GWDEGLTK	M	Locus:1.1.1.1908.16 File:~Tiberti Larve_SsL3_nano_06022020_LIB1.wiff~
184	1	A0A0K0DT25	Nano Feb2020	Peptidylprolyl isomerase	140	15798	7	4	3	2		0	69.43	26	35	3.1e-07	K	VSCHYTLNLESGK	E	Locus:1.1.1.1905.19 File:~Tiberti Larve_SsL3_nano_06022020_LIB1.wiff~
184	1	A0A0K0DT25	Nano Feb2020	Peptidylprolyl isomerase	140	15798	7	4	3	2		0	69.47	27	34	3.4e-07	R	GVPGAIPGNATLIFDVELLK	I	Locus:1.1.1.2186.16 File:~Tiberti Larve_SsL3_nano_06022020_LIB1.wiff~	emPAI	0.81
37	1	A0A0K0DT39	Micro Feb2020	Uncharacterized protein	444	49028	32	23	15	14		0	40.2		39	0.0024	K	LLDYSER	R	Locus:1.1.1.361.24 File:~Tiberti Larve_SsL3_micro_28012020_LIB1.wiff~
37	1	A0A0K0DT39	Micro Feb2020	Uncharacterized protein	444	49028	32	23	15	14		0	48.26		39	0.00035	K	EQLEEQK	A	Locus:1.1.1.268.10 File:~Tiberti Larve_SsL3_micro_28012020_LIB1.wiff~
37	1	A0A0K0DT39	Micro Feb2020	Uncharacterized protein	444	49028	32	23	15	14		0	61.16	39	39	1.9e-05	K	AAYLAAVTR	K	Locus:1.1.1.375.20 File:~Tiberti Larve_SsL3_micro_28012020_LIB1.wiff~
37	1	A0A0K0DT39	Micro Feb2020	Uncharacterized protein	444	49028	32	23	15	14		0	51.69		39	0.00017	K	LPNLSGSQK	K	Locus:1.1.1.347.28 File:~Tiberti Larve_SsL3_micro_28012020_LIB1.wiff~
37	1	A0A0K0DT39	Micro Feb2020	Uncharacterized protein	444	49028	32	23	15	14		0	44.52		38	0.00065	K	EQQEEEIR	L	Locus:1.1.1.287.23 File:~Tiberti Larve_SsL3_micro_28012020_LIB1.wiff~
37	1	A0A0K0DT39	Micro Feb2020	Uncharacterized protein	444	49028	32	23	15	14		0	38.79		40	0.0042	K	TNEELEQIR	K	Locus:1.1.1.362.29 File:~Tiberti Larve_SsL3_micro_28012020_LIB1.wiff~
37	1	A0A0K0DT39	Micro Feb2020	Uncharacterized protein	444	49028	32	23	15	14		1	66.12		40	7.7e-06	K	LEAEKYDLEK	R	Locus:1.1.1.360.7 File:~Tiberti Larve_SsL3_micro_28012020_LIB1.wiff~
37	1	A0A0K0DT39	Micro Feb2020	Uncharacterized protein	444	49028	32	23	15	14		1	45.5		40	0.00082	R	KTNEELEQIR	K	Locus:1.1.1.330.19 File:~Tiberti Larve_SsL3_micro_28012020_LIB1.wiff~
37	1	A0A0K0DT39	Micro Feb2020	Uncharacterized protein	444	49028	32	23	15	14		0	23.05	33	35	0.029	R	VLFEKPPQKPK	F	Locus:1.1.1.339.24 File:~Tiberti Larve_SsL3_micro_28012020_LIB1.wiff~
37	1	A0A0K0DT39	Micro Feb2020	Uncharacterized protein	444	49028	32	23	15	14		0	56.97	31	35	7e-06	R	VLFEKPPQKPK	F	Locus:1.1.1.340.3 File:~Tiberti Larve_SsL3_micro_28012020_LIB1.wiff~
37	1	A0A0K0DT39	Micro Feb2020	Uncharacterized protein	444	49028	32	23	15	14		2	52.71	35	40	5e-05	K	LEAEKYDLEKR	S	Locus:1.1.1.336.26 File:~Tiberti Larve_SsL3_micro_28012020_LIB1.wiff~
37	1	A0A0K0DT39	Micro Feb2020	Uncharacterized protein	444	49028	32	23	15	14		2	23.54	33	40	0.029	K	LEAEKYDLEKR	S	Locus:1.1.1.335.9 File:~Tiberti Larve_SsL3_micro_28012020_LIB1.wiff~
37	1	A0A0K0DT39	Micro Feb2020	Uncharacterized protein	444	49028	32	23	15	14		0	58.94	32	40	6.2e-06	K	IAHGTGRPPAEWGR	K	Locus:1.1.1.328.21 File:~Tiberti Larve_SsL3_micro_28012020_LIB1.wiff~
37	1	A0A0K0DT39	Micro Feb2020	Uncharacterized protein	444	49028	32	23	15	14		0	83.01		33	3.1e-08	K	EEEPTESMTEAER	A	Locus:1.1.1.355.36 File:~Tiberti Larve_SsL3_micro_28012020_LIB1.wiff~
37	1	A0A0K0DT39	Micro Feb2020	Uncharacterized protein	444	49028	32	23	15	14		0	102.06	32	38	3.2e-10	R	GLDPDEASNSTHPPK	V	Locus:1.1.1.329.34 File:~Tiberti Larve_SsL3_micro_28012020_LIB1.wiff~
37	1	A0A0K0DT39	Micro Feb2020	Uncharacterized protein	444	49028	32	23	15	14		1	34.4	29	40	0.00092	K	GEHGNNKLPNLSGSQK	K	Locus:1.1.1.321.17 File:~Tiberti Larve_SsL3_micro_28012020_LIB1.wiff~
37	1	A0A0K0DT39	Micro Feb2020	Uncharacterized protein	444	49028	32	23	15	14		0	41.72	28	35	0.00012	K	AEGDAARPPVEPIPLVLPGVDEIEENEAEVPPPAETAAEA	-	Locus:1.1.1.533.22 File:~Tiberti Larve_SsL3_micro_28012020_LIB1.wiff~	emPAI	1.61
93	1	A0A0K0DT67	Micro Feb2020	Uncharacterized protein	201	10925	5	5	4	4		0	39.02	39	40	0.0028	K	NIEEVIAEGSK	K	Locus:1.1.1.394.27 File:~Tiberti Larve_SsL3_micro_28012020_LIB1.wiff~
93	1	A0A0K0DT67	Micro Feb2020	Uncharacterized protein	201	10925	5	5	4	4		0	69.25	33	39	6.8e-07	K	YLAAYLLAQLGGVAAPSSK	N	Locus:1.1.1.533.21 File:~Tiberti Larve_SsL3_micro_28012020_LIB1.wiff~
93	1	A0A0K0DT67	Micro Feb2020	Uncharacterized protein	201	10925	5	5	4	4		0	70.62	30	37	2.4e-07	K	YLAAYLLAQLGGVAAPSSK	N	Locus:1.1.1.533.3 File:~Tiberti Larve_SsL3_micro_28012020_LIB1.wiff~
93	1	A0A0K0DT67	Micro Feb2020	Uncharacterized protein	201	10925	5	5	4	4		0	94.66	34	39	2.6e-09	K	NVEDILGSVGIDVDAEALK	G	Locus:1.1.1.522.5 File:~Tiberti Larve_SsL3_micro_28012020_LIB1.wiff~
93	1	A0A0K0DT67	Micro Feb2020	Uncharacterized protein	201	10925	5	5	4	4		1	58.99	29	39	2.9e-06	-	MKYLAAYLLAQLGGVAAPSSK	N	Locus:1.1.1.528.14 File:~Tiberti Larve_SsL3_micro_28012020_LIB1.wiff~	emPAI	2.27
43	1	A0A0K0DTC5	Micro Aug2019	Uncharacterized protein	533	66950	12	10	11	9		0	48.58		33	0.00015	K	LADLEGR	N	Locus:1.1.1.327.18 File:~Tiberti_Larve_SsL3_30082019_LIB1.wiff~
43	1	A0A0K0DTC5	Micro Aug2019	Uncharacterized protein	533	66950	12	10	11	9		0	20.23		42	0.79	K	QLIETTEK	Q	Locus:1.1.1.327.31 File:~Tiberti_Larve_SsL3_30082019_LIB1.wiff~
43	1	A0A0K0DTC5	Micro Aug2019	Uncharacterized protein	533	66950	12	10	11	9		0	30.67		37	0.023	K	IQEINTQSAR	Q	Locus:1.1.1.325.35 File:~Tiberti_Larve_SsL3_30082019_LIB1.wiff~
43	1	A0A0K0DTC5	Micro Aug2019	Uncharacterized protein	533	66950	12	10	11	9		0	73.46		37	1.3e-06	K	QTLDSELAIYR	K	Locus:1.1.1.424.28 File:~Tiberti_Larve_SsL3_30082019_LIB1.wiff~
43	1	A0A0K0DTC5	Micro Aug2019	Uncharacterized protein	533	66950	12	10	11	9		0	48.29	26	37	3e-05	R	VIFEHELTEAK	Q	Locus:1.1.1.388.12 File:~Tiberti_Larve_SsL3_30082019_LIB1.wiff~
43	1	A0A0K0DTC5	Micro Aug2019	Uncharacterized protein	533	66950	12	10	11	9		0	58.82	32	33	1e-05	R	IALLEDEIGLLK	K	Locus:1.1.1.513.15 File:~Tiberti_Larve_SsL3_30082019_LIB1.wiff~
43	1	A0A0K0DTC5	Micro Aug2019	Uncharacterized protein	533	66950	12	10	11	9		1	84.3		32	3.1e-08	R	IALLEDEIGLLKK	E	Locus:1.1.1.481.3 File:~Tiberti_Larve_SsL3_30082019_LIB1.wiff~
43	1	A0A0K0DTC5	Micro Aug2019	Uncharacterized protein	533	66950	12	10	11	9		0	90.73	30	36	4.6e-09	R	IDFQNQLTTLLEEIDFIK	R	Locus:1.1.1.642.2 File:~Tiberti_Larve_SsL3_30082019_LIB1.wiff~
43	1	A0A0K0DTC5	Micro Aug2019	Uncharacterized protein	533	66950	12	10	11	9		0	117.58		33	2.1e-11	K	IIDDLLVNLSDIEAEINLLK	R	Locus:1.1.1.636.4 File:~Tiberti_Larve_SsL3_30082019_LIB1.wiff~
43	1	A0A0K0DTC5	Micro Aug2019	Uncharacterized protein	533	66950	12	10	11	9		1	99.55	29	35	4.6e-10	R	IDFQNQLTTLLEEIDFIKR	N	Locus:1.1.1.607.2 File:~Tiberti_Larve_SsL3_30082019_LIB1.wiff~
43	1	A0A0K0DTC5	Micro Aug2019	Uncharacterized protein	533	66950	12	10	11	9		0	92.96	28	36	1.9e-09	K	GIVSIQETAEDGTYILLENTHR	A	Locus:1.1.1.510.31 File:~Tiberti_Larve_SsL3_30082019_LIB1.wiff~
247	1	A0A0K0DTE1	Micro Aug2019	EF1_GNE domain-containing protein	110	24080	2	2	2	2		0	51.44		36	0.00015	K	VLPVAFGINK	L	Locus:1.1.1.439.13 File:~Tiberti_Larve_SsL3_30082019_LIB1.wiff~
247	1	A0A0K0DTE1	Micro Aug2019	EF1_GNE domain-containing protein	110	24080	2	2	2	2		0	90.58	28	36	3.2e-09	K	SNIIYDVKPWDDTINIADIEEGIR	K	Locus:1.1.1.532.34 File:~Tiberti_Larve_SsL3_30082019_LIB1.wiff~
370	1	A0A0K0DTF0	Micro Aug2019	Uncharacterized protein	65	21696	2	2	2	2		0	55.59		33	3.2e-05	K	GSVVEIR	N	Locus:1.1.1.340.12 File:~Tiberti_Larve_SsL3_30082019_LIB1.wiff~
370	1	A0A0K0DTF0	Micro Aug2019	Uncharacterized protein	65	21696	2	2	2	2		0	42.98		34	0.00076	R	VVTVTGPR	G	Locus:1.1.1.326.27 File:~Tiberti_Larve_SsL3_30082019_LIB1.wiff~
249	1	A0A0K0DTJ4	Nano Feb2020	Isochorismatase domain-containing protein	87	22214	7	6	4	4		0	49.18	32	33	0.00011	R	LITGANILNVK	T	Locus:1.1.1.1998.21 File:~Tiberti Larve_SsL3_nano_06022020_LIB1.wiff~
249	1	A0A0K0DTJ4	Nano Feb2020	Isochorismatase domain-containing protein	87	22214	7	6	4	4		0	37.9		36	0.0039	R	TSESVLFELMK	G	Locus:1.1.1.2097.22 File:~Tiberti Larve_SsL3_nano_06022020_LIB1.wiff~
249	1	A0A0K0DTJ4	Nano Feb2020	Isochorismatase domain-containing protein	87	22214	7	6	4	4		0	61.59		37	1.9e-05	K	NSALLICDLQEK	F	Locus:1.1.1.2010.33 File:~Tiberti Larve_SsL3_nano_06022020_LIB1.wiff~
249	1	A0A0K0DTJ4	Nano Feb2020	Isochorismatase domain-containing protein	87	22214	7	6	4	4		0	25.82	24	35	0.0038	K	LVLTPAPDSGLLNL	-	Locus:1.1.1.2165.23 File:~Tiberti Larve_SsL3_nano_06022020_LIB1.wiff~	emPAI	1.33
71	1	A0A0K0DTL8	Micro Aug2019	Uncharacterized protein	383	21800	15	15	9	9		0	40.36		32	0.00075	K	IDFAGLK	K	Locus:1.1.1.405.4 File:~Tiberti_Larve_SsL3_30082019_LIB1.wiff~
71	1	A0A0K0DTL8	Micro Aug2019	Uncharacterized protein	383	21800	15	15	9	9		1	37.18	26	37	0.00044	R	GTIPEEYKK	Q	Locus:1.1.1.316.16 File:~Tiberti_Larve_SsL3_30082019_LIB1.wiff~
71	1	A0A0K0DTL8	Micro Aug2019	Uncharacterized protein	383	21800	15	15	9	9		0	47.11	26	36	3.8e-05	K	APPVEHFDR	Q	Locus:1.1.1.326.16 File:~Tiberti_Larve_SsL3_30082019_LIB1.wiff~
71	1	A0A0K0DTL8	Micro Aug2019	Uncharacterized protein	383	21800	15	15	9	9		1	64.34	29	38	1.7e-06	K	VLPRPDKVDDH	-	Locus:1.1.1.326.8 File:~Tiberti_Larve_SsL3_30082019_LIB1.wiff~
71	1	A0A0K0DTL8	Micro Aug2019	Uncharacterized protein	383	21800	15	15	9	9		0	67.81	27	36	4.4e-07	K	QITEFSAFNEAR	I	Locus:1.1.1.420.32 File:~Tiberti_Larve_SsL3_30082019_LIB1.wiff~
71	1	A0A0K0DTL8	Micro Aug2019	Uncharacterized protein	383	21800	15	15	9	9		0	67.11	30	37	1.1e-06	K	MPAYASILDSLQK	Q	Locus:1.1.1.493.15 File:~Tiberti_Larve_SsL3_30082019_LIB1.wiff~
71	1	A0A0K0DTL8	Micro Aug2019	Uncharacterized protein	383	21800	15	15	9	9		1	33.59	30	41	0.0026	K	KMPAYASILDSLQK	Q	Locus:1.1.1.467.5 File:~Tiberti_Larve_SsL3_30082019_LIB1.wiff~
71	1	A0A0K0DTL8	Micro Aug2019	Uncharacterized protein	383	21800	15	15	9	9		0	113.4	32	36	4.1e-11	K	AINSTVSATVNELPADLPK	I	Locus:1.1.1.463.22 File:~Tiberti_Larve_SsL3_30082019_LIB1.wiff~
71	1	A0A0K0DTL8	Micro Aug2019	Uncharacterized protein	383	21800	15	15	9	9		0	58.95	26	36	3e-06	R	QMFPEYFPQIFYDLR	V	Locus:1.1.1.574.5 File:~Tiberti_Larve_SsL3_30082019_LIB1.wiff~
71	1	A0A0K0DTL8	Micro Aug2019	Uncharacterized protein	383	21800	15	15	9	9		0	36.84	26	40	0.00044	R	QMFPEYFPQIFYDLR	V	Locus:1.1.1.574.23 File:~Tiberti_Larve_SsL3_30082019_LIB1.wiff~
80	1	A0A0K0DTP5	Micro Aug2019	SCP domain-containing protein	338	20917	10	10	7	7		0	46.66		34	0.00031	K	DAVDAAQK	W	Locus:1.1.1.279.16 File:~Tiberti_Larve_SsL3_30082019_LIB1.wiff~
80	1	A0A0K0DTP5	Micro Aug2019	SCP domain-containing protein	338	20917	10	10	7	7		0	53.49		34	6.8e-05	R	DNEIGFK	Q	Locus:1.1.1.353.17 File:~Tiberti_Larve_SsL3_30082019_LIB1.wiff~
80	1	A0A0K0DTP5	Micro Aug2019	SCP domain-containing protein	338	20917	10	10	7	7		0	52.87		31	3.6e-05	K	QNVLKPK	S	Locus:1.1.1.288.9 File:~Tiberti_Larve_SsL3_30082019_LIB1.wiff~
80	1	A0A0K0DTP5	Micro Aug2019	SCP domain-containing protein	338	20917	10	10	7	7		0	55.64		38	9.6e-05	K	LNEQFLR	Q	Locus:1.1.1.386.20 File:~Tiberti_Larve_SsL3_30082019_LIB1.wiff~
80	1	A0A0K0DTP5	Micro Aug2019	SCP domain-containing protein	338	20917	10	10	7	7		0	40.98	35	41	0.0015	R	DTYTNISK	H	Locus:1.1.1.320.30 File:~Tiberti_Larve_SsL3_30082019_LIB1.wiff~
80	1	A0A0K0DTP5	Micro Aug2019	SCP domain-containing protein	338	20917	10	10	7	7		0	89.86	28	33	3.9e-09	K	ATTDMGCGFAQGAQK	V	Locus:1.1.1.368.36 File:~Tiberti_Larve_SsL3_30082019_LIB1.wiff~
80	1	A0A0K0DTP5	Micro Aug2019	SCP domain-containing protein	338	20917	10	10	7	7		0	47.68	26	35	3.4e-05	K	YVTSYQSFDIPDYK	N	Locus:1.1.1.445.16 File:~Tiberti_Larve_SsL3_30082019_LIB1.wiff~
80	1	A0A0K0DTP5	Micro Aug2019	SCP domain-containing protein	338	20917	10	10	7	7		0	110.13	34	35	1.4e-10	K	YVTSYQSFDIPDYK	N	Locus:1.1.1.444.32 File:~Tiberti_Larve_SsL3_30082019_LIB1.wiff~
85	1	A0A0K0DU50	Nano Feb2020	Uncharacterized protein	351	35472	20	17	9	8		0	75.13		37	9.6e-07	R	SAAEATSLAAVK	E	Locus:1.1.1.1872.28 File:~Tiberti Larve_SsL3_nano_06022020_LIB1.wiff~
85	1	A0A0K0DU50	Nano Feb2020	Uncharacterized protein	351	35472	20	17	9	8		0	39.34	26	34	0.00028	K	DAYLEECIK	E	Locus:1.1.1.1945.28 File:~Tiberti Larve_SsL3_nano_06022020_LIB1.wiff~
85	1	A0A0K0DU50	Nano Feb2020	Uncharacterized protein	351	35472	20	17	9	8		0	34.33	26	33	0.001	K	WLYEGYQEK	M	Locus:1.1.1.1964.35 File:~Tiberti Larve_SsL3_nano_06022020_LIB1.wiff~
85	1	A0A0K0DU50	Nano Feb2020	Uncharacterized protein	351	35472	20	17	9	8		0	24.5	24	37	0.005	R	DLVNFPYPVR	N	Locus:1.1.1.2070.18 File:~Tiberti Larve_SsL3_nano_06022020_LIB1.wiff~
85	1	A0A0K0DU50	Nano Feb2020	Uncharacterized protein	351	35472	20	17	9	8		0	74.88	33	37	4.3e-07	K	YIAGGVTEAINK	N	Locus:1.1.1.1912.32 File:~Tiberti Larve_SsL3_nano_06022020_LIB1.wiff~
85	1	A0A0K0DU50	Nano Feb2020	Uncharacterized protein	351	35472	20	17	9	8		0	58.52		35	2.8e-05	R	IDYLVESEETK	Q	Locus:1.1.1.1942.34 File:~Tiberti Larve_SsL3_nano_06022020_LIB1.wiff~
85	1	A0A0K0DU50	Nano Feb2020	Uncharacterized protein	351	35472	20	17	9	8		1	20.57	25	36	0.016	R	RIDYLVESEETK	Q	Locus:1.1.1.1916.18 File:~Tiberti Larve_SsL3_nano_06022020_LIB1.wiff~
85	1	A0A0K0DU50	Nano Feb2020	Uncharacterized protein	351	35472	20	17	9	8		1	60.68	27	36	2.4e-06	R	IDKWLYEGYQEK	M	Locus:1.1.1.1960.20 File:~Tiberti Larve_SsL3_nano_06022020_LIB1.wiff~
85	1	A0A0K0DU50	Nano Feb2020	Uncharacterized protein	351	35472	20	17	9	8		0	47.63	25	36	3.4e-05	K	VMADNLELQLEATYR	K	Locus:1.1.1.2071.15 File:~Tiberti Larve_SsL3_nano_06022020_LIB1.wiff~	emPAI	1.9
45	1	A0A0K0DUD0	Micro Aug2019	Aspartate aminotransferase	469	46702	15	11	13	10		0	46.14		36	0.00053	K	AIDETVR	N	Locus:1.1.1.311.21 File:~Tiberti_Larve_SsL3_30082019_LIB1.wiff~
45	1	A0A0K0DUD0	Micro Aug2019	Aspartate aminotransferase	469	46702	15	11	13	10		0	41.47	28	35	0.00024	K	NVEYVAK	A	Locus:1.1.1.309.29 File:~Tiberti_Larve_SsL3_30082019_LIB1.wiff~
45	1	A0A0K0DUD0	Micro Aug2019	Aspartate aminotransferase	469	46702	15	11	13	10		0	39.36	31	33	0.00074	K	DLENAPEK	S	Locus:1.1.1.306.28 File:~Tiberti_Larve_SsL3_30082019_LIB1.wiff~
45	1	A0A0K0DUD0	Micro Aug2019	Aspartate aminotransferase	469	46702	15	11	13	10		0	37.49		36	0.004	K	SQISLIVR	A	Locus:1.1.1.403.10 File:~Tiberti_Larve_SsL3_30082019_LIB1.wiff~
45	1	A0A0K0DUD0	Micro Aug2019	Aspartate aminotransferase	469	46702	15	11	13	10		0	22.51	24	38	0.0077	K	VNLTVGAYR	T	Locus:1.1.1.385.23 File:~Tiberti_Larve_SsL3_30082019_LIB1.wiff~
45	1	A0A0K0DUD0	Micro Aug2019	Aspartate aminotransferase	469	46702	15	11	13	10		0	27.71		38	0.057	R	INICGLNTK	N	Locus:1.1.1.390.21 File:~Tiberti_Larve_SsL3_30082019_LIB1.wiff~
45	1	A0A0K0DUD0	Micro Aug2019	Aspartate aminotransferase	469	46702	15	11	13	10		1	32.25		38	0.019	R	RVDIDNMLK	D	Locus:1.1.1.394.22 File:~Tiberti_Larve_SsL3_30082019_LIB1.wiff~
45	1	A0A0K0DUD0	Micro Aug2019	Aspartate aminotransferase	469	46702	15	11	13	10		0	36.34	34	37	0.0035	K	HHVFLLSDGR	I	Locus:1.1.1.381.7 File:~Tiberti_Larve_SsL3_30082019_LIB1.wiff~
45	1	A0A0K0DUD0	Micro Aug2019	Aspartate aminotransferase	469	46702	15	11	13	10		0	93.62		35	8.4e-09	R	IGNLTVVVSDPK	V	Locus:1.1.1.410.30 File:~Tiberti_Larve_SsL3_30082019_LIB1.wiff~
45	1	A0A0K0DUD0	Micro Aug2019	Aspartate aminotransferase	469	46702	15	11	13	10		0	84.03		33	4.3e-08	R	TEEGKPLVLPVVR	E	Locus:1.1.1.409.7 File:~Tiberti_Larve_SsL3_30082019_LIB1.wiff~
45	1	A0A0K0DUD0	Micro Aug2019	Aspartate aminotransferase	469	46702	15	11	13	10		0	93.93	29	40	1.6e-09	R	YFVDQGLEMVISQSFAK	N	Locus:1.1.1.549.32 File:~Tiberti_Larve_SsL3_30082019_LIB1.wiff~
45	1	A0A0K0DUD0	Micro Aug2019	Aspartate aminotransferase	469	46702	15	11	13	10		0	132.36	31	35	3.9e-13	K	LFPFFDIAYQGFASGDPDADAWAIR	Y	Locus:1.1.1.608.4 File:~Tiberti_Larve_SsL3_30082019_LIB1.wiff~
45	1	A0A0K0DUD0	Micro Aug2019	Aspartate aminotransferase	469	46702	15	11	13	10		0	105.65	29	34	1.2e-10	R	IGAEALHDLIGLDTVYVSNPTWGNHNAVFK	K	Locus:1.1.1.523.27 File:~Tiberti_Larve_SsL3_30082019_LIB1.wiff~
33	1	A0A0K0DUF3	Micro Aug2019	Succinate dehydrogenase [ubiquinone] flavoprotein subunit, mitochondrial	645	71101	20	17	12	12		0	53.35		32	3.6e-05	R	TCCVADR	T	Locus:1.1.1.281.35 File:~Tiberti_Larve_SsL3_30082019_LIB1.wiff~
33	1	A0A0K0DUF3	Micro Aug2019	Succinate dehydrogenase [ubiquinone] flavoprotein subunit, mitochondrial	645	71101	20	17	12	12		0	45.32		37	0.00085	R	LPGISETAK	I	Locus:1.1.1.365.24 File:~Tiberti_Larve_SsL3_30082019_LIB1.wiff~
33	1	A0A0K0DUF3	Micro Aug2019	Succinate dehydrogenase [ubiquinone] flavoprotein subunit, mitochondrial	645	71101	20	17	12	12		0	43.22		37	0.0014	K	IFAGVDVTK	E	Locus:1.1.1.392.16 File:~Tiberti_Larve_SsL3_30082019_LIB1.wiff~
33	1	A0A0K0DUF3	Micro Aug2019	Succinate dehydrogenase [ubiquinone] flavoprotein subunit, mitochondrial	645	71101	20	17	12	12		0	48.86	31	38	8e-05	K	GDISTAELR	L	Locus:1.1.1.357.24 File:~Tiberti_Larve_SsL3_30082019_LIB1.wiff~
33	1	A0A0K0DUF3	Micro Aug2019	Succinate dehydrogenase [ubiquinone] flavoprotein subunit, mitochondrial	645	71101	20	17	12	12		0	64.64	33	38	3.7e-06	K	NTVLATGGYGR	A	Locus:1.1.1.357.31 File:~Tiberti_Larve_SsL3_30082019_LIB1.wiff~
33	1	A0A0K0DUF3	Micro Aug2019	Succinate dehydrogenase [ubiquinone] flavoprotein subunit, mitochondrial	645	71101	20	17	12	12		0	76.2	32	34	2e-07	R	AFGGQSNDFGR	G	Locus:1.1.1.353.33 File:~Tiberti_Larve_SsL3_30082019_LIB1.wiff~
33	1	A0A0K0DUF3	Micro Aug2019	Succinate dehydrogenase [ubiquinone] flavoprotein subunit, mitochondrial	645	71101	20	17	12	12		0	46.56		35	0.00035	K	NKPGDSVKPLPK	N	Locus:1.1.1.307.17 File:~Tiberti_Larve_SsL3_30082019_LIB1.wiff~
33	1	A0A0K0DUF3	Micro Aug2019	Succinate dehydrogenase [ubiquinone] flavoprotein subunit, mitochondrial	645	71101	20	17	12	12		0	62.49	31	36	4.2e-06	R	GEGGFLVNSEGER	F	Locus:1.1.1.384.35 File:~Tiberti_Larve_SsL3_30082019_LIB1.wiff~
33	1	A0A0K0DUF3	Micro Aug2019	Succinate dehydrogenase [ubiquinone] flavoprotein subunit, mitochondrial	645	71101	20	17	12	12		0	66.99	27	33	5.2e-07	K	GQVITYTEDGGDK	V	Locus:1.1.1.350.36 File:~Tiberti_Larve_SsL3_30082019_LIB1.wiff~
33	1	A0A0K0DUF3	Micro Aug2019	Succinate dehydrogenase [ubiquinone] flavoprotein subunit, mitochondrial	645	71101	20	17	12	12		0	127.24		35	3.2e-12	R	LGANSLLDLVIFGR	A	Locus:1.1.1.577.10 File:~Tiberti_Larve_SsL3_30082019_LIB1.wiff~
33	1	A0A0K0DUF3	Micro Aug2019	Succinate dehydrogenase [ubiquinone] flavoprotein subunit, mitochondrial	645	71101	20	17	12	12		0	79.81	33	36	1.1e-07	K	VIDHTFDAVVVGAGGAGLR	A	Locus:1.1.1.441.17 File:~Tiberti_Larve_SsL3_30082019_LIB1.wiff~
33	1	A0A0K0DUF3	Micro Aug2019	Succinate dehydrogenase [ubiquinone] flavoprotein subunit, mitochondrial	645	71101	20	17	12	12		0	71.07	27	33	2.2e-07	R	GLIWNSDLIETLELQNLLINAQQTIVAAENR	K	Locus:1.1.1.648.6 File:~Tiberti_Larve_SsL3_30082019_LIB1.wiff~
343	1	A0A0K0DUH0	Micro Aug2019	MICOS complex subunit MIC10	72	10136	3	2	3	2		0	20.18	25	34	0.016	K	APYLLHGK	K	Locus:1.1.1.333.4 File:~Tiberti_Larve_SsL3_30082019_LIB1.wiff~
343	1	A0A0K0DUH0	Micro Aug2019	MICOS complex subunit MIC10	72	10136	3	2	3	2		1	50.52	32	35	7.4e-05	K	EIIQIVDPTLKN	-	Locus:1.1.1.449.27 File:~Tiberti_Larve_SsL3_30082019_LIB1.wiff~
343	1	A0A0K0DUH0	Micro Aug2019	MICOS complex subunit MIC10	72	10136	3	2	3	2		0	50.54	26	35	1.8e-05	R	SFPIWLGTGVGLGSGWNNCSHDLK	A	Locus:1.1.1.518.30 File:~Tiberti_Larve_SsL3_30082019_LIB1.wiff~
63	1	A0A0K0DUQ0	Micro Aug2019	Fructose-bisphosphate aldolase	413	41006	14	11	11	8		0	32.12		23	0.00061	K	GVVPGIK	L	Locus:1.1.1.375.4 File:~Tiberti_Larve_SsL3_30082019_LIB1.wiff~
63	1	A0A0K0DUQ0	Micro Aug2019	Fructose-bisphosphate aldolase	413	41006	14	11	11	8		0	27.5		35	0.033	K	GQEDELR	G	Locus:1.1.1.295.29 File:~Tiberti_Larve_SsL3_30082019_LIB1.wiff~
63	1	A0A0K0DUQ0	Micro Aug2019	Fructose-bisphosphate aldolase	413	41006	14	11	11	8		0	29.32		38	0.036	K	LENNVTNR	I	Locus:1.1.1.297.32 File:~Tiberti_Larve_SsL3_30082019_LIB1.wiff~
63	1	A0A0K0DUQ0	Micro Aug2019	Fructose-bisphosphate aldolase	413	41006	14	11	11	8		0	26.28	30	38	0.013	K	NLNAINQCK	L	Locus:1.1.1.324.35 File:~Tiberti_Larve_SsL3_30082019_LIB1.wiff~
63	1	A0A0K0DUQ0	Micro Aug2019	Fructose-bisphosphate aldolase	413	41006	14	11	11	8		0	88.4	30	37	8.5e-09	K	VTEQTLAYVYK	A	Locus:1.1.1.399.32 File:~Tiberti_Larve_SsL3_30082019_LIB1.wiff~
63	1	A0A0K0DUQ0	Micro Aug2019	Fructose-bisphosphate aldolase	413	41006	14	11	11	8		0	88.3		38	4.6e-08	K	GILAADESTGTIGK	R	Locus:1.1.1.388.33 File:~Tiberti_Larve_SsL3_30082019_LIB1.wiff~
63	1	A0A0K0DUQ0	Micro Aug2019	Fructose-bisphosphate aldolase	413	41006	14	11	11	8		0	26.89	24	34	0.003	K	LLKPWVLTFSFGR	A	Locus:1.1.1.527.21 File:~Tiberti_Larve_SsL3_30082019_LIB1.wiff~
63	1	A0A0K0DUQ0	Micro Aug2019	Fructose-bisphosphate aldolase	413	41006	14	11	11	8		0	46.27	26	34	4.6e-05	K	LLKPWVLTFSFGR	A	Locus:1.1.1.524.2 File:~Tiberti_Larve_SsL3_30082019_LIB1.wiff~
63	1	A0A0K0DUQ0	Micro Aug2019	Fructose-bisphosphate aldolase	413	41006	14	11	11	8		0	41.05	25	36	0.00014	K	CTPEEIGHATVTALR	R	Locus:1.1.1.403.24 File:~Tiberti_Larve_SsL3_30082019_LIB1.wiff~
63	1	A0A0K0DUQ0	Micro Aug2019	Fructose-bisphosphate aldolase	413	41006	14	11	11	8		0	70.63		35	1.4e-06	K	IQSHTPSNVALLENANVLAR	Y	Locus:1.1.1.442.28 File:~Tiberti_Larve_SsL3_30082019_LIB1.wiff~
63	1	A0A0K0DUQ0	Micro Aug2019	Fructose-bisphosphate aldolase	413	41006	14	11	11	8		0	68.86	27	36	3.5e-07	R	ALPSAVPGVVFLSGGQSELEASK	N	Locus:1.1.1.504.27 File:~Tiberti_Larve_SsL3_30082019_LIB1.wiff~
63	1	A0A0K0DUQ0	Micro Aug2019	Fructose-bisphosphate aldolase	413	41006	14	11	11	8		0	108.25	29	34	7.1e-11	K	LDLGVVPLAGTINEGTTQGLDNLAK	R	Locus:1.1.1.527.28 File:~Tiberti_Larve_SsL3_30082019_LIB1.wiff~
279	1	A0A0K0DUW9	Micro Aug2019	WD_REPEATS_REGION domain-containing protein	96	36225	3	2	3	2		2	23.43		37	0.12	K	IDISAKGAKAR	A	Locus:1.1.1.473.10 File:~Tiberti_Larve_SsL3_30082019_LIB1.wiff~
279	1	A0A0K0DUW9	Micro Aug2019	WD_REPEATS_REGION domain-containing protein	96	36225	3	2	3	2		0	45.89	25	37	5e-05	K	SIISWNLENYEK	D	Locus:1.1.1.471.30 File:~Tiberti_Larve_SsL3_30082019_LIB1.wiff~
279	1	A0A0K0DUW9	Micro Aug2019	WD_REPEATS_REGION domain-containing protein	96	36225	3	2	3	2		0	75.76	27	37	7.9e-08	R	FSPSSHNPVIVSAGWDNVVK	V	Locus:1.1.1.445.29 File:~Tiberti_Larve_SsL3_30082019_LIB1.wiff~
439	1	A0A0K0DVC5	Micro Aug2019	Uncharacterized protein	49	46498	6	2	3	2		0	24.76		32	0.031	R	VAFTVAR	A	Locus:1.1.1.368.11 File:~Tiberti_Larve_SsL3_30082019_LIB1.wiff~
439	1	A0A0K0DVC5	Micro Aug2019	Uncharacterized protein	49	46498	6	2	3	2		0	44.68		31	0.00025	K	FIDTTSK	F	Locus:1.1.1.312.23 File:~Tiberti_Larve_SsL3_30082019_LIB1.wiff~
439	1	A0A0K0DVC5	Micro Aug2019	Uncharacterized protein	49	46498	6	2	3	2		0	38.2		37	0.0041	K	SIESDLEK	M	Locus:1.1.1.359.23 File:~Tiberti_Larve_SsL3_30082019_LIB1.wiff~
94	1	A0A0K0DVE0	Micro Aug2019	SHSP domain-containing protein	293	12266	14	12	5	5		0	40.56		35	0.0016	R	LPPSLDPK	T	Locus:1.1.1.371.19 File:~Tiberti_Larve_SsL3_30082019_LIB1.wiff~
94	1	A0A0K0DVE0	Micro Aug2019	SHSP domain-containing protein	293	12266	14	12	5	5		0	54.07		38	0.00014	K	VGIVVDCK	I	Locus:1.1.1.364.19 File:~Tiberti_Larve_SsL3_30082019_LIB1.wiff~
94	1	A0A0K0DVE0	Micro Aug2019	SHSP domain-containing protein	293	12266	14	12	5	5		0	70.48	36	37	1.8e-06	K	NGELIITVEK	K	Locus:1.1.1.405.28 File:~Tiberti_Larve_SsL3_30082019_LIB1.wiff~
94	1	A0A0K0DVE0	Micro Aug2019	SHSP domain-containing protein	293	12266	14	12	5	5		0	29.39	32	37	0.0094	K	IDIHCLHEEVEK	S	Locus:1.1.1.379.21 File:~Tiberti_Larve_SsL3_30082019_LIB1.wiff~
94	1	A0A0K0DVE0	Micro Aug2019	SHSP domain-containing protein	293	12266	14	12	5	5		0	61.05		37	2e-05	K	IDIHCLHEEVEK	S	Locus:1.1.1.379.7 File:~Tiberti_Larve_SsL3_30082019_LIB1.wiff~
94	1	A0A0K0DVE0	Micro Aug2019	SHSP domain-containing protein	293	12266	14	12	5	5		0	90.75	28	36	3.1e-09	K	LVWDWPLSHTEDGVFTSR	E	Locus:1.1.1.512.24 File:~Tiberti_Larve_SsL3_30082019_LIB1.wiff~
146	1	A0A0K0DVE4	Nano Feb2020	Uncharacterized protein	187	63926	9	5	4	3		0	36.07		35	0.0049	K	LNEANEAVK	Y	Locus:1.1.1.1795.28 File:~Tiberti Larve_SsL3_nano_06022020_LIB1.wiff~
146	1	A0A0K0DVE4	Nano Feb2020	Uncharacterized protein	187	63926	9	5	4	3		0	29.58	33	39	0.013	R	ENATLTVER	D	Locus:1.1.1.1849.28 File:~Tiberti Larve_SsL3_nano_06022020_LIB1.wiff~
146	1	A0A0K0DVE4	Nano Feb2020	Uncharacterized protein	187	63926	9	5	4	3		0	78.14	28	37	6.2e-08	R	LNITNVSGTDLSNR	Q	Locus:1.1.1.1961.38 File:~Tiberti Larve_SsL3_nano_06022020_LIB1.wiff~
146	1	A0A0K0DVE4	Nano Feb2020	Uncharacterized protein	187	63926	9	5	4	3		0	70.18	27	35	2.6e-07	R	LDEAQPVEQVIEIINDEPVTVVK	N	Locus:1.1.1.2192.26 File:~Tiberti Larve_SsL3_nano_06022020_LIB1.wiff~	emPAI	0.25
320	2	A0A0K0DVE5	Nano Feb2020	Peptidyl-prolyl cis-trans isomerase	58	23727	7	4	3	2		0	27.99		33	0.021	R	ILIGLFGK	T	Locus:1.1.1.2060.2 File:~Tiberti Larve_SsL3_nano_06022020_LIB1.wiff~
320	2	A0A0K0DVE5	Nano Feb2020	Peptidyl-prolyl cis-trans isomerase	58	23727	7	4	3	2		0	36.68		30	0.0014	K	FADENFK	L	Locus:1.1.1.1863.17 File:~Tiberti Larve_SsL3_nano_06022020_LIB1.wiff~
320	2	A0A0K0DVE5	Nano Feb2020	Peptidyl-prolyl cis-trans isomerase	58	23727	7	4	3	2		0	34.87	24	38	0.00054	K	TVANFIELSK	R	Locus:1.1.1.1994.20 File:~Tiberti Larve_SsL3_nano_06022020_LIB1.wiff~	emPAI	0.49
188	1	A0A0K0DVG5	Micro Aug2019	Uncharacterized protein	138	37253	2	2	2	2		0	84.34		37	1e-07	K	LVLLGESAVGK	S	Locus:1.1.1.422.20 File:~Tiberti_Larve_SsL3_30082019_LIB1.wiff~
188	1	A0A0K0DVG5	Micro Aug2019	Uncharacterized protein	138	37253	2	2	2	2		0	90.21	36	40	2.1e-08	K	TAQNVNDIFLAIAK	R	Locus:1.1.1.494.26 File:~Tiberti_Larve_SsL3_30082019_LIB1.wiff~
107	1	A0A0K0DVJ4	Micro Aug2019	Isocitrate dehydrogenase [NAD] subunit, mitochondrial	242	40067	9	9	8	8		0	39.1	30	33	0.0006	K	GPDGIFR	I	Locus:1.1.1.372.11 File:~Tiberti_Larve_SsL3_30082019_LIB1.wiff~
107	1	A0A0K0DVJ4	Micro Aug2019	Isocitrate dehydrogenase [NAD] subunit, mitochondrial	242	40067	9	9	8	8		0	47.95		37	0.00049	K	LITEDASR	R	Locus:1.1.1.317.30 File:~Tiberti_Larve_SsL3_30082019_LIB1.wiff~
107	1	A0A0K0DVJ4	Micro Aug2019	Isocitrate dehydrogenase [NAD] subunit, mitochondrial	242	40067	9	9	8	8		0	37.43	36	37	0.0037	R	MSDGLFLK	M	Locus:1.1.1.416.10 File:~Tiberti_Larve_SsL3_30082019_LIB1.wiff~
107	1	A0A0K0DVJ4	Micro Aug2019	Isocitrate dehydrogenase [NAD] subunit, mitochondrial	242	40067	9	9	8	8		0	39.4	26	35	0.00023	K	GPLETPIGK	G	Locus:1.1.1.378.18 File:~Tiberti_Larve_SsL3_30082019_LIB1.wiff~
107	1	A0A0K0DVJ4	Micro Aug2019	Isocitrate dehydrogenase [NAD] subunit, mitochondrial	242	40067	9	9	8	8		0	75.36	33	37	3.2e-07	K	TLYDNVDVVTIR	E	Locus:1.1.1.439.31 File:~Tiberti_Larve_SsL3_30082019_LIB1.wiff~
107	1	A0A0K0DVJ4	Micro Aug2019	Isocitrate dehydrogenase [NAD] subunit, mitochondrial	242	40067	9	9	8	8		0	72.43	29	37	2.4e-07	K	TPIEWDPVDVTPVK	G	Locus:1.1.1.470.33 File:~Tiberti_Larve_SsL3_30082019_LIB1.wiff~
107	1	A0A0K0DVJ4	Micro Aug2019	Isocitrate dehydrogenase [NAD] subunit, mitochondrial	242	40067	9	9	8	8		1	53.86	26	36	8.9e-06	K	TPIEWDPVDVTPVKGPDGIFR	I	Locus:1.1.1.503.29 File:~Tiberti_Larve_SsL3_30082019_LIB1.wiff~
107	1	A0A0K0DVJ4	Micro Aug2019	Isocitrate dehydrogenase [NAD] subunit, mitochondrial	242	40067	9	9	8	8		0	91.19	28	36	2.8e-09	R	ENTEGEYSGIEHEIVDGVVQSIK	L	Locus:1.1.1.511.32 File:~Tiberti_Larve_SsL3_30082019_LIB1.wiff~
211	1	A0A0K0DVR3	Nano Feb2020	Uncharacterized protein	114	34426	9	7	4	4		0	38.2	34	36	0.0022	K	EGIPPDQQR	L	Locus:1.1.1.1804.28 File:~Tiberti Larve_SsL3_nano_06022020_LIB1.wiff~
211	1	A0A0K0DVR3	Nano Feb2020	Uncharacterized protein	114	34426	9	7	4	4		0	36.39	28	35	0.00099	K	ESTLHLVLR	L	Locus:1.1.1.1928.27 File:~Tiberti Larve_SsL3_nano_06022020_LIB1.wiff~
211	1	A0A0K0DVR3	Nano Feb2020	Uncharacterized protein	114	34426	9	7	4	4		0	38		36	0.0038	R	TLSDYNIQK	E	Locus:1.1.1.1884.29 File:~Tiberti Larve_SsL3_nano_06022020_LIB1.wiff~
211	1	A0A0K0DVR3	Nano Feb2020	Uncharacterized protein	114	34426	9	7	4	4		0	57.58	26	36	4.7e-06	K	TITLEVEPSDTIDNVK	S	Locus:1.1.1.2016.21 File:~Tiberti Larve_SsL3_nano_06022020_LIB1.wiff~
211	1	A0A0K0DVR3	Nano Feb2020	Uncharacterized protein	114	34426	9	7	4	4		0	59.51	33	36	1.3e-05	K	TITLEVEPSDTIDNVK	S	Locus:1.1.1.2015.41 File:~Tiberti Larve_SsL3_nano_06022020_LIB1.wiff~	emPAI	0.73
75	1	A0A0K0DVS8	Micro Aug2019	Uncharacterized protein	370	42633	13	12	10	10		0	48.63		30	7.5e-05	K	TGFGMPR	R	Locus:1.1.1.374.11 File:~Tiberti_Larve_SsL3_30082019_LIB1.wiff~
75	1	A0A0K0DVS8	Micro Aug2019	Uncharacterized protein	370	42633	13	12	10	10		0	44.44	32	37	0.00029	K	GMTGFGAPR	D	Locus:1.1.1.364.20 File:~Tiberti_Larve_SsL3_30082019_LIB1.wiff~
75	1	A0A0K0DVS8	Micro Aug2019	Uncharacterized protein	370	42633	13	12	10	10		0	39.87	29	36	0.00046	K	QHGIPALPK	T	Locus:1.1.1.367.3 File:~Tiberti_Larve_SsL3_30082019_LIB1.wiff~
75	1	A0A0K0DVS8	Micro Aug2019	Uncharacterized protein	370	42633	13	12	10	10		0	80.65	32	35	7.9e-08	K	GTGGASEVPEEK	A	Locus:1.1.1.307.35 File:~Tiberti_Larve_SsL3_30082019_LIB1.wiff~
75	1	A0A0K0DVS8	Micro Aug2019	Uncharacterized protein	370	42633	13	12	10	10		0	24.84	24	35	0.0047	R	FATQAGMTGFGMPR	H	Locus:1.1.1.430.34 File:~Tiberti_Larve_SsL3_30082019_LIB1.wiff~
75	1	A0A0K0DVS8	Micro Aug2019	Uncharacterized protein	370	42633	13	12	10	10		0	67.4		37	4.7e-06	R	LSDGIVPLQMGTNK	L	Locus:1.1.1.435.29 File:~Tiberti_Larve_SsL3_30082019_LIB1.wiff~
75	1	A0A0K0DVS8	Micro Aug2019	Uncharacterized protein	370	42633	13	12	10	10		0	88.11	29	37	7.5e-09	R	NNTIITLQAQDQR	S	Locus:1.1.1.391.34 File:~Tiberti_Larve_SsL3_30082019_LIB1.wiff~
75	1	A0A0K0DVS8	Micro Aug2019	Uncharacterized protein	370	42633	13	12	10	10		0	55.03	28	36	1.1e-05	R	ESQGFIHLQMGTNR	F	Locus:1.1.1.409.15 File:~Tiberti_Larve_SsL3_30082019_LIB1.wiff~
75	1	A0A0K0DVS8	Micro Aug2019	Uncharacterized protein	370	42633	13	12	10	10		0	76.85	27	35	6.2e-08	R	TYTPYVDDTHEDLPAELTR	D	Locus:1.1.1.433.33 File:~Tiberti_Larve_SsL3_30082019_LIB1.wiff~
75	1	A0A0K0DVS8	Micro Aug2019	Uncharacterized protein	370	42633	13	12	10	10		1	101.14	29	33	3.3e-10	R	TYTPYVDDTHEDLPAELTRDPEVPFWSGQK	E	Locus:1.1.1.492.31 File:~Tiberti_Larve_SsL3_30082019_LIB1.wiff~
138	1	A0A0K0DVT7	Micro Aug2019	Malic enzyme	198	74157	8	7	6	5		0	43.2	28	42	0.00015	K	AIVVTDGER	I	Locus:1.1.1.334.26 File:~Tiberti_Larve_SsL3_30082019_LIB1.wiff~
138	1	A0A0K0DVT7	Micro Aug2019	Malic enzyme	198	74157	8	7	6	5		0	34.26	34	38	0.0048	K	GAFTPEIIK	R	Locus:1.1.1.412.13 File:~Tiberti_Larve_SsL3_30082019_LIB1.wiff~
138	1	A0A0K0DVT7	Micro Aug2019	Malic enzyme	198	74157	8	7	6	5		0	24.54	27	37	0.011	K	IAVEIANEAYK	D	Locus:1.1.1.398.30 File:~Tiberti_Larve_SsL3_30082019_LIB1.wiff~
138	1	A0A0K0DVT7	Micro Aug2019	Malic enzyme	198	74157	8	7	6	5		0	63.67		37	1.1e-05	K	LLNDPFYIGLR	H	Locus:1.1.1.499.17 File:~Tiberti_Larve_SsL3_30082019_LIB1.wiff~
138	1	A0A0K0DVT7	Micro Aug2019	Malic enzyme	198	74157	8	7	6	5		0	35.55	25	35	0.00046	K	IYKPGQGNNAYIFPSIGLAVCLFK	I	Locus:1.1.1.556.27 File:~Tiberti_Larve_SsL3_30082019_LIB1.wiff~
138	1	A0A0K0DVT7	Micro Aug2019	Malic enzyme	198	74157	8	7	6	5		1	105.19	29	35	1.4e-10	K	YRDEYTVFNDDIQGTASVVVAGLLGTTR	V	Locus:1.1.1.576.32 File:~Tiberti_Larve_SsL3_30082019_LIB1.wiff~
418	1	A0A0K0DVU1	Micro Aug2019	Uncharacterized protein	54	16508	2	2	2	2		0	36.01		33	0.0029	R	LQSVGIR	G	Locus:1.1.1.338.10 File:~Tiberti_Larve_SsL3_30082019_LIB1.wiff~
418	1	A0A0K0DVU1	Micro Aug2019	Uncharacterized protein	54	16508	2	2	2	2		0	49.14	30	36	7.4e-05	R	WYESGSLELAGK	Y	Locus:1.1.1.415.32 File:~Tiberti_Larve_SsL3_30082019_LIB1.wiff~
118	1	A0A0K0DVU6	Micro Aug2019	Uncharacterized protein	224	45820	5	3	4	3		0	33.72		38	0.014	K	FPWEIIK	K	Locus:1.1.1.478.5 File:~Tiberti_Larve_SsL3_30082019_LIB1.wiff~
118	1	A0A0K0DVU6	Micro Aug2019	Uncharacterized protein	224	45820	5	3	4	3		0	80.49	33	37	9.5e-08	R	IPASQVVGAPGEGFK	V	Locus:1.1.1.400.31 File:~Tiberti_Larve_SsL3_30082019_LIB1.wiff~
118	1	A0A0K0DVU6	Micro Aug2019	Uncharacterized protein	224	45820	5	3	4	3		0	94.44	29	37	1.4e-09	K	ASAGSAFTAFVVDADTPGITVGR	K	Locus:1.1.1.508.27 File:~Tiberti_Larve_SsL3_30082019_LIB1.wiff~
118	1	A0A0K0DVU6	Micro Aug2019	Uncharacterized protein	224	45820	5	3	4	3		0	110.48	30	34	4.4e-11	K	YLGWLIEEPIVASYAVTEPGAGSDVAGVK	T	Locus:1.1.1.561.33 File:~Tiberti_Larve_SsL3_30082019_LIB1.wiff~
20	1	A0A0K0DVV0	Micro Aug2019	Malate dehydrogenase	912	36846	28	25	18	16		0	35.79		26	0.00053	R	GAAIIEK	R	Locus:1.1.1.310.22 File:~Tiberti_Larve_SsL3_30082019_LIB1.wiff~
20	1	A0A0K0DVV0	Micro Aug2019	Malate dehydrogenase	912	36846	28	25	18	16		0	32.96		40	0.028	K	DALEGVK	Y	Locus:1.1.1.321.14 File:~Tiberti_Larve_SsL3_30082019_LIB1.wiff~
20	1	A0A0K0DVV0	Micro Aug2019	Malate dehydrogenase	912	36846	28	25	18	16		0	53.3		31	3.3e-05	R	AAAQVAIK	S	Locus:1.1.1.314.19 File:~Tiberti_Larve_SsL3_30082019_LIB1.wiff~
20	1	A0A0K0DVV0	Micro Aug2019	Malate dehydrogenase	912	36846	28	25	18	16		0	28.49		31	0.0091	R	NFSAMTR	L	Locus:1.1.1.333.18 File:~Tiberti_Larve_SsL3_30082019_LIB1.wiff~
20	1	A0A0K0DVV0	Micro Aug2019	Malate dehydrogenase	912	36846	28	25	18	16		0	50.66		39	0.00034	K	SGVTVGNVK	N	Locus:1.1.1.321.24 File:~Tiberti_Larve_SsL3_30082019_LIB1.wiff~
20	1	A0A0K0DVV0	Micro Aug2019	Malate dehydrogenase	912	36846	28	25	18	16		0	42.14		35	0.0011	K	DLLAANVR	I	Locus:1.1.1.384.15 File:~Tiberti_Larve_SsL3_30082019_LIB1.wiff~
20	1	A0A0K0DVV0	Micro Aug2019	Malate dehydrogenase	912	36846	28	25	18	16		1	66.79		35	3.8e-06	R	KDLLAANVR	I	Locus:1.1.1.349.4 File:~Tiberti_Larve_SsL3_30082019_LIB1.wiff~
20	1	A0A0K0DVV0	Micro Aug2019	Malate dehydrogenase	912	36846	28	25	18	16		0	58.48	30	38	8.6e-06	K	YASPTIPER	N	Locus:1.1.1.372.29 File:~Tiberti_Larve_SsL3_30082019_LIB1.wiff~
20	1	A0A0K0DVV0	Micro Aug2019	Malate dehydrogenase	912	36846	28	25	18	16		1	42.4	35	37	0.00089	K	ELEEERDEALK	A	Locus:1.1.1.332.24 File:~Tiberti_Larve_SsL3_30082019_LIB1.wiff~
20	1	A0A0K0DVV0	Micro Aug2019	Malate dehydrogenase	912	36846	28	25	18	16		0	88.35	32	38	1.4e-08	K	IVQGLELDDFSR	E	Locus:1.1.1.448.23 File:~Tiberti_Larve_SsL3_30082019_LIB1.wiff~
20	1	A0A0K0DVV0	Micro Aug2019	Malate dehydrogenase	912	36846	28	25	18	16		0	34.47	25	38	0.00059	K	IVQGLELDDFSR	E	Locus:1.1.1.448.5 File:~Tiberti_Larve_SsL3_30082019_LIB1.wiff~
20	1	A0A0K0DVV0	Micro Aug2019	Malate dehydrogenase	912	36846	28	25	18	16		0	48.52	26	37	2.8e-05	K	DIDYAFLVGAMPR	K	Locus:1.1.1.519.24 File:~Tiberti_Larve_SsL3_30082019_LIB1.wiff~
20	1	A0A0K0DVV0	Micro Aug2019	Malate dehydrogenase	912	36846	28	25	18	16		0	96.92	31	37	1.3e-09	R	GVVFSFPVTIDGASK	E	Locus:1.1.1.499.30 File:~Tiberti_Larve_SsL3_30082019_LIB1.wiff~
20	1	A0A0K0DVV0	Micro Aug2019	Malate dehydrogenase	912	36846	28	25	18	16		0	99.6	32	35	9.1e-10	K	DTPVTLVLLDIAQMK	D	Locus:1.1.1.589.10 File:~Tiberti_Larve_SsL3_30082019_LIB1.wiff~
20	1	A0A0K0DVV0	Micro Aug2019	Malate dehydrogenase	912	36846	28	25	18	16		0	79.63		35	1.9e-07	K	VLVVGNPANTNAFIAAK	Y	Locus:1.1.1.445.14 File:~Tiberti_Larve_SsL3_30082019_LIB1.wiff~
20	1	A0A0K0DVV0	Micro Aug2019	Malate dehydrogenase	912	36846	28	25	18	16		0	87.41		37	4.7e-08	K	NVIIWGNHSSTQFPDVK	H	Locus:1.1.1.437.25 File:~Tiberti_Larve_SsL3_30082019_LIB1.wiff~
20	1	A0A0K0DVV0	Micro Aug2019	Malate dehydrogenase	912	36846	28	25	18	16		0	106.49	29	31	1e-10	R	VLVTGAAGQIGYSLVLQIAK	G	Locus:1.1.1.545.12 File:~Tiberti_Larve_SsL3_30082019_LIB1.wiff~
20	1	A0A0K0DVV0	Micro Aug2019	Malate dehydrogenase	912	36846	28	25	18	16		0	113.73		36	9.7e-11	K	TIDAYSAVNDTAFLQGQFIK	T	Locus:1.1.1.506.23 File:~Tiberti_Larve_SsL3_30082019_LIB1.wiff~
20	1	A0A0K0DVV0	Micro Aug2019	Malate dehydrogenase	912	36846	28	25	18	16		0	76.78	28	33	6.7e-08	K	YELIDCGLPNLYDVECAVTEEEGFK	D	Locus:1.1.1.566.26 File:~Tiberti_Larve_SsL3_30082019_LIB1.wiff~
412	1	A0A0K0DVX2	Nano Feb2020	Cyanate hydratase	39	20061	3	2	2	2		0	34.03	31	36	0.003	K	EIVDNVER	V	Locus:1.1.1.1847.23 File:~Tiberti Larve_SsL3_nano_06022020_LIB1.wiff~
412	1	A0A0K0DVX2	Nano Feb2020	Cyanate hydratase	39	20061	3	2	2	2		0	35.57	30	36	0.0016	K	DISQDPLVYR	L	Locus:1.1.1.1976.32 File:~Tiberti Larve_SsL3_nano_06022020_LIB1.wiff~	emPAI	0.6
121	1	A0A0K0DW52	Nano Feb2020	Uncharacterized protein	229	15239	14	11	5	4		0	25.41	36	36	0.065	R	DWASLVK	A	Locus:1.1.1.1998.2 File:~Tiberti Larve_SsL3_nano_06022020_LIB1.wiff~
121	1	A0A0K0DW52	Nano Feb2020	Uncharacterized protein	229	15239	14	11	5	4		1	37.78		36	0.0042	R	RYELLTK	I	Locus:1.1.1.1850.19 File:~Tiberti Larve_SsL3_nano_06022020_LIB1.wiff~
121	1	A0A0K0DW52	Nano Feb2020	Uncharacterized protein	229	15239	14	11	5	4		0	61.53	34	37	1.1e-05	K	LANMAGVLYR	Y	Locus:1.1.1.1979.21 File:~Tiberti Larve_SsL3_nano_06022020_LIB1.wiff~
121	1	A0A0K0DW52	Nano Feb2020	Uncharacterized protein	229	15239	14	11	5	4		0	55.56	26	37	6.2e-06	K	ELAPPNSADIPAIK	R	Locus:1.1.1.1984.40 File:~Tiberti Larve_SsL3_nano_06022020_LIB1.wiff~
121	1	A0A0K0DW52	Nano Feb2020	Uncharacterized protein	229	15239	14	11	5	4		0	60.14	28	37	3.4e-06	R	SIFGYIVPGDYVSR	D	Locus:1.1.1.2114.33 File:~Tiberti Larve_SsL3_nano_06022020_LIB1.wiff~	emPAI	2.42
26	1	A0A0K0DW66	Micro Aug2019	Uncharacterized protein	775	52902	15	13	11	10		0	39.69		36	0.0025	R	DFASASIGK	T	Locus:1.1.1.370.18 File:~Tiberti_Larve_SsL3_30082019_LIB1.wiff~
26	1	A0A0K0DW66	Micro Aug2019	Uncharacterized protein	775	52902	15	13	11	10		0	27.07		38	0.06	K	NSPSTVVQK	M	Locus:1.1.1.297.32 File:~Tiberti_Larve_SsL3_30082019_LIB1.wiff~
26	1	A0A0K0DW66	Micro Aug2019	Uncharacterized protein	775	52902	15	13	11	10		0	70.92		36	1.7e-06	K	SIYGTTETIK	N	Locus:1.1.1.376.28 File:~Tiberti_Larve_SsL3_30082019_LIB1.wiff~
26	1	A0A0K0DW66	Micro Aug2019	Uncharacterized protein	775	52902	15	13	11	10		0	62.69	33	38	5.8e-06	R	TQAQLESELGK	I	Locus:1.1.1.374.35 File:~Tiberti_Larve_SsL3_30082019_LIB1.wiff~
26	1	A0A0K0DW66	Micro Aug2019	Uncharacterized protein	775	52902	15	13	11	10		0	60.27	32	35	7.7e-06	K	YFGDLTNDYK	R	Locus:1.1.1.405.31 File:~Tiberti_Larve_SsL3_30082019_LIB1.wiff~
26	1	A0A0K0DW66	Micro Aug2019	Uncharacterized protein	775	52902	15	13	11	10		0	67.88	30	36	9.2e-07	R	LATSATEEDFHR	A	Locus:1.1.1.344.21 File:~Tiberti_Larve_SsL3_30082019_LIB1.wiff~
26	1	A0A0K0DW66	Micro Aug2019	Uncharacterized protein	775	52902	15	13	11	10		0	113.58		35	7.5e-11	K	VDQVVEILADILR	N	Locus:1.1.1.598.5 File:~Tiberti_Larve_SsL3_30082019_LIB1.wiff~
26	1	A0A0K0DW66	Micro Aug2019	Uncharacterized protein	775	52902	15	13	11	10		0	115.02		35	5.4e-11	K	VDQVVEILADILR	N	Locus:1.1.1.601.9 File:~Tiberti_Larve_SsL3_30082019_LIB1.wiff~
26	1	A0A0K0DW66	Micro Aug2019	Uncharacterized protein	775	52902	15	13	11	10		0	61.68	26	37	1.6e-06	K	TQLFNSYATSLGLAEK	N	Locus:1.1.1.470.36 File:~Tiberti_Larve_SsL3_30082019_LIB1.wiff~
26	1	A0A0K0DW66	Micro Aug2019	Uncharacterized protein	775	52902	15	13	11	10		0	112.55	32	37	4.7e-11	R	NDVLNFIDDHYKPVR	M	Locus:1.1.1.449.6 File:~Tiberti_Larve_SsL3_30082019_LIB1.wiff~
26	1	A0A0K0DW66	Micro Aug2019	Uncharacterized protein	775	52902	15	13	11	10		0	146.72	32	36	1.8e-14	R	YETDENNGVAHLIEHLLYK	G	Locus:1.1.1.518.2 File:~Tiberti_Larve_SsL3_30082019_LIB1.wiff~
26	1	A0A0K0DW66	Micro Aug2019	Uncharacterized protein	775	52902	15	13	11	10		0	113.02	30	34	2.5e-11	K	DLLNIGQVQQLSDLIQQINQVSCETIR	D	Locus:1.1.1.621.26 File:~Tiberti_Larve_SsL3_30082019_LIB1.wiff~
26	1	A0A0K0DW66	Micro Aug2019	Uncharacterized protein	775	52902	15	13	11	10		0	81.28	28	34	2.4e-08	K	DLLNIGQVQQLSDLIQQINQVSCETIR	D	Locus:1.1.1.621.14 File:~Tiberti_Larve_SsL3_30082019_LIB1.wiff~
102	1	A0A0K0DW92	Micro Aug2019	Adenosylhomocysteinase	267	47905	9	9	8	8		0	26.35		23	0.0023	K	GSAAALR	G	Locus:1.1.1.285.16 File:~Tiberti_Larve_SsL3_30082019_LIB1.wiff~
102	1	A0A0K0DW92	Micro Aug2019	Adenosylhomocysteinase	267	47905	9	9	8	8		0	57.08		38	7.2e-05	R	ESLIDGIK	R	Locus:1.1.1.399.9 File:~Tiberti_Larve_SsL3_30082019_LIB1.wiff~
102	1	A0A0K0DW92	Micro Aug2019	Adenosylhomocysteinase	267	47905	9	9	8	8		0	46.24		35	0.0004	K	LGLYVLPK	T	Locus:1.1.1.439.4 File:~Tiberti_Larve_SsL3_30082019_LIB1.wiff~
102	1	A0A0K0DW92	Micro Aug2019	Adenosylhomocysteinase	267	47905	9	9	8	8		0	33.72	27	37	0.0013	R	ATDVMLAGK	V	Locus:1.1.1.346.27 File:~Tiberti_Larve_SsL3_30082019_LIB1.wiff~
102	1	A0A0K0DW92	Micro Aug2019	Adenosylhomocysteinase	267	47905	9	9	8	8		0	66.24	35	37	4e-06	K	VAVVAGYGDVGK	G	Locus:1.1.1.381.27 File:~Tiberti_Larve_SsL3_30082019_LIB1.wiff~
102	1	A0A0K0DW92	Micro Aug2019	Adenosylhomocysteinase	267	47905	9	9	8	8		0	83.74	36	42	8.7e-08	K	VADISLADFGR	K	Locus:1.1.1.446.12 File:~Tiberti_Larve_SsL3_30082019_LIB1.wiff~
102	1	A0A0K0DW92	Micro Aug2019	Adenosylhomocysteinase	267	47905	9	9	8	8		0	56.77	34	41	3e-05	K	TLDEEVAALHLDK	L	Locus:1.1.1.427.33 File:~Tiberti_Larve_SsL3_30082019_LIB1.wiff~
102	1	A0A0K0DW92	Micro Aug2019	Adenosylhomocysteinase	267	47905	9	9	8	8		0	78.23	31	36	9.6e-08	K	LLSGIYGISEETTTGVHNLAK	M	Locus:1.1.1.461.31 File:~Tiberti_Larve_SsL3_30082019_LIB1.wiff~
102	2	A0A0K0DWA1	Micro Aug2019	Adenosylhomocysteinase	227	47772	9	9	8	8		0	26.35		23	0.0023	K	GSAAALR	G	Locus:1.1.1.285.16 File:~Tiberti_Larve_SsL3_30082019_LIB1.wiff~
102	2	A0A0K0DWA1	Micro Aug2019	Adenosylhomocysteinase	227	47772	9	9	8	8		0	57.08		38	7.2e-05	R	ESLIDGIK	R	Locus:1.1.1.399.9 File:~Tiberti_Larve_SsL3_30082019_LIB1.wiff~
102	2	A0A0K0DWA1	Micro Aug2019	Adenosylhomocysteinase	227	47772	9	9	8	8		0	46.24		35	0.0004	K	LGLYVLPK	T	Locus:1.1.1.439.4 File:~Tiberti_Larve_SsL3_30082019_LIB1.wiff~
102	2	A0A0K0DWA1	Micro Aug2019	Adenosylhomocysteinase	227	47772	9	9	8	8		0	33.72	27	37	0.0013	R	ATDVMLAGK	V	Locus:1.1.1.346.27 File:~Tiberti_Larve_SsL3_30082019_LIB1.wiff~
102	2	A0A0K0DWA1	Micro Aug2019	Adenosylhomocysteinase	227	47772	9	9	8	8		0	66.24	35	37	4e-06	K	VAVVAGYGDVGK	G	Locus:1.1.1.381.27 File:~Tiberti_Larve_SsL3_30082019_LIB1.wiff~
102	2	A0A0K0DWA1	Micro Aug2019	Adenosylhomocysteinase	227	47772	9	9	8	8		0	83.74	36	42	8.7e-08	K	VADISLADFGR	K	Locus:1.1.1.446.12 File:~Tiberti_Larve_SsL3_30082019_LIB1.wiff~
102	2	A0A0K0DWA1	Micro Aug2019	Adenosylhomocysteinase	227	47772	9	9	8	8		0	56.77	34	41	3e-05	K	TLDEEVAALHLDK	L	Locus:1.1.1.427.33 File:~Tiberti_Larve_SsL3_30082019_LIB1.wiff~
102	2	A0A0K0DWA1	Micro Aug2019	Adenosylhomocysteinase	227	47772	9	9	8	8		0	33.24	25	35	0.00076	R	VVVTEIDPINALQAVMEGYEVTTLEEIAPK	A	Locus:1.1.1.662.5 File:~Tiberti_Larve_SsL3_30082019_LIB1.wiff~
202	1	A0A0K0DWB2	Micro Aug2019	Coronin	132	66375	5	3	5	3		0	37.33		37	0.0047	K	VWLIPDR	G	Locus:1.1.1.442.4 File:~Tiberti_Larve_SsL3_30082019_LIB1.wiff~
202	1	A0A0K0DWB2	Micro Aug2019	Coronin	132	66375	5	3	5	3		0	24.37		35	0.067	K	IFTTGFTK	R	Locus:1.1.1.392.13 File:~Tiberti_Larve_SsL3_30082019_LIB1.wiff~
202	1	A0A0K0DWB2	Micro Aug2019	Coronin	132	66375	5	3	5	3		0	86.43	28	36	7.9e-09	K	GIVDVLQFYVPR	K	Locus:1.1.1.538.20 File:~Tiberti_Larve_SsL3_30082019_LIB1.wiff~
202	1	A0A0K0DWB2	Micro Aug2019	Coronin	132	66375	5	3	5	3		0	20.49	24	37	0.012	R	TLSEPIVELTGHQK	R	Locus:1.1.1.411.14 File:~Tiberti_Larve_SsL3_30082019_LIB1.wiff~
202	1	A0A0K0DWB2	Micro Aug2019	Coronin	132	66375	5	3	5	3		0	71.16	30	37	4e-07	K	VTEVSWDSLFCAVNPK	F	Locus:1.1.1.521.7 File:~Tiberti_Larve_SsL3_30082019_LIB1.wiff~
255	1	A0A0K0DWB4	Micro Aug2019	GTP-binding nuclear protein	107	24547	2	2	2	2		0	59.25	32	36	9.3e-06	R	FNVWDTAGQEK	F	Locus:1.1.1.408.30 File:~Tiberti_Larve_SsL3_30082019_LIB1.wiff~
255	1	A0A0K0DWB4	Micro Aug2019	GTP-binding nuclear protein	107	24547	2	2	2	2		0	76.76	27	37	6.3e-08	K	SNYNFEKPFLWLAR	K	Locus:1.1.1.499.7 File:~Tiberti_Larve_SsL3_30082019_LIB1.wiff~
356	1	A0A0K0DWH2	Micro Aug2019	S4 RNA-binding domain-containing protein	69	77679	5	3	4	3		0	39.87		37	0.0027	R	LQTQVFK	L	Locus:1.1.1.363.21 File:~Tiberti_Larve_SsL3_30082019_LIB1.wiff~
356	1	A0A0K0DWH2	Micro Aug2019	S4 RNA-binding domain-containing protein	69	77679	5	3	4	3		0	54.03		37	0.00011	R	LFEGNALLR	R	Locus:1.1.1.426.10 File:~Tiberti_Larve_SsL3_30082019_LIB1.wiff~
356	1	A0A0K0DWH2	Micro Aug2019	S4 RNA-binding domain-containing protein	69	77679	5	3	4	3		0	29.91	35	37	0.017	R	QVVDIPSFTVR	L	Locus:1.1.1.456.17 File:~Tiberti_Larve_SsL3_30082019_LIB1.wiff~
356	1	A0A0K0DWH2	Micro Aug2019	S4 RNA-binding domain-containing protein	69	77679	5	3	4	3		0	49.19		37	0.00033	K	LDYVLGLRPEDFLER	R	Locus:1.1.1.511.8 File:~Tiberti_Larve_SsL3_30082019_LIB1.wiff~
280	1	A0A0K0DWH8	Micro Aug2019	Aamy domain-containing protein	96	79359	2	2	2	2		0	52.43	26	36	1.3e-05	R	LAMAIPDLWIK	I	Locus:1.1.1.530.12 File:~Tiberti_Larve_SsL3_30082019_LIB1.wiff~
280	1	A0A0K0DWH8	Micro Aug2019	Aamy domain-containing protein	96	79359	2	2	2	2		0	71.64	31	37	5e-07	K	VNTYIDFADNVLPR	I	Locus:1.1.1.492.30 File:~Tiberti_Larve_SsL3_30082019_LIB1.wiff~
232	1	A0A0K0DWI3	Micro Feb2020	Glutathione peroxidase	77	21675	5	3	4	2		0	36.68		41	0.0082	K	GGTLIDAIK	W	Locus:1.1.1.404.10 File:~Tiberti Larve_SsL3_micro_28012020_LIB1.wiff~
232	1	A0A0K0DWI3	Micro Feb2020	Glutathione peroxidase	77	21675	5	3	4	2		0	32.99		40	0.014	R	YGPTTEPK	S	Locus:1.1.1.300.23 File:~Tiberti Larve_SsL3_micro_28012020_LIB1.wiff~
232	1	A0A0K0DWI3	Micro Feb2020	Glutathione peroxidase	77	21675	5	3	4	2		1	44.69	33	40	0.0002	K	KFEIEPDFYGK	V	Locus:1.1.1.417.7 File:~Tiberti Larve_SsL3_micro_28012020_LIB1.wiff~
232	1	A0A0K0DWI3	Micro Feb2020	Glutathione peroxidase	77	21675	5	3	4	2		0	56.97	29	43	4.5e-06	K	VDVNGSNAAPLYQFLK	K	Locus:1.1.1.485.33 File:~Tiberti Larve_SsL3_micro_28012020_LIB1.wiff~	emPAI	0.36
128	1	A0A0K0DWL4	Nano Feb2020	Carboxypeptidase	205	90781	16	12	6	5		0	32.41	24	34	0.00095	R	DAYENIQK	A	Locus:1.1.1.1836.25 File:~Tiberti Larve_SsL3_nano_06022020_LIB1.wiff~
128	1	A0A0K0DWL4	Nano Feb2020	Carboxypeptidase	205	90781	16	12	6	5		0	23.95	24	34	0.0069	K	GQPEYWGR	D	Locus:1.1.1.1890.19 File:~Tiberti Larve_SsL3_nano_06022020_LIB1.wiff~
128	1	A0A0K0DWL4	Nano Feb2020	Carboxypeptidase	205	90781	16	12	6	5		0	35.02	26	35	0.00079	K	AIYDDTVSK	Y	Locus:1.1.1.1861.27 File:~Tiberti Larve_SsL3_nano_06022020_LIB1.wiff~
128	1	A0A0K0DWL4	Nano Feb2020	Carboxypeptidase	205	90781	16	12	6	5		0	34.98	31	35	0.0024	R	LIGRPDLGITFTK	L	Locus:1.1.1.1997.10 File:~Tiberti Larve_SsL3_nano_06022020_LIB1.wiff~
128	1	A0A0K0DWL4	Nano Feb2020	Carboxypeptidase	205	90781	16	12	6	5		0	59.93	26	35	2.4e-06	K	YLPNQFQPSVFTPEDQR	M	Locus:1.1.1.2046.26 File:~Tiberti Larve_SsL3_nano_06022020_LIB1.wiff~
128	1	A0A0K0DWL4	Nano Feb2020	Carboxypeptidase	205	90781	16	12	6	5		0	68.7		36	3.4e-06	K	LSAVYNDVTLVNVLDSNDK	T	Locus:1.1.1.2112.21 File:~Tiberti Larve_SsL3_nano_06022020_LIB1.wiff~	emPAI	0.3
15	1	A0A0K0DWR6	Micro Aug2019	Fructose-bisphosphate aldolase	1103	39710	33	30	17	17		0	45.56		23	2.8e-05	K	GIIPGIK	V	Locus:1.1.1.413.2 File:~Tiberti_Larve_SsL3_30082019_LIB1.wiff~
15	1	A0A0K0DWR6	Micro Aug2019	Fructose-bisphosphate aldolase	1103	39710	33	30	17	17		0	53.47		36	0.00011	R	ALQASAIK	T	Locus:1.1.1.324.22 File:~Tiberti_Larve_SsL3_30082019_LIB1.wiff~
15	1	A0A0K0DWR6	Micro Aug2019	Fructose-bisphosphate aldolase	1103	39710	33	30	17	17		0	59.21		39	4.7e-05	R	ANSLASLGK	Y	Locus:1.1.1.346.21 File:~Tiberti_Larve_SsL3_30082019_LIB1.wiff~
15	1	A0A0K0DWR6	Micro Aug2019	Fructose-bisphosphate aldolase	1103	39710	33	30	17	17		0	77.54		34	2.1e-07	R	AIAQAIVSPGK	G	Locus:1.1.1.378.24 File:~Tiberti_Larve_SsL3_30082019_LIB1.wiff~
15	1	A0A0K0DWR6	Micro Aug2019	Fructose-bisphosphate aldolase	1103	39710	33	30	17	17		0	53.48		38	0.00014	M	VSYSQYLTK	E	Locus:1.1.1.385.30 File:~Tiberti_Larve_SsL3_30082019_LIB1.wiff~
15	1	A0A0K0DWR6	Micro Aug2019	Fructose-bisphosphate aldolase	1103	39710	33	30	17	17		0	82.1	36	36	1.3e-07	K	ITEIVLAYTYK	A	Locus:1.1.1.449.23 File:~Tiberti_Larve_SsL3_30082019_LIB1.wiff~
15	1	A0A0K0DWR6	Micro Aug2019	Fructose-bisphosphate aldolase	1103	39710	33	30	17	17		0	51.87	33	36	6.7e-05	K	KPWALTFSYGR	A	Locus:1.1.1.434.3 File:~Tiberti_Larve_SsL3_30082019_LIB1.wiff~
15	1	A0A0K0DWR6	Micro Aug2019	Fructose-bisphosphate aldolase	1103	39710	33	30	17	17		0	59.81	27	38	2.9e-06	K	TDDGIPFVEVLK	S	Locus:1.1.1.502.16 File:~Tiberti_Larve_SsL3_30082019_LIB1.wiff~
15	1	A0A0K0DWR6	Micro Aug2019	Fructose-bisphosphate aldolase	1103	39710	33	30	17	17		0	45.38	37	38	0.00076	K	TDDGIPFVEVLK	S	Locus:1.1.1.499.2 File:~Tiberti_Larve_SsL3_30082019_LIB1.wiff~
15	1	A0A0K0DWR6	Micro Aug2019	Fructose-bisphosphate aldolase	1103	39710	33	30	17	17		0	87.58		35	3.4e-08	K	DENVLAAQAVLLK	R	Locus:1.1.1.467.28 File:~Tiberti_Larve_SsL3_30082019_LIB1.wiff~
15	1	A0A0K0DWR6	Micro Aug2019	Fructose-bisphosphate aldolase	1103	39710	33	30	17	17		0	31.61	25	35	0.0011	K	DENVLAAQAVLLK	R	Locus:1.1.1.468.8 File:~Tiberti_Larve_SsL3_30082019_LIB1.wiff~
15	1	A0A0K0DWR6	Micro Aug2019	Fructose-bisphosphate aldolase	1103	39710	33	30	17	17		0	45.38	26	36	6.8e-05	K	GILAADESTGSMEK	R	Locus:1.1.1.381.35 File:~Tiberti_Larve_SsL3_30082019_LIB1.wiff~
15	1	A0A0K0DWR6	Micro Aug2019	Fructose-bisphosphate aldolase	1103	39710	33	30	17	17		0	84.24	28	37	1.3e-08	R	LAPLGLENNEENR	R	Locus:1.1.1.393.35 File:~Tiberti_Larve_SsL3_30082019_LIB1.wiff~
15	1	A0A0K0DWR6	Micro Aug2019	Fructose-bisphosphate aldolase	1103	39710	33	30	17	17		1	39.8	25	37	0.00019	K	RLAPLGLENNEENR	R	Locus:1.1.1.381.22 File:~Tiberti_Larve_SsL3_30082019_LIB1.wiff~
15	1	A0A0K0DWR6	Micro Aug2019	Fructose-bisphosphate aldolase	1103	39710	33	30	17	17		0	57.16	30	37	1e-05	K	YSHQDIGIATVTALQR	T	Locus:1.1.1.419.36 File:~Tiberti_Larve_SsL3_30082019_LIB1.wiff~
15	1	A0A0K0DWR6	Micro Aug2019	Fructose-bisphosphate aldolase	1103	39710	33	30	17	17		0	75	35	37	5.3e-07	K	YSHQDIGIATVTALQR	T	Locus:1.1.1.419.23 File:~Tiberti_Larve_SsL3_30082019_LIB1.wiff~
15	1	A0A0K0DWR6	Micro Aug2019	Fructose-bisphosphate aldolase	1103	39710	33	30	17	17		1	125.17	33	35	3.4e-12	K	TWAGKDENVLAAQAVLLK	R	Locus:1.1.1.460.19 File:~Tiberti_Larve_SsL3_30082019_LIB1.wiff~
15	1	A0A0K0DWR6	Micro Aug2019	Fructose-bisphosphate aldolase	1103	39710	33	30	17	17		0	64.11	27	36	9.7e-07	K	ISGTTPSHTALVEVANNLAR	Y	Locus:1.1.1.434.10 File:~Tiberti_Larve_SsL3_30082019_LIB1.wiff~
15	1	A0A0K0DWR6	Micro Aug2019	Fructose-bisphosphate aldolase	1103	39710	33	30	17	17		0	189.64	36	36	2.1e-18	K	ISGTTPSHTALVEVANNLAR	Y	Locus:1.1.1.433.29 File:~Tiberti_Larve_SsL3_30082019_LIB1.wiff~
15	1	A0A0K0DWR6	Micro Aug2019	Fructose-bisphosphate aldolase	1103	39710	33	30	17	17		0	48.43	26	36	2.9e-05	R	GVVPLAGTVGECTTQGMDDLNAR	C	Locus:1.1.1.458.32 File:~Tiberti_Larve_SsL3_30082019_LIB1.wiff~
15	1	A0A0K0DWR6	Micro Aug2019	Fructose-bisphosphate aldolase	1103	39710	33	30	17	17		0	55.97	26	35	5.6e-06	R	YASICQQNGLVPIVEPETLPDGEHDLAR	C	Locus:1.1.1.476.36 File:~Tiberti_Larve_SsL3_30082019_LIB1.wiff~
243	1	A0A0K0DWU3	Micro Aug2019	Thioredoxin domain-containing protein	111	18829	5	5	3	3		0	37.48	32	37	0.0015	K	ENGDVITK	D	Locus:1.1.1.299.31 File:~Tiberti_Larve_SsL3_30082019_LIB1.wiff~
243	1	A0A0K0DWU3	Micro Aug2019	Thioredoxin domain-containing protein	111	18829	5	5	3	3		0	40.93		23	8.1e-05	R	GIPALIVIK	E	Locus:1.1.1.472.5 File:~Tiberti_Larve_SsL3_30082019_LIB1.wiff~
243	1	A0A0K0DWU3	Micro Aug2019	Thioredoxin domain-containing protein	111	18829	5	5	3	3		0	59.78		35	1.7e-05	R	SESDLNSYVK	S	Locus:1.1.1.372.33 File:~Tiberti_Larve_SsL3_30082019_LIB1.wiff~
292	1	A0A0K0DWV6	Nano Feb2020	S10_plectin domain-containing protein	69	17671	3	2	2	2		0	40.75	32	33	0.0008	R	EATATFEGR	T	Locus:1.1.1.1826.21 File:~Tiberti Larve_SsL3_nano_06022020_LIB1.wiff~
292	1	A0A0K0DWV6	Nano Feb2020	S10_plectin domain-containing protein	69	17671	3	2	2	2		0	57.62	27	36	5.7e-06	K	IYENLFEEGVLIAEK	N	Locus:1.1.1.2148.35 File:~Tiberti Larve_SsL3_nano_06022020_LIB1.wiff~	emPAI	0.7
51	1	A0A0K0DWW2	Micro Aug2019	Aconitate hydratase, mitochondrial	439	84623	20	15	15	13		0	38.22		35	0.0026	K	YLEATDR	G	Locus:1.1.1.311.25 File:~Tiberti_Larve_SsL3_30082019_LIB1.wiff~
51	1	A0A0K0DWW2	Micro Aug2019	Aconitate hydratase, mitochondrial	439	84623	20	15	15	13		0	27.67	28	37	0.0056	R	EHAALEPR	H	Locus:1.1.1.294.34 File:~Tiberti_Larve_SsL3_30082019_LIB1.wiff~
51	1	A0A0K0DWW2	Micro Aug2019	Aconitate hydratase, mitochondrial	439	84623	20	15	15	13		0	32.35	34	37	0.0079	R	NVFLPYEK	L	Locus:1.1.1.414.17 File:~Tiberti_Larve_SsL3_30082019_LIB1.wiff~
51	1	A0A0K0DWW2	Micro Aug2019	Aconitate hydratase, mitochondrial	439	84623	20	15	15	13		0	33.19	27	36	0.0013	K	ESGWPVDIK	V	Locus:1.1.1.416.15 File:~Tiberti_Larve_SsL3_30082019_LIB1.wiff~
51	1	A0A0K0DWW2	Micro Aug2019	Aconitate hydratase, mitochondrial	439	84623	20	15	15	13		0	58.53		36	2.9e-05	R	LQLLSPFSK	F	Locus:1.1.1.462.7 File:~Tiberti_Larve_SsL3_30082019_LIB1.wiff~
51	1	A0A0K0DWW2	Micro Aug2019	Aconitate hydratase, mitochondrial	439	84623	20	15	15	13		0	46.32	36	36	0.00047	K	NTIVTSYNR	N	Locus:1.1.1.337.35 File:~Tiberti_Larve_SsL3_30082019_LIB1.wiff~
51	1	A0A0K0DWW2	Micro Aug2019	Aconitate hydratase, mitochondrial	439	84623	20	15	15	13		0	43.59		35	0.00072	R	LGRPLTLSEK	I	Locus:1.1.1.361.8 File:~Tiberti_Larve_SsL3_30082019_LIB1.wiff~
51	1	A0A0K0DWW2	Micro Aug2019	Aconitate hydratase, mitochondrial	439	84623	20	15	15	13		0	48.55		36	0.0003	K	DLEDLTILIK	V	Locus:1.1.1.513.7 File:~Tiberti_Larve_SsL3_30082019_LIB1.wiff~
51	1	A0A0K0DWW2	Micro Aug2019	Aconitate hydratase, mitochondrial	439	84623	20	15	15	13		0	36.64	30	38	0.0012	K	FTITPGSEQIR	A	Locus:1.1.1.401.30 File:~Tiberti_Larve_SsL3_30082019_LIB1.wiff~
51	1	A0A0K0DWW2	Micro Aug2019	Aconitate hydratase, mitochondrial	439	84623	20	15	15	13		0	61.41	26	36	1.7e-06	K	NQVTGEYGSVPETAR	Y	Locus:1.1.1.376.36 File:~Tiberti_Larve_SsL3_30082019_LIB1.wiff~
51	1	A0A0K0DWW2	Micro Aug2019	Aconitate hydratase, mitochondrial	439	84623	20	15	15	13		0	90.97	28	37	3e-09	K	QGVLPLTFADSADYDK	I	Locus:1.1.1.476.33 File:~Tiberti_Larve_SsL3_30082019_LIB1.wiff~
51	1	A0A0K0DWW2	Micro Aug2019	Aconitate hydratase, mitochondrial	439	84623	20	15	15	13		0	66.65	27	35	5.6e-07	K	GINWIAIGDENYGEGSSR	E	Locus:1.1.1.466.36 File:~Tiberti_Larve_SsL3_30082019_LIB1.wiff~
51	1	A0A0K0DWW2	Micro Aug2019	Aconitate hydratase, mitochondrial	439	84623	20	15	15	13		0	89.26		28	3.9e-09	K	VSLLGLVSLAPGSQVTAVLK	H	Locus:1.1.1.565.6 File:~Tiberti_Larve_SsL3_30082019_LIB1.wiff~
51	1	A0A0K0DWW2	Micro Aug2019	Aconitate hydratase, mitochondrial	439	84623	20	15	15	13		0	32.04	25	35	0.00099	K	VFDDIGGVVLANACGPCIGQWDR	R	Locus:1.1.1.522.30 File:~Tiberti_Larve_SsL3_30082019_LIB1.wiff~
51	1	A0A0K0DWW2	Micro Aug2019	Aconitate hydratase, mitochondrial	439	84623	20	15	15	13		0	59.3	26	34	2.8e-06	K	YDQIIEINLDTLVPHVNGPFTPDLATPIDK	L	Locus:1.1.1.571.22 File:~Tiberti_Larve_SsL3_30082019_LIB1.wiff~
151	1	A0A0K0DX37	Micro Aug2019	VOC domain-containing protein	175	17340	3	3	2	2		0	61.37	31	37	5.4e-06	K	EHGVYTVFVELGNSK	I	Locus:1.1.1.447.14 File:~Tiberti_Larve_SsL3_30082019_LIB1.wiff~
151	1	A0A0K0DX37	Micro Aug2019	VOC domain-containing protein	175	17340	3	3	2	2		0	108.37		36	3.4e-10	K	IELLHPYGDNSPIAGFLSK	N	Locus:1.1.1.503.16 File:~Tiberti_Larve_SsL3_30082019_LIB1.wiff~
269	1	A0A0K0DX43	Nano Feb2020	Thioredoxin domain-containing protein	79	43879	2	2	2	2		0	51.34	32	34	6.4e-05	R	TLTLFALSK	F	Locus:1.1.1.2047.10 File:~Tiberti Larve_SsL3_nano_06022020_LIB1.wiff~
269	1	A0A0K0DX43	Nano Feb2020	Thioredoxin domain-containing protein	79	43879	2	2	2	2		0	57.37	27	36	5.2e-06	R	AFIALWETVAHK	L	Locus:1.1.1.2061.3 File:~Tiberti Larve_SsL3_nano_06022020_LIB1.wiff~	emPAI	0.24
277	1	A0A0K0DX69	Micro Aug2019	Uncharacterized protein	96	35353	2	2	2	2		0	67.47	34	35	2.6e-06	K	IPGPLISGVFSHL	-	Locus:1.1.1.535.11 File:~Tiberti_Larve_SsL3_30082019_LIB1.wiff~
277	1	A0A0K0DX69	Micro Aug2019	Uncharacterized protein	96	35353	2	2	2	2		0	58.44	26	37	3.3e-06	R	DGLIVNISSSGGLK	Y	Locus:1.1.1.446.25 File:~Tiberti_Larve_SsL3_30082019_LIB1.wiff~
125	1	A0A0K0DX81	Micro Aug2019	Histone H4	216	11451	11	9	7	7		0	26.73		23	0.0021	R	TLYGFGG	-	Locus:1.1.1.420.2 File:~Tiberti_Larve_SsL3_30082019_LIB1.wiff~
125	1	A0A0K0DX81	Micro Aug2019	Histone H4	216	11451	11	9	7	7		0	52.31		37	0.00018	K	SFLENVIR	D	Locus:1.1.1.443.8 File:~Tiberti_Larve_SsL3_30082019_LIB1.wiff~
125	1	A0A0K0DX81	Micro Aug2019	Histone H4	216	11451	11	9	7	7		0	73		37	1.5e-06	R	ISGLIYEETR	T	Locus:1.1.1.396.23 File:~Tiberti_Larve_SsL3_30082019_LIB1.wiff~
125	1	A0A0K0DX81	Micro Aug2019	Histone H4	216	11451	11	9	7	7		0	51.65	26	34	1.4e-05	R	DAVTYCEHAK	R	Locus:1.1.1.303.36 File:~Tiberti_Larve_SsL3_30082019_LIB1.wiff~
125	1	A0A0K0DX81	Micro Aug2019	Histone H4	216	11451	11	9	7	7		0	74.75	35	36	6.4e-07	K	TVTAMDVVYALK	R	Locus:1.1.1.483.19 File:~Tiberti_Larve_SsL3_30082019_LIB1.wiff~
125	1	A0A0K0DX81	Micro Aug2019	Histone H4	216	11451	11	9	7	7		0	73.51	27	35	1.3e-07	R	DNIQGITKPAIR	R	Locus:1.1.1.378.16 File:~Tiberti_Larve_SsL3_30082019_LIB1.wiff~
125	1	A0A0K0DX81	Micro Aug2019	Histone H4	216	11451	11	9	7	7		1	43.07		34	0.00073	R	KTVTAMDVVYALK	R	Locus:1.1.1.451.5 File:~Tiberti_Larve_SsL3_30082019_LIB1.wiff~
72	1	A0A0K0DXB4	Micro Aug2019	Cofactor-independent phosphoglycerate mutase	382	57959	13	9	11	8		0	26.84		35	0.037	K	LCSGNWTK	I	Locus:1.1.1.333.25 File:~Tiberti_Larve_SsL3_30082019_LIB1.wiff~
72	1	A0A0K0DXB4	Micro Aug2019	Cofactor-independent phosphoglycerate mutase	382	57959	13	9	11	8		0	59.79		37	3.2e-05	K	YGELGTVVGR	Y	Locus:1.1.1.385.29 File:~Tiberti_Larve_SsL3_30082019_LIB1.wiff~
72	1	A0A0K0DXB4	Micro Aug2019	Cofactor-independent phosphoglycerate mutase	382	57959	13	9	11	8		0	48.24		36	0.00035	K	YFLEVINNAK	S	Locus:1.1.1.441.14 File:~Tiberti_Larve_SsL3_30082019_LIB1.wiff~
72	1	A0A0K0DXB4	Micro Aug2019	Cofactor-independent phosphoglycerate mutase	382	57959	13	9	11	8		0	24.02	30	37	0.019	K	DGDSVIFFNYR	A	Locus:1.1.1.473.19 File:~Tiberti_Larve_SsL3_30082019_LIB1.wiff~
72	1	A0A0K0DXB4	Micro Aug2019	Cofactor-independent phosphoglycerate mutase	382	57959	13	9	11	8		0	63.9	27	37	1e-06	R	VAYEALTVGTGEK	A	Locus:1.1.1.393.31 File:~Tiberti_Larve_SsL3_30082019_LIB1.wiff~
72	1	A0A0K0DXB4	Micro Aug2019	Cofactor-independent phosphoglycerate mutase	382	57959	13	9	11	8		1	34.84		37	0.0087	R	IKDGDSVIFFNYR	A	Locus:1.1.1.441.5 File:~Tiberti_Larve_SsL3_30082019_LIB1.wiff~
72	1	A0A0K0DXB4	Micro Aug2019	Cofactor-independent phosphoglycerate mutase	382	57959	13	9	11	8		0	94.06	29	36	1.5e-09	R	DVAPTVLYIMGLEIPK	E	Locus:1.1.1.572.11 File:~Tiberti_Larve_SsL3_30082019_LIB1.wiff~
72	1	A0A0K0DXB4	Micro Aug2019	Cofactor-independent phosphoglycerate mutase	382	57959	13	9	11	8		0	86.18	28	37	8.3e-09	K	ALEVPELYIHFFGDGR	D	Locus:1.1.1.532.8 File:~Tiberti_Larve_SsL3_30082019_LIB1.wiff~
72	1	A0A0K0DXB4	Micro Aug2019	Cofactor-independent phosphoglycerate mutase	382	57959	13	9	11	8		0	86.45	34	34	2.9e-08	K	ALFPPVSHVNVLAETLSK	Q	Locus:1.1.1.495.12 File:~Tiberti_Larve_SsL3_30082019_LIB1.wiff~
72	1	A0A0K0DXB4	Micro Aug2019	Cofactor-independent phosphoglycerate mutase	382	57959	13	9	11	8		0	63.1	32	36	4.7e-06	K	DQTDEFLEPIVFGENSR	I	Locus:1.1.1.508.36 File:~Tiberti_Larve_SsL3_30082019_LIB1.wiff~
72	1	A0A0K0DXB4	Micro Aug2019	Cofactor-independent phosphoglycerate mutase	382	57959	13	9	11	8		0	32.35	25	36	0.00092	K	DQTDEFLEPIVFGENSR	I	Locus:1.1.1.507.15 File:~Tiberti_Larve_SsL3_30082019_LIB1.wiff~
72	1	A0A0K0DXB4	Micro Aug2019	Cofactor-independent phosphoglycerate mutase	382	57959	13	9	11	8		0	93.21	28	35	1.8e-09	K	IEAFGLHVGLPDGLMGNSEVGHLNIGAGR	V	Locus:1.1.1.518.17 File:~Tiberti_Larve_SsL3_30082019_LIB1.wiff~
378	1	A0A0K0DXJ5	Nano Feb2020	Uncharacterized protein	47	34904	3	2	3	2		0	25.82		35	0.053	R	TWSYPIYK	Y	Locus:1.1.1.1985.18 File:~Tiberti Larve_SsL3_nano_06022020_LIB1.wiff~
378	1	A0A0K0DXJ5	Nano Feb2020	Uncharacterized protein	47	34904	3	2	3	2		0	38.56		37	0.004	K	YTPPIIGAEAR	G	Locus:1.1.1.1944.29 File:~Tiberti Larve_SsL3_nano_06022020_LIB1.wiff~
378	1	A0A0K0DXJ5	Nano Feb2020	Uncharacterized protein	47	34904	3	2	3	2		0	39.76	25	36	0.00019	R	SYSVDSLGITR	E	Locus:1.1.1.1971.29 File:~Tiberti Larve_SsL3_nano_06022020_LIB1.wiff~	emPAI	0.31
174	1	A0A0K0DXN2	Micro Feb2020	Uncharacterized protein	104	54300	3	3	3	3		0	35.89	31	40	0.001	K	YLETDALPR	S	Locus:1.1.1.384.26 File:~Tiberti Larve_SsL3_micro_28012020_LIB1.wiff~
174	1	A0A0K0DXN2	Micro Feb2020	Uncharacterized protein	104	54300	3	3	3	3		0	55.89	32	39	1.3e-05	K	LPQLEYGIFYK	G	Locus:1.1.1.476.18 File:~Tiberti Larve_SsL3_micro_28012020_LIB1.wiff~
174	1	A0A0K0DXN2	Micro Feb2020	Uncharacterized protein	104	54300	3	3	3	3		0	74.29	30	37	1.1e-07	K	SLNLGDVFILDLGLK	I	Locus:1.1.1.571.4 File:~Tiberti Larve_SsL3_micro_28012020_LIB1.wiff~	emPAI	0.2
294	1	A0A0K0DXQ5	Nano Feb2020	Uncharacterized protein	68	35094	5	4	3	3		0	44.71	33	35	0.00038	K	EIFQEYIR	T	Locus:1.1.1.1995.17 File:~Tiberti Larve_SsL3_nano_06022020_LIB1.wiff~
294	1	A0A0K0DXQ5	Nano Feb2020	Uncharacterized protein	68	35094	5	4	3	3		0	49.04	32	36	0.00011	K	ALEFPIEHDVK	I	Locus:1.1.1.1964.5 File:~Tiberti Larve_SsL3_nano_06022020_LIB1.wiff~
294	1	A0A0K0DXQ5	Nano Feb2020	Uncharacterized protein	68	35094	5	4	3	3		0	29.28	26	35	0.0031	K	GFQNLPLELLINEDGTLK	S	Locus:1.1.1.2204.8 File:~Tiberti Larve_SsL3_nano_06022020_LIB1.wiff~	emPAI	0.5
88	1	A0A0K0DXU5	Micro Aug2019	Uncharacterized protein	306	68300	8	7	8	7		0	31.68		38	0.021	K	YLPDLATAK	K	Locus:1.1.1.394.13 File:~Tiberti_Larve_SsL3_30082019_LIB1.wiff~
88	1	A0A0K0DXU5	Micro Aug2019	Uncharacterized protein	306	68300	8	7	8	7		0	71.88		38	2e-06	R	SFGGLTNSIEPK	K	Locus:1.1.1.409.28 File:~Tiberti_Larve_SsL3_30082019_LIB1.wiff~
88	1	A0A0K0DXU5	Micro Aug2019	Uncharacterized protein	306	68300	8	7	8	7		0	32.71	27	37	0.0016	K	LQEYVNVHEK	I	Locus:1.1.1.344.12 File:~Tiberti_Larve_SsL3_30082019_LIB1.wiff~
88	1	A0A0K0DXU5	Micro Aug2019	Uncharacterized protein	306	68300	8	7	8	7		0	131.8	34	36	8.1e-13	K	VSETNSFVANLFR	G	Locus:1.1.1.496.24 File:~Tiberti_Larve_SsL3_30082019_LIB1.wiff~
88	1	A0A0K0DXU5	Micro Aug2019	Uncharacterized protein	306	68300	8	7	8	7		0	39.11	27	40	0.00033	K	SNSTVELYFDNVK	I	Locus:1.1.1.435.31 File:~Tiberti_Larve_SsL3_30082019_LIB1.wiff~
88	1	A0A0K0DXU5	Micro Aug2019	Uncharacterized protein	306	68300	8	7	8	7		1	57.47	26	35	4.1e-06	K	LNLETTFPYPLNLSADRK	E	Locus:1.1.1.494.19 File:~Tiberti_Larve_SsL3_30082019_LIB1.wiff~
88	1	A0A0K0DXU5	Micro Aug2019	Uncharacterized protein	306	68300	8	7	8	7		0	55.02	26	35	6.9e-06	R	LAELVGAYDLALGVIMGAHQSIGYK	G	Locus:1.1.1.590.10 File:~Tiberti_Larve_SsL3_30082019_LIB1.wiff~
88	1	A0A0K0DXU5	Micro Aug2019	Uncharacterized protein	306	68300	8	7	8	7		0	94.96	29	35	1.2e-09	R	ALDNLQLAENPQSSELSLISELTK	D	Locus:1.1.1.542.27 File:~Tiberti_Larve_SsL3_30082019_LIB1.wiff~
121	1	A0A0K0DXV1	Micro Feb2020	Lipocln_cytosolic_FA-bd_dom domain-containing protein	147	15133	4	4	4	4		0	50.75	37	39	0.00011	K	ASGIGFMTR	K	Locus:1.1.1.389.10 File:~Tiberti Larve_SsL3_micro_28012020_LIB1.wiff~
121	1	A0A0K0DXV1	Micro Feb2020	Lipocln_cytosolic_FA-bd_dom domain-containing protein	147	15133	4	4	4	4		0	41.74	31	38	0.00027	R	HFNTTFTWEDGK	L	Locus:1.1.1.400.17 File:~Tiberti Larve_SsL3_micro_28012020_LIB1.wiff~
121	1	A0A0K0DXV1	Micro Feb2020	Lipocln_cytosolic_FA-bd_dom domain-containing protein	147	15133	4	4	4	4		0	80.21	30	39	3e-08	K	WNVLESTNFDEYLK	A	Locus:1.1.1.500.34 File:~Tiberti Larve_SsL3_micro_28012020_LIB1.wiff~
121	1	A0A0K0DXV1	Micro Feb2020	Lipocln_cytosolic_FA-bd_dom domain-containing protein	147	15133	4	4	4	4		0	70.39	30	39	2.5e-07	K	NHTTEFDLGVPYEEETIDGR	H	Locus:1.1.1.438.31 File:~Tiberti Larve_SsL3_micro_28012020_LIB1.wiff~	emPAI	1.38
126	2	A0A0K0DXV6	Micro Aug2019	Tubulin alpha chain	188	50355	7	7	7	7		0	40.9		30	0.00041	R	LSVDFGK	K	Locus:1.1.1.386.8 File:~Tiberti_Larve_SsL3_30082019_LIB1.wiff~
126	2	A0A0K0DXV6	Micro Aug2019	Tubulin alpha chain	188	50355	7	7	7	7		0	41.51		38	0.0025	R	EDLAALEK	D	Locus:1.1.1.374.18 File:~Tiberti_Larve_SsL3_30082019_LIB1.wiff~
126	2	A0A0K0DXV6	Micro Aug2019	Tubulin alpha chain	188	50355	7	7	7	7		0	56.45	31	37	1.7e-05	K	DVNAAIATIK	T	Locus:1.1.1.396.17 File:~Tiberti_Larve_SsL3_30082019_LIB1.wiff~
126	2	A0A0K0DXV6	Micro Aug2019	Tubulin alpha chain	188	50355	7	7	7	7		0	58.12		35	2.5e-05	R	LISQIVSSITASLR	F	Locus:1.1.1.545.19 File:~Tiberti_Larve_SsL3_30082019_LIB1.wiff~
126	2	A0A0K0DXV6	Micro Aug2019	Tubulin alpha chain	188	50355	7	7	7	7		0	69.09		36	2.7e-06	R	NIQFVDWCPTGFK	V	Locus:1.1.1.491.31 File:~Tiberti_Larve_SsL3_30082019_LIB1.wiff~
126	2	A0A0K0DXV6	Micro Aug2019	Tubulin alpha chain	188	50355	7	7	7	7		0	65.54	28	37	1e-06	R	ALMIDLEPTVVDEIR	T	Locus:1.1.1.517.29 File:~Tiberti_Larve_SsL3_30082019_LIB1.wiff~
126	2	A0A0K0DXV6	Micro Aug2019	Tubulin alpha chain	188	50355	7	7	7	7		0	55.95		35	4.4e-05	R	IHFPLATFAPVISAEK	A	Locus:1.1.1.504.7 File:~Tiberti_Larve_SsL3_30082019_LIB1.wiff~
281	1	A0A0K0DXW7	Micro Aug2019	Ribosomal protein L15	96	24608	3	2	2	2		0	51.42		36	0.00016	R	NLQSIAEER	V	Locus:1.1.1.372.30 File:~Tiberti_Larve_SsL3_30082019_LIB1.wiff~
281	1	A0A0K0DXW7	Micro Aug2019	Ribosomal protein L15	96	24608	3	2	2	2		0	77.61	31	37	1.3e-07	K	FFEVILVDPFHK	A	Locus:1.1.1.526.2 File:~Tiberti_Larve_SsL3_30082019_LIB1.wiff~
2	1	A0A0K0DXX5	Micro Aug2019	Uncharacterized protein	3896	42125	92	83	21	19		0	47.68		29	7.8e-05	K	IIAPPER	K	Locus:1.1.1.335.20 File:~Tiberti_Larve_SsL3_30082019_LIB1.wiff~
2	1	A0A0K0DXX5	Micro Aug2019	Uncharacterized protein	3896	42125	92	83	21	19		1	23.09		31	0.031	K	RGILTLK	Y	Locus:1.1.1.367.11 File:~Tiberti_Larve_SsL3_30082019_LIB1.wiff~
2	1	A0A0K0DXX5	Micro Aug2019	Uncharacterized protein	3896	42125	92	83	21	19		0	79.15		35	2e-07	K	AGFAGDDAPR	A	Locus:1.1.1.339.28 File:~Tiberti_Larve_SsL3_30082019_LIB1.wiff~
2	1	A0A0K0DXX5	Micro Aug2019	Uncharacterized protein	3896	42125	92	83	21	19		0	40.33		35	0.0017	R	DLTDYLMK	I	Locus:1.1.1.457.10 File:~Tiberti_Larve_SsL3_30082019_LIB1.wiff~
2	1	A0A0K0DXX5	Micro Aug2019	Uncharacterized protein	3896	42125	92	83	21	19		0	23.27		34	0.065	R	DLTDYLMK	I	Locus:1.1.1.416.14 File:~Tiberti_Larve_SsL3_30082019_LIB1.wiff~
2	1	A0A0K0DXX5	Micro Aug2019	Uncharacterized protein	3896	42125	92	83	21	19		0	65.14	27	35	7.8e-07	R	GYSFTTTAER	E	Locus:1.1.1.373.35 File:~Tiberti_Larve_SsL3_30082019_LIB1.wiff~
2	1	A0A0K0DXX5	Micro Aug2019	Uncharacterized protein	3896	42125	92	83	21	19		0	68.69		38	4.4e-06	K	EITALAPSTMK	I	Locus:1.1.1.393.26 File:~Tiberti_Larve_SsL3_30082019_LIB1.wiff~
2	1	A0A0K0DXX5	Micro Aug2019	Uncharacterized protein	3896	42125	92	83	21	19		0	44.73	32	35	0.00032	R	HQGVMVGMGQK	D	Locus:1.1.1.328.19 File:~Tiberti_Larve_SsL3_30082019_LIB1.wiff~
2	1	A0A0K0DXX5	Micro Aug2019	Uncharacterized protein	3896	42125	92	83	21	19		0	37.19	38	38	0.0062	K	EITALAPSTMK	I	Locus:1.1.1.376.31 File:~Tiberti_Larve_SsL3_30082019_LIB1.wiff~
2	1	A0A0K0DXX5	Micro Aug2019	Uncharacterized protein	3896	42125	92	83	21	19		0	71.44	33	33	7e-07	K	DSYVGDEAQSK	R	Locus:1.1.1.313.36 File:~Tiberti_Larve_SsL3_30082019_LIB1.wiff~
2	1	A0A0K0DXX5	Micro Aug2019	Uncharacterized protein	3896	42125	92	83	21	19		0	32.99	25	35	0.00093	R	AVFPSIVGRPR	H	Locus:1.1.1.403.29 File:~Tiberti_Larve_SsL3_30082019_LIB1.wiff~
2	1	A0A0K0DXX5	Micro Aug2019	Uncharacterized protein	3896	42125	92	83	21	19		0	74.75	28	34	1e-07	R	AVFPSIVGRPR	H	Locus:1.1.1.408.4 File:~Tiberti_Larve_SsL3_30082019_LIB1.wiff~
2	1	A0A0K0DXX5	Micro Aug2019	Uncharacterized protein	3896	42125	92	83	21	19		0	43.51	35	36	0.00072	K	IWHHTFYNELR	V	Locus:1.1.1.386.6 File:~Tiberti_Larve_SsL3_30082019_LIB1.wiff~
2	1	A0A0K0DXX5	Micro Aug2019	Uncharacterized protein	3896	42125	92	83	21	19		0	108.66	29	35	6.5e-11	K	QEYDESGPSIVHR	K	Locus:1.1.1.353.28 File:~Tiberti_Larve_SsL3_30082019_LIB1.wiff~
2	1	A0A0K0DXX5	Micro Aug2019	Uncharacterized protein	3896	42125	92	83	21	19		0	115.31	31	37	1.9e-11	K	SYELPDGQVITVGNER	F	Locus:1.1.1.429.36 File:~Tiberti_Larve_SsL3_30082019_LIB1.wiff~
2	1	A0A0K0DXX5	Micro Aug2019	Uncharacterized protein	3896	42125	92	83	21	19		0	71.31	29	37	3.1e-07	K	SYELPDGQVITVGNER	F	Locus:1.1.1.445.19 File:~Tiberti_Larve_SsL3_30082019_LIB1.wiff~
2	1	A0A0K0DXX5	Micro Aug2019	Uncharacterized protein	3896	42125	92	83	21	19		0	97.52	29	35	7.2e-10	R	VAPEEHPVLLTEAPLNPK	A	Locus:1.1.1.423.28 File:~Tiberti_Larve_SsL3_30082019_LIB1.wiff~
2	1	A0A0K0DXX5	Micro Aug2019	Uncharacterized protein	3896	42125	92	83	21	19		0	97.49	29	37	7.2e-10	K	DLYANTVLSGGTTMYPGIADR	M	Locus:1.1.1.483.31 File:~Tiberti_Larve_SsL3_30082019_LIB1.wiff~
2	1	A0A0K0DXX5	Micro Aug2019	Uncharacterized protein	3896	42125	92	83	21	19		1	161.91		36	1.5e-15	R	KDLYANTVLSGGTTMYPGIADR	M	Locus:1.1.1.448.30 File:~Tiberti_Larve_SsL3_30082019_LIB1.wiff~
2	1	A0A0K0DXX5	Micro Aug2019	Uncharacterized protein	3896	42125	92	83	21	19		0	126.14	31	35	1.5e-12	K	LCYVALDFEQEMATAASSSSLEK	S	Locus:1.1.1.527.29 File:~Tiberti_Larve_SsL3_30082019_LIB1.wiff~
2	1	A0A0K0DXX5	Micro Aug2019	Uncharacterized protein	3896	42125	92	83	21	19		0	23.29	24	36	0.0065	K	YSVWIGGSILASLSTFQQMWISK	Q	Locus:1.1.1.631.10 File:~Tiberti_Larve_SsL3_30082019_LIB1.wiff~
2	1	A0A0K0DXX5	Micro Aug2019	Uncharacterized protein	3896	42125	92	83	21	19		0	175.99	34	34	3.2e-17	R	TTGVVLDSGDGVTHTVPIYEGYALPHAILR	L	Locus:1.1.1.489.30 File:~Tiberti_Larve_SsL3_30082019_LIB1.wiff~
2	1	A0A0K0DXX5	Micro Aug2019	Uncharacterized protein	3896	42125	92	83	21	19		0	113.58	30	34	2.2e-11	K	MTQIMFETFNTPAMYVAIQAVLSLYASGR	T	Locus:1.1.1.727.2 File:~Tiberti_Larve_SsL3_30082019_LIB1.wiff~
2	1	A0A0K0DXX5	Micro Aug2019	Uncharacterized protein	3896	42125	92	83	21	19		0	129.44	31	34	7.3e-13	K	MTQIMFETFNTPAMYVAIQAVLSLYASGR	T	Locus:1.1.1.740.2 File:~Tiberti_Larve_SsL3_30082019_LIB1.wiff~
2	1	A0A0K0DXX5	Micro Aug2019	Uncharacterized protein	3896	42125	92	83	21	19		0	129.2	31	34	7.7e-13	K	MTQIMFETFNTPAMYVAIQAVLSLYASGR	T	Locus:1.1.1.663.3 File:~Tiberti_Larve_SsL3_30082019_LIB1.wiff~
2	1	A0A0K0DXX5	Micro Aug2019	Uncharacterized protein	3896	42125	92	83	21	19		0	84.88	28	34	1.1e-08	K	MTQIMFETFNTPAMYVAIQAVLSLYASGR	T	Locus:1.1.1.665.3 File:~Tiberti_Larve_SsL3_30082019_LIB1.wiff~
2	1	A0A0K0DXX5	Micro Aug2019	Uncharacterized protein	3896	42125	92	83	21	19		1	108.54	29	33	6.7e-11	K	YSVWIGGSILASLSTFQQMWISKQEYDESGPSIVHR	K	Locus:1.1.1.618.16 File:~Tiberti_Larve_SsL3_30082019_LIB1.wiff~
2	1	A0A0K0DXX5	Micro Aug2019	Uncharacterized protein	3896	42125	92	83	21	19		2	169.35		33	1.2e-16	R	KYSVWIGGSILASLSTFQQMWISKQEYDESGPSIVHR	K	Locus:1.1.1.598.8 File:~Tiberti_Larve_SsL3_30082019_LIB1.wiff~
2	1	A0A0K0DXX5	Micro Aug2019	Uncharacterized protein	3896	42125	92	83	21	19		2	102.88	29	33	2.3e-10	R	KYSVWIGGSILASLSTFQQMWISKQEYDESGPSIVHR	K	Locus:1.1.1.597.17 File:~Tiberti_Larve_SsL3_30082019_LIB1.wiff~
2	1	A0A0K0DXX5	Micro Aug2019	Uncharacterized protein	3896	42125	92	83	21	19		2	152.73	32	33	4.8e-15	R	KYSVWIGGSILASLSTFQQMWISKQEYDESGPSIVHR	K	Locus:1.1.1.595.17 File:~Tiberti_Larve_SsL3_30082019_LIB1.wiff~
172	1	A0A0K0DY21	Nano Feb2020	40S ribosomal protein S8	157	27188	7	7	4	4		0	34.65	33	40	0.0042	K	ELEFYLR	K	Locus:1.1.1.2018.6 File:~Tiberti Larve_SsL3_nano_06022020_LIB1.wiff~
172	1	A0A0K0DY21	Nano Feb2020	40S ribosomal protein S8	157	27188	7	7	4	4		0	37.41	32	38	0.0017	K	GAAISAEDQAK	F	Locus:1.1.1.1800.22 File:~Tiberti Larve_SsL3_nano_06022020_LIB1.wiff~
172	1	A0A0K0DY21	Nano Feb2020	40S ribosomal protein S8	157	27188	7	7	4	4		0	71.48		36	1.7e-06	K	GAIITIDAVPFR	Q	Locus:1.1.1.2070.23 File:~Tiberti Larve_SsL3_nano_06022020_LIB1.wiff~
172	1	A0A0K0DY21	Nano Feb2020	40S ribosomal protein S8	157	27188	7	7	4	4		0	48.29	30	36	8.1e-05	K	AAIDPNVLEQFSSGR	L	Locus:1.1.1.2063.16 File:~Tiberti Larve_SsL3_nano_06022020_LIB1.wiff~	emPAI	1
327	1	A0A0K0DY25	Nano Feb2020	ADF-H domain-containing protein	58	18405	6	2	4	2		0	34.56		35	0.007	R	YAVFDFK	F	Locus:1.1.1.2011.6 File:~Tiberti Larve_SsL3_nano_06022020_LIB1.wiff~
327	1	A0A0K0DY25	Nano Feb2020	ADF-H domain-containing protein	58	18405	6	2	4	2		0	35.16	30	35	0.0019	K	VAYEVFVK	D	Locus:1.1.1.1952.12 File:~Tiberti Larve_SsL3_nano_06022020_LIB1.wiff~
327	1	A0A0K0DY25	Nano Feb2020	ADF-H domain-containing protein	58	18405	6	2	4	2		0	20.17	28	35	0.038	K	FSCNRPGAGVSK	M	Locus:1.1.1.1810.11 File:~Tiberti Larve_SsL3_nano_06022020_LIB1.wiff~
327	1	A0A0K0DY25	Nano Feb2020	ADF-H domain-containing protein	58	18405	6	2	4	2		0	53.21	30	36	3.1e-05	K	IVFIQLCPDGASIK	K	Locus:1.1.1.2072.37 File:~Tiberti Larve_SsL3_nano_06022020_LIB1.wiff~	emPAI	0.66
419	1	A0A0K0DY27	Micro Aug2019	Uncharacterized protein	54	24118	3	2	3	2		0	30.3	32	41	0.009	R	IQFENWPALK	E	Locus:1.1.1.464.20 File:~Tiberti_Larve_SsL3_30082019_LIB1.wiff~
419	1	A0A0K0DY27	Micro Aug2019	Uncharacterized protein	54	24118	3	2	3	2		0	51.65	31	35	4.7e-05	K	LFPEHIVPALR	R	Locus:1.1.1.442.3 File:~Tiberti_Larve_SsL3_30082019_LIB1.wiff~
419	1	A0A0K0DY27	Micro Aug2019	Uncharacterized protein	54	24118	3	2	3	2		1	29.49	24	35	0.0017	K	EKQPFGQLPVLEVDGK	I	Locus:1.1.1.456.10 File:~Tiberti_Larve_SsL3_30082019_LIB1.wiff~
134	1	A0A0K0DY39	Nano Feb2020	Profilin	197	13443	9	7	4	4		0	43.71	30	36	0.00029	K	AFTNQDGVR	A	Locus:1.1.1.1820.29 File:~Tiberti Larve_SsL3_nano_06022020_LIB1.wiff~
134	1	A0A0K0DY39	Nano Feb2020	Profilin	197	13443	9	7	4	4		0	28.17	24	33	0.0023	K	QGADGFFAYK	T	Locus:1.1.1.1979.20 File:~Tiberti Larve_SsL3_nano_06022020_LIB1.wiff~
134	1	A0A0K0DY39	Nano Feb2020	Profilin	197	13443	9	7	4	4		0	65.36	27	36	8.5e-07	K	DMVDTNLVGTGFVSK	A	Locus:1.1.1.2041.37 File:~Tiberti Larve_SsL3_nano_06022020_LIB1.wiff~
134	1	A0A0K0DY39	Nano Feb2020	Profilin	197	13443	9	7	4	4		0	75.52		33	3.7e-07	K	AAILGSDGSVWGISDGFSLDGSEASACAK	A	Locus:1.1.1.2146.41 File:~Tiberti Larve_SsL3_nano_06022020_LIB1.wiff~	emPAI	3.01
15	1	A0A0K0DY51	Micro Feb2020	Uncharacterized protein	788	24770	11	11	5	5		0	105.39		39	6.7e-10	K	IEEPSVTEVQCPK	K	Locus:1.1.1.376.35 File:~Tiberti Larve_SsL3_micro_28012020_LIB1.wiff~
15	1	A0A0K0DY51	Micro Feb2020	Uncharacterized protein	788	24770	11	11	5	5		0	125.27		35	3.1e-12	K	AIIEEIATLTEIITSSLAK	I	Locus:1.1.1.736.2 File:~Tiberti Larve_SsL3_micro_28012020_LIB1.wiff~
15	1	A0A0K0DY51	Micro Feb2020	Uncharacterized protein	788	24770	11	11	5	5		1	136.98		35	1.7e-13	K	KAIIEEIATLTEIITSSLAK	I	Locus:1.1.1.643.2 File:~Tiberti Larve_SsL3_micro_28012020_LIB1.wiff~
15	1	A0A0K0DY51	Micro Feb2020	Uncharacterized protein	788	24770	11	11	5	5		0	89.6	31	38	4.6e-09	K	LVEDTIEAPIEAALCESVPEQSVEK	I	Locus:1.1.1.505.31 File:~Tiberti Larve_SsL3_micro_28012020_LIB1.wiff~
15	1	A0A0K0DY51	Micro Feb2020	Uncharacterized protein	788	24770	11	11	5	5		1	80.75	30	40	2.7e-08	K	LVEDTIEAPIEAALCESVPEQSVEKIEEPSVTEVQCPK	K	Locus:1.1.1.512.36 File:~Tiberti Larve_SsL3_micro_28012020_LIB1.wiff~	emPAI	0.96
83	1	A0A0K0DY53	Nano Feb2020	Uncharacterized protein	367	11332	9	9	4	4		0	73.89	31	34	3.4e-07	K	DAVETTGDNIEK	N	Locus:1.1.1.1853.40 File:~Tiberti Larve_SsL3_nano_06022020_LIB1.wiff~
83	1	A0A0K0DY53	Nano Feb2020	Uncharacterized protein	367	11332	9	9	4	4		0	88.33	28	36	5.2e-09	K	VASGVADAGHLISSK	I	Locus:1.1.1.1901.16 File:~Tiberti Larve_SsL3_nano_06022020_LIB1.wiff~
83	1	A0A0K0DY53	Nano Feb2020	Uncharacterized protein	367	11332	9	9	4	4		0	40.4	25	35	0.00016	K	NVQTTHSEINNAVDATK	K	Locus:1.1.1.1881.39 File:~Tiberti Larve_SsL3_nano_06022020_LIB1.wiff~
83	1	A0A0K0DY53	Nano Feb2020	Uncharacterized protein	367	11332	9	9	4	4		0	97.26	29	36	8.9e-10	K	HAVNATGNVLGNAVEGAAEAIK	T	Locus:1.1.1.2045.28 File:~Tiberti Larve_SsL3_nano_06022020_LIB1.wiff~	emPAI	4.15
154	1	A0A0K0DY78	Micro Aug2019	Uncharacterized protein	171	46699	5	4	5	4		0	26.08	33	38	0.028	R	LLVYNSAR	L	Locus:1.1.1.372.23 File:~Tiberti_Larve_SsL3_30082019_LIB1.wiff~
154	1	A0A0K0DY78	Micro Aug2019	Uncharacterized protein	171	46699	5	4	5	4		0	37.89		37	0.0042	K	LYASNVATK	T	Locus:1.1.1.323.32 File:~Tiberti_Larve_SsL3_30082019_LIB1.wiff~
154	1	A0A0K0DY78	Micro Aug2019	Uncharacterized protein	171	46699	5	4	5	4		0	55.5	26	36	6.2e-06	R	SFSNTVIKPLVK	E	Locus:1.1.1.404.9 File:~Tiberti_Larve_SsL3_30082019_LIB1.wiff~
154	1	A0A0K0DY78	Micro Aug2019	Uncharacterized protein	171	46699	5	4	5	4		0	126.56	31	37	1.4e-12	K	YGGTESSFFNVALIVEELAK	V	Locus:1.1.1.617.16 File:~Tiberti_Larve_SsL3_30082019_LIB1.wiff~
154	1	A0A0K0DY78	Micro Aug2019	Uncharacterized protein	171	46699	5	4	5	4		0	40.09	25	36	0.00017	R	IIDFQGMQHQIADVATEIEAAR	L	Locus:1.1.1.547.6 File:~Tiberti_Larve_SsL3_30082019_LIB1.wiff~
243	1	A0A0K0DY84	Nano Feb2020	NADH dehydrogenase [ubiquinone] 1 alpha subcomplex subunit 12	90	16886	4	4	2	2		0	54.65	31	36	2.6e-05	R	AGTLVGEDQFGNK	Y	Locus:1.1.1.1913.36 File:~Tiberti Larve_SsL3_nano_06022020_LIB1.wiff~
243	1	A0A0K0DY84	Nano Feb2020	NADH dehydrogenase [ubiquinone] 1 alpha subcomplex subunit 12	90	16886	4	4	2	2		0	47.73	25	32	3.3e-05	K	YYEDDSFFVPR	N	Locus:1.1.1.2035.28 File:~Tiberti Larve_SsL3_nano_06022020_LIB1.wiff~	emPAI	0.74
238	2	A0A0K0DY85	Micro Aug2019	ATP-dependent 6-phosphofructokinase	110	90548	3	2	3	2		0	44.2	36	38	0.00084	R	AFVIEVMGR	H	Locus:1.1.1.447.7 File:~Tiberti_Larve_SsL3_30082019_LIB1.wiff~
238	2	A0A0K0DY85	Micro Aug2019	ATP-dependent 6-phosphofructokinase	110	90548	3	2	3	2		0	32.58	33	34	0.0062	R	ITVLGHVQR	G	Locus:1.1.1.355.6 File:~Tiberti_Larve_SsL3_30082019_LIB1.wiff~
238	2	A0A0K0DY85	Micro Aug2019	ATP-dependent 6-phosphofructokinase	110	90548	3	2	3	2		0	100.32		34	1.1e-09	R	LNLIIVAEGAIDR	E	Locus:1.1.1.524.13 File:~Tiberti_Larve_SsL3_30082019_LIB1.wiff~
192	1	A0A0K0DYC6	Nano Feb2020	FABP domain-containing protein	135	19348	4	4	2	2		0	36.33	27	35	0.0007	K	SENFDEYLVAK	G	Locus:1.1.1.1998.36 File:~Tiberti Larve_SsL3_nano_06022020_LIB1.wiff~
192	1	A0A0K0DYC6	Nano Feb2020	FABP domain-containing protein	135	19348	4	4	2	2		1	66.13	30	35	1.6e-06	K	ITFDYNPDKDVVTEK	H	Locus:1.1.1.1975.30 File:~Tiberti Larve_SsL3_nano_06022020_LIB1.wiff~	emPAI	0.63
311	1	A0A0K0DYF5	Nano Feb2020	Uncharacterized protein	64	16116	5	3	2	2		0	38.78		37	0.0037	K	IPNSYISR	G	Locus:1.1.1.1865.28 File:~Tiberti Larve_SsL3_nano_06022020_LIB1.wiff~
311	1	A0A0K0DYF5	Nano Feb2020	Uncharacterized protein	64	16116	5	3	2	2		0	50.04	33	35	0.00011	K	GYTDEIGPIDPK	L	Locus:1.1.1.1953.35 File:~Tiberti Larve_SsL3_nano_06022020_LIB1.wiff~	emPAI	0.79
330	1	A0A0K0DYG0	Micro Aug2019	TLDc domain-containing protein	79	46031	3	3	3	3		0	31.72		23	0.00067	R	LLVPLQVK	I	Locus:1.1.1.437.6 File:~Tiberti_Larve_SsL3_30082019_LIB1.wiff~
330	1	A0A0K0DYG0	Micro Aug2019	TLDc domain-containing protein	79	46031	3	3	3	3		0	48.94		35	0.00024	K	SGILIWIQR	N	Locus:1.1.1.488.6 File:~Tiberti_Larve_SsL3_30082019_LIB1.wiff~
330	1	A0A0K0DYG0	Micro Aug2019	TLDc domain-containing protein	79	46031	3	3	3	3		0	54.39	26	41	8.3e-06	R	SNSLYSNFLLK	T	Locus:1.1.1.465.28 File:~Tiberti_Larve_SsL3_30082019_LIB1.wiff~
244	1	A0A0K0DYH8	Micro Feb2020	Isocitrate dehydrogenase [NADP]	73	49020	3	2	3	2		0	65.11		38	6.1e-06	K	LILPYLDIDIK	Y	Locus:1.1.1.533.5 File:~Tiberti Larve_SsL3_micro_28012020_LIB1.wiff~
244	1	A0A0K0DYH8	Micro Feb2020	Isocitrate dehydrogenase [NADP]	73	49020	3	2	3	2		0	43.44	33	34	0.00028	R	LVPGWEKPIIIGR	H	Locus:1.1.1.437.5 File:~Tiberti Larve_SsL3_micro_28012020_LIB1.wiff~
244	1	A0A0K0DYH8	Micro Feb2020	Isocitrate dehydrogenase [NADP]	73	49020	3	2	3	2		0	20.27	27	40	0.013	K	TSTNPVASIFAWSR	G	Locus:1.1.1.503.21 File:~Tiberti Larve_SsL3_micro_28012020_LIB1.wiff~	emPAI	0.15
166	1	A0A0K0DYI9	Micro Aug2019	Uncharacterized protein	160	18605	9	7	6	5		0	43.41		37	0.0013	R	TEIGLFDK	R	Locus:1.1.1.410.11 File:~Tiberti_Larve_SsL3_30082019_LIB1.wiff~
166	1	A0A0K0DYI9	Micro Aug2019	Uncharacterized protein	160	18605	9	7	6	5		0	40.49		35	0.0017	R	YYGKPDVK	L	Locus:1.1.1.305.16 File:~Tiberti_Larve_SsL3_30082019_LIB1.wiff~
166	1	A0A0K0DYI9	Micro Aug2019	Uncharacterized protein	160	18605	9	7	6	5		1	70.06		37	2.8e-06	R	TEIGLFDKR	W	Locus:1.1.1.386.3 File:~Tiberti_Larve_SsL3_30082019_LIB1.wiff~
166	1	A0A0K0DYI9	Micro Aug2019	Uncharacterized protein	160	18605	9	7	6	5		0	56.34		38	7.5e-05	K	ISELGAWFAR	R	Locus:1.1.1.472.13 File:~Tiberti_Larve_SsL3_30082019_LIB1.wiff~
166	1	A0A0K0DYI9	Micro Aug2019	Uncharacterized protein	160	18605	9	7	6	5		0	35.99	25	35	0.00042	K	VAPWVPELIFAPVSR	A	Locus:1.1.1.556.25 File:~Tiberti_Larve_SsL3_30082019_LIB1.wiff~
166	1	A0A0K0DYI9	Micro Aug2019	Uncharacterized protein	160	18605	9	7	6	5		0	59.61	26	35	2.6e-06	K	VAPWVPELIFAPVSR	A	Locus:1.1.1.555.4 File:~Tiberti_Larve_SsL3_30082019_LIB1.wiff~
166	1	A0A0K0DYI9	Micro Aug2019	Uncharacterized protein	160	18605	9	7	6	5		0	36.52		37	0.0058	R	VHNLYFSGPVYNNTIK	T	Locus:1.1.1.419.26 File:~Tiberti_Larve_SsL3_30082019_LIB1.wiff~
40	1	A0A0K0DYN6	Micro Aug2019	Uncharacterized protein	556	45613	16	15	13	12		0	44.15		34	0.00056	K	QLEAFAK	S	Locus:1.1.1.350.16 File:~Tiberti_Larve_SsL3_30082019_LIB1.wiff~
40	1	A0A0K0DYN6	Micro Aug2019	Uncharacterized protein	556	45613	16	15	13	12		0	37.26		38	0.0062	K	SVTIDDVK	K	Locus:1.1.1.348.22 File:~Tiberti_Larve_SsL3_30082019_LIB1.wiff~
40	1	A0A0K0DYN6	Micro Aug2019	Uncharacterized protein	556	45613	16	15	13	12		0	47.05	34	37	0.00027	K	QQSVSEVLLR	S	Locus:1.1.1.402.29 File:~Tiberti_Larve_SsL3_30082019_LIB1.wiff~
40	1	A0A0K0DYN6	Micro Aug2019	Uncharacterized protein	556	45613	16	15	13	12		0	31.01	25	36	0.0012	K	FSSTNGFGIVAK	T	Locus:1.1.1.409.27 File:~Tiberti_Larve_SsL3_30082019_LIB1.wiff~
40	1	A0A0K0DYN6	Micro Aug2019	Uncharacterized protein	556	45613	16	15	13	12		0	42.53	27	36	0.00017	K	DIFAIHLSTPR	E	Locus:1.1.1.455.3 File:~Tiberti_Larve_SsL3_30082019_LIB1.wiff~
40	1	A0A0K0DYN6	Micro Aug2019	Uncharacterized protein	556	45613	16	15	13	12		0	111.5		36	1.7e-10	K	SLASDINSESFEIAK	Q	Locus:1.1.1.445.34 File:~Tiberti_Larve_SsL3_30082019_LIB1.wiff~
40	1	A0A0K0DYN6	Micro Aug2019	Uncharacterized protein	556	45613	16	15	13	12		0	48.03	26	37	3.1e-05	R	YEQPDEQGLVHYLR	N	Locus:1.1.1.417.21 File:~Tiberti_Larve_SsL3_30082019_LIB1.wiff~
40	1	A0A0K0DYN6	Micro Aug2019	Uncharacterized protein	556	45613	16	15	13	12		0	98	29	34	6.5e-10	K	SVAVQAVLSSLIASSPVTK	F	Locus:1.1.1.552.4 File:~Tiberti_Larve_SsL3_30082019_LIB1.wiff~
40	1	A0A0K0DYN6	Micro Aug2019	Uncharacterized protein	556	45613	16	15	13	12		0	94.65	29	36	1.3e-09	K	LLWQTGNIGATLNSVATK	D	Locus:1.1.1.493.9 File:~Tiberti_Larve_SsL3_30082019_LIB1.wiff~
40	1	A0A0K0DYN6	Micro Aug2019	Uncharacterized protein	556	45613	16	15	13	12		0	53.53	30	36	2.2e-05	K	LSISSYGSIDNVPYLDEL	-	Locus:1.1.1.550.34 File:~Tiberti_Larve_SsL3_30082019_LIB1.wiff~
40	1	A0A0K0DYN6	Micro Aug2019	Uncharacterized protein	556	45613	16	15	13	12		0	60.69	26	36	2e-06	K	IDLNSMEAYDVVIEMLHK	A	Locus:1.1.1.562.18 File:~Tiberti_Larve_SsL3_30082019_LIB1.wiff~
40	1	A0A0K0DYN6	Micro Aug2019	Uncharacterized protein	556	45613	16	15	13	12		0	120.88	30	34	4.6e-12	R	SENDSNTAIDQAVQILSNPNPVSPVAFAEIIK	S	Locus:1.1.1.589.16 File:~Tiberti_Larve_SsL3_30082019_LIB1.wiff~
40	1	A0A0K0DYN6	Micro Aug2019	Uncharacterized protein	556	45613	16	15	13	12		0	41.13	25	33	0.00014	R	EGTPIGVSLLGELGQPAFKPWEVFDMLDTLK	I	Locus:1.1.1.645.3 File:~Tiberti_Larve_SsL3_30082019_LIB1.wiff~
40	1	A0A0K0DYN6	Micro Aug2019	Uncharacterized protein	556	45613	16	15	13	12		0	67.05	27	33	5.2e-07	R	EGTPIGVSLLGELGQPAFKPWEVFDMLDTLK	I	Locus:1.1.1.645.11 File:~Tiberti_Larve_SsL3_30082019_LIB1.wiff~
36	1	A0A0K0DYN8	Micro Aug2019	14_3_3 domain-containing protein	609	28030	22	19	11	10		0	56.3		38	8.3e-05	R	VISSIEQK	S	Locus:1.1.1.320.26 File:~Tiberti_Larve_SsL3_30082019_LIB1.wiff~
36	1	A0A0K0DYN8	Micro Aug2019	14_3_3 domain-containing protein	609	28030	22	19	11	10		0	61.4		37	1.8e-05	R	NLLSVAYK	N	Locus:1.1.1.407.7 File:~Tiberti_Larve_SsL3_30082019_LIB1.wiff~
36	1	A0A0K0DYN8	Micro Aug2019	14_3_3 domain-containing protein	609	28030	22	19	11	10		0	24	24	38	0.0056	K	MQPTHPIR	L	Locus:1.1.1.303.13 File:~Tiberti_Larve_SsL3_30082019_LIB1.wiff~
36	1	A0A0K0DYN8	Micro Aug2019	14_3_3 domain-containing protein	609	28030	22	19	11	10		0	61.87		37	1.8e-05	K	DSTLIMQLLR	D	Locus:1.1.1.525.6 File:~Tiberti_Larve_SsL3_30082019_LIB1.wiff~
36	1	A0A0K0DYN8	Micro Aug2019	14_3_3 domain-containing protein	609	28030	22	19	11	10		0	95.98		36	5.8e-09	R	YLAEVATGDER	S	Locus:1.1.1.370.34 File:~Tiberti_Larve_SsL3_30082019_LIB1.wiff~
36	1	A0A0K0DYN8	Micro Aug2019	14_3_3 domain-containing protein	609	28030	22	19	11	10		0	78.41	29	36	6.2e-08	K	SQSAYQEAFDIAK	E	Locus:1.1.1.421.36 File:~Tiberti_Larve_SsL3_30082019_LIB1.wiff~
36	1	A0A0K0DYN8	Micro Aug2019	14_3_3 domain-containing protein	609	28030	22	19	11	10		0	116.34		35	4.4e-11	K	VTESGPELTNEER	N	Locus:1.1.1.345.36 File:~Tiberti_Larve_SsL3_30082019_LIB1.wiff~
36	1	A0A0K0DYN8	Micro Aug2019	14_3_3 domain-containing protein	609	28030	22	19	11	10		0	84.46		37	1e-07	K	DICQDVLELLDK	Y	Locus:1.1.1.551.21 File:~Tiberti_Larve_SsL3_30082019_LIB1.wiff~
36	1	A0A0K0DYN8	Micro Aug2019	14_3_3 domain-containing protein	609	28030	22	19	11	10		1	33.11	34	36	0.0074	K	KVTESGPELTNEER	N	Locus:1.1.1.331.32 File:~Tiberti_Larve_SsL3_30082019_LIB1.wiff~
36	1	A0A0K0DYN8	Micro Aug2019	14_3_3 domain-containing protein	609	28030	22	19	11	10		1	69.46	27	40	3.1e-07	K	DICQDVLELLDKYLIPK	A	Locus:1.1.1.634.5 File:~Tiberti_Larve_SsL3_30082019_LIB1.wiff~
36	1	A0A0K0DYN8	Micro Aug2019	14_3_3 domain-containing protein	609	28030	22	19	11	10		0	102.91	30	35	2.7e-10	K	QAFDDAIAELDTLNEDSYK	D	Locus:1.1.1.505.24 File:~Tiberti_Larve_SsL3_30082019_LIB1.wiff~
38	1	A0A0K0DYR6	Micro Feb2020	Uncharacterized protein	438	42298	24	19	15	14		0	70.47		33	5.6e-07	R	ASEGIVR	L	Locus:1.1.1.291.14 File:~Tiberti Larve_SsL3_micro_28012020_LIB1.wiff~
38	1	A0A0K0DYR6	Micro Feb2020	Uncharacterized protein	438	42298	24	19	15	14		0	46.98		40	0.00067	R	NTQLNVK	A	Locus:1.1.1.299.28 File:~Tiberti Larve_SsL3_micro_28012020_LIB1.wiff~
38	1	A0A0K0DYR6	Micro Feb2020	Uncharacterized protein	438	42298	24	19	15	14		0	43.5		41	0.0017	R	WTLAQLR	Q	Locus:1.1.1.421.3 File:~Tiberti Larve_SsL3_micro_28012020_LIB1.wiff~
38	1	A0A0K0DYR6	Micro Feb2020	Uncharacterized protein	438	42298	24	19	15	14		0	59.95		40	3.1e-05	R	LMSNAEVR	L	Locus:1.1.1.319.28 File:~Tiberti Larve_SsL3_micro_28012020_LIB1.wiff~
38	1	A0A0K0DYR6	Micro Feb2020	Uncharacterized protein	438	42298	24	19	15	14		0	34.71	33	38	0.0021	R	FASQAGMTK	F	Locus:1.1.1.307.29 File:~Tiberti Larve_SsL3_micro_28012020_LIB1.wiff~
38	1	A0A0K0DYR6	Micro Feb2020	Uncharacterized protein	438	42298	24	19	15	14		0	41.27		38	0.0013	K	GMTSFGQGR	W	Locus:1.1.1.338.28 File:~Tiberti Larve_SsL3_micro_28012020_LIB1.wiff~
38	1	A0A0K0DYR6	Micro Feb2020	Uncharacterized protein	438	42298	24	19	15	14		0	44.08	36	37	0.00045	K	GYTSFGAPR	D	Locus:1.1.1.365.25 File:~Tiberti Larve_SsL3_micro_28012020_LIB1.wiff~
38	1	A0A0K0DYR6	Micro Feb2020	Uncharacterized protein	438	42298	24	19	15	14		0	51.92		37	0.0001	K	GMTQFGTTR	R	Locus:1.1.1.346.32 File:~Tiberti Larve_SsL3_micro_28012020_LIB1.wiff~
38	1	A0A0K0DYR6	Micro Feb2020	Uncharacterized protein	438	42298	24	19	15	14		0	51.15	39	40	0.00017	K	LMTNFGTPR	N	Locus:1.1.1.381.19 File:~Tiberti Larve_SsL3_micro_28012020_LIB1.wiff~
38	1	A0A0K0DYR6	Micro Feb2020	Uncharacterized protein	438	42298	24	19	15	14		0	79.91		39	2.2e-07	R	LQAGTNQYDSQK	G	Locus:1.1.1.306.36 File:~Tiberti Larve_SsL3_micro_28012020_LIB1.wiff~
38	1	A0A0K0DYR6	Micro Feb2020	Uncharacterized protein	438	42298	24	19	15	14		0	24.87	36	40	0.038	K	AECLTEIPEEIR	L	Locus:1.1.1.426.35 File:~Tiberti Larve_SsL3_micro_28012020_LIB1.wiff~
38	1	A0A0K0DYR6	Micro Feb2020	Uncharacterized protein	438	42298	24	19	15	14		0	68.78	31	39	4.8e-07	R	WEVLDPSISWQNR	K	Locus:1.1.1.471.33 File:~Tiberti Larve_SsL3_micro_28012020_LIB1.wiff~
38	1	A0A0K0DYR6	Micro Feb2020	Uncharacterized protein	438	42298	24	19	15	14		0	76.69	37	39	3.3e-07	R	VNTNPADLPELPEEK	I	Locus:1.1.1.416.35 File:~Tiberti Larve_SsL3_micro_28012020_LIB1.wiff~
38	1	A0A0K0DYR6	Micro Feb2020	Uncharacterized protein	438	42298	24	19	15	14		1	72.21	34	39	4.2e-07	R	IWELEYPEEAEISLDKL	-	Locus:1.1.1.531.12 File:~Tiberti Larve_SsL3_micro_28012020_LIB1.wiff~
38	1	A0A0K0DYR6	Micro Feb2020	Uncharacterized protein	438	42298	24	19	15	14		2	73.24	32	39	2.2e-07	K	RIWELEYPEEAEISLDKL	-	Locus:1.1.1.504.26 File:~Tiberti Larve_SsL3_micro_28012020_LIB1.wiff~	emPAI	2.04
50	1	A0A0K0DYT1	Micro Aug2019	Nucleoside diphosphate kinase	440	16932	9	9	7	7		0	34.47	29	34	0.0017	R	GDFCIQTGR	N	Locus:1.1.1.374.27 File:~Tiberti_Larve_SsL3_30082019_LIB1.wiff~
50	1	A0A0K0DYT1	Micro Aug2019	Nucleoside diphosphate kinase	440	16932	9	9	7	7		0	72.78	35	36	8.6e-07	R	TFIAVKPDGVQR	G	Locus:1.1.1.380.18 File:~Tiberti_Larve_SsL3_30082019_LIB1.wiff~
50	1	A0A0K0DYT1	Micro Aug2019	Nucleoside diphosphate kinase	440	16932	9	9	7	7		0	56.93	30	37	1.2e-05	R	AHLEVHYQDLK	G	Locus:1.1.1.373.21 File:~Tiberti_Larve_SsL3_30082019_LIB1.wiff~
50	1	A0A0K0DYT1	Micro Aug2019	Nucleoside diphosphate kinase	440	16932	9	9	7	7		0	85.49	36	36	6.8e-08	R	NIIHGSDSVESAQR	E	Locus:1.1.1.332.31 File:~Tiberti_Larve_SsL3_30082019_LIB1.wiff~
50	1	A0A0K0DYT1	Micro Aug2019	Nucleoside diphosphate kinase	440	16932	9	9	7	7		0	110.99	30	37	3.9e-11	R	SMLGATNPLASAPGTIR	G	Locus:1.1.1.446.34 File:~Tiberti_Larve_SsL3_30082019_LIB1.wiff~
50	1	A0A0K0DYT1	Micro Aug2019	Nucleoside diphosphate kinase	440	16932	9	9	7	7		0	25.86	24	36	0.0038	R	EISHWFKPEELSEYASAQAK	W	Locus:1.1.1.444.8 File:~Tiberti_Larve_SsL3_30082019_LIB1.wiff~
50	1	A0A0K0DYT1	Micro Aug2019	Nucleoside diphosphate kinase	440	16932	9	9	7	7		0	123.15	30	33	2.8e-12	K	GKPFFPSLIDYMASGPIVATVWEGLDVVK	Q	Locus:1.1.1.643.9 File:~Tiberti_Larve_SsL3_30082019_LIB1.wiff~
58	1	A0A0K0DYW5	Micro Aug2019	Glucose-6-phosphate isomerase	423	62518	10	9	9	8		0	28.85		37	0.039	K	LFQDDPK	R	Locus:1.1.1.329.25 File:~Tiberti_Larve_SsL3_30082019_LIB1.wiff~
58	1	A0A0K0DYW5	Micro Aug2019	Glucose-6-phosphate isomerase	423	62518	10	9	9	8		0	47.61		37	0.00052	K	AGDPSFVAK	H	Locus:1.1.1.333.21 File:~Tiberti_Larve_SsL3_30082019_LIB1.wiff~
58	1	A0A0K0DYW5	Micro Aug2019	Glucose-6-phosphate isomerase	423	62518	10	9	9	8		0	55.97		36	5.9e-05	K	EIFQALIDLAK	S	Locus:1.1.1.536.9 File:~Tiberti_Larve_SsL3_30082019_LIB1.wiff~
58	1	A0A0K0DYW5	Micro Aug2019	Glucose-6-phosphate isomerase	423	62518	10	9	9	8		0	25.68	24	36	0.0039	K	TFTTQETITNAESAK	E	Locus:1.1.1.381.24 File:~Tiberti_Larve_SsL3_30082019_LIB1.wiff~
58	1	A0A0K0DYW5	Micro Aug2019	Glucose-6-phosphate isomerase	423	62518	10	9	9	8		0	84.48	33	37	3.9e-08	R	TLTTPDGPFLLDFSK	N	Locus:1.1.1.514.30 File:~Tiberti_Larve_SsL3_30082019_LIB1.wiff~
58	1	A0A0K0DYW5	Micro Aug2019	Glucose-6-phosphate isomerase	423	62518	10	9	9	8		0	107.42	29	35	8.5e-11	K	ITPFTLGVLIAAYEHK	I	Locus:1.1.1.542.2 File:~Tiberti_Larve_SsL3_30082019_LIB1.wiff~
58	1	A0A0K0DYW5	Micro Aug2019	Glucose-6-phosphate isomerase	423	62518	10	9	9	8		1	130.99		34	1.1e-12	K	NLIDKEIFQALIDLAK	S	Locus:1.1.1.585.3 File:~Tiberti_Larve_SsL3_30082019_LIB1.wiff~
58	1	A0A0K0DYW5	Micro Aug2019	Glucose-6-phosphate isomerase	423	62518	10	9	9	8		0	91.3	28	33	2.8e-09	R	IIPADFIAPINTLNPIR	G	Locus:1.1.1.545.8 File:~Tiberti_Larve_SsL3_30082019_LIB1.wiff~
58	1	A0A0K0DYW5	Micro Aug2019	Glucose-6-phosphate isomerase	423	62518	10	9	9	8		0	24.98	24	35	0.0045	K	ITDVVNIGIGGSDLGPLMVTEALK	H	Locus:1.1.1.558.19 File:~Tiberti_Larve_SsL3_30082019_LIB1.wiff~
46	1	A0A0K0DYX3	Micro Aug2019	Uncharacterized protein	468	18648	8	7	7	6		0	23.45	24	31	0.0063	K	HGGGFDYNDTK	V	Locus:1.1.1.314.24 File:~Tiberti_Larve_SsL3_30082019_LIB1.wiff~
46	1	A0A0K0DYX3	Micro Aug2019	Uncharacterized protein	468	18648	8	7	7	6		0	81.65		29	2.7e-08	K	SVTEFFNASCECK	W	Locus:1.1.1.412.36 File:~Tiberti_Larve_SsL3_30082019_LIB1.wiff~
46	1	A0A0K0DYX3	Micro Aug2019	Uncharacterized protein	468	18648	8	7	7	6		0	93.81	28	34	1.6e-09	K	ALLSALVPAGVSAFTAYSVFK	D	Locus:1.1.1.587.7 File:~Tiberti_Larve_SsL3_30082019_LIB1.wiff~
46	1	A0A0K0DYX3	Micro Aug2019	Uncharacterized protein	468	18648	8	7	7	6		0	129.6	36	37	2.3e-12	K	VAMALYGGTLASWLAFIPTSK	K	Locus:1.1.1.603.8 File:~Tiberti_Larve_SsL3_30082019_LIB1.wiff~
46	1	A0A0K0DYX3	Micro Aug2019	Uncharacterized protein	468	18648	8	7	7	6		1	97.34	29	34	7.5e-10	K	ALLSALVPAGVSAFTAYSVFKDK	S	Locus:1.1.1.559.22 File:~Tiberti_Larve_SsL3_30082019_LIB1.wiff~
46	1	A0A0K0DYX3	Micro Aug2019	Uncharacterized protein	468	18648	8	7	7	6		1	94.78	29	34	1.3e-09	K	LSVPVALLTTVYALMSYGGYKK	F	Locus:1.1.1.641.3 File:~Tiberti_Larve_SsL3_30082019_LIB1.wiff~
46	1	A0A0K0DYX3	Micro Aug2019	Uncharacterized protein	468	18648	8	7	7	6		2	70.46	27	34	2.5e-07	K	KALLSALVPAGVSAFTAYSVFKDK	S	Locus:1.1.1.536.23 File:~Tiberti_Larve_SsL3_30082019_LIB1.wiff~
46	1	A0A0K0DYX3	Micro Aug2019	Uncharacterized protein	468	18648	8	7	7	6		2	76.53	27	32	6.7e-08	K	KALLSALVPAGVSAFTAYSVFKDK	S	Locus:1.1.1.535.7 File:~Tiberti_Larve_SsL3_30082019_LIB1.wiff~
52	1	A0A0K0DZ06	Micro Feb2020	Uncharacterized protein	330	17396	14	12	8	8		0	39.13		35	0.0013	K	LFGNESK	E	Locus:1.1.1.315.18 File:~Tiberti Larve_SsL3_micro_28012020_LIB1.wiff~
52	1	A0A0K0DZ06	Micro Feb2020	Uncharacterized protein	330	17396	14	12	8	8		0	56.88		40	6.7e-05	K	LSSDTVIEK	L	Locus:1.1.1.342.28 File:~Tiberti Larve_SsL3_micro_28012020_LIB1.wiff~
52	1	A0A0K0DZ06	Micro Feb2020	Uncharacterized protein	330	17396	14	12	8	8		0	53.55		38	8.2e-05	R	FLDFTLDILK	K	Locus:1.1.1.541.3 File:~Tiberti Larve_SsL3_micro_28012020_LIB1.wiff~
52	1	A0A0K0DZ06	Micro Feb2020	Uncharacterized protein	330	17396	14	12	8	8		0	73.42	30	36	1.5e-07	K	GSAPINVIDILK	L	Locus:1.1.1.488.5 File:~Tiberti Larve_SsL3_micro_28012020_LIB1.wiff~
52	1	A0A0K0DZ06	Micro Feb2020	Uncharacterized protein	330	17396	14	12	8	8		0	87.21		39	4.7e-08	K	LPHNSVNILEK	I	Locus:1.1.1.374.10 File:~Tiberti Larve_SsL3_micro_28012020_LIB1.wiff~
52	1	A0A0K0DZ06	Micro Feb2020	Uncharacterized protein	330	17396	14	12	8	8		0	50.17	32	39	4.3e-05	K	LTFDGIDHLLK	I	Locus:1.1.1.464.2 File:~Tiberti Larve_SsL3_micro_28012020_LIB1.wiff~
52	1	A0A0K0DZ06	Micro Feb2020	Uncharacterized protein	330	17396	14	12	8	8		1	65.98	34	36	1.9e-06	R	FLDFTLDILKK	L	Locus:1.1.1.505.3 File:~Tiberti Larve_SsL3_micro_28012020_LIB1.wiff~
52	1	A0A0K0DZ06	Micro Feb2020	Uncharacterized protein	330	17396	14	12	8	8		1	63.94		39	8.6e-06	K	KLTFDGIDHLLK	I	Locus:1.1.1.443.5 File:~Tiberti Larve_SsL3_micro_28012020_LIB1.wiff~	emPAI	3.53
83	3	A0A0K0DZ11	Micro Aug2019	Uncharacterized protein	245	380487	11	10	10	9		0	39.37		38	0.0036	K	LISEVTTK	S	Locus:1.1.1.338.18 File:~Tiberti_Larve_SsL3_30082019_LIB1.wiff~
83	3	A0A0K0DZ11	Micro Aug2019	Uncharacterized protein	245	380487	11	10	10	9		0	63.29		37	1.2e-05	K	LGEEIPTDSSK	R	Locus:1.1.1.353.34 File:~Tiberti_Larve_SsL3_30082019_LIB1.wiff~
83	3	A0A0K0DZ11	Micro Aug2019	Uncharacterized protein	245	380487	11	10	10	9		0	63.27	34	35	6.4e-06	R	TILVDFFINK	L	Locus:1.1.1.520.7 File:~Tiberti_Larve_SsL3_30082019_LIB1.wiff~
83	3	A0A0K0DZ11	Micro Aug2019	Uncharacterized protein	245	380487	11	10	10	9		0	73.25		35	8.2e-07	K	IVINSISDLIK	K	Locus:1.1.1.485.10 File:~Tiberti_Larve_SsL3_30082019_LIB1.wiff~
83	3	A0A0K0DZ11	Micro Aug2019	Uncharacterized protein	245	380487	11	10	10	9		0	30.86	28	37	0.0028	K	FTDELPEYLK	N	Locus:1.1.1.441.19 File:~Tiberti_Larve_SsL3_30082019_LIB1.wiff~
83	3	A0A0K0DZ11	Micro Aug2019	Uncharacterized protein	245	380487	11	10	10	9		0	37.83	28	36	0.00051	R	VLAYFPLSNLQR	L	Locus:1.1.1.488.26 File:~Tiberti_Larve_SsL3_30082019_LIB1.wiff~
83	3	A0A0K0DZ11	Micro Aug2019	Uncharacterized protein	245	380487	11	10	10	9		0	20.13	24	33	0.013	K	ILQISVTGPGTPPNEIVGLPIGDK	V	Locus:1.1.1.514.27 File:~Tiberti_Larve_SsL3_30082019_LIB1.wiff~
83	3	A0A0K0DZ11	Micro Aug2019	Uncharacterized protein	245	380487	11	10	10	9		1	69.21	27	41	3.2e-07	R	GINDKGEGVISEPIEITTWLAPR	I	Locus:1.1.1.524.28 File:~Tiberti_Larve_SsL3_30082019_LIB1.wiff~
83	3	A0A0K0DZ11	Micro Aug2019	Uncharacterized protein	245	380487	11	10	10	9		0	70.22	27	35	2.6e-07	K	LYLTPDPSLPLDQWQVIEISDPISNEK	N	Locus:1.1.1.565.34 File:~Tiberti_Larve_SsL3_30082019_LIB1.wiff~
83	3	A0A0K0DZ11	Micro Aug2019	Uncharacterized protein	245	380487	11	10	10	9		1	35.02	33	38	0.0031	K	AVNKEDPSEIYFQTIPSGSDTNVVIDSILPGTEYTFTIR	A	Locus:1.1.1.561.34 File:~Tiberti_Larve_SsL3_30082019_LIB1.wiff~
203	1	A0A0K0DZ18	Micro Aug2019	Uncharacterized protein	131	20234	5	4	5	4		0	20.81	24	35	0.011	R	DVIYGYIIK	E	Locus:1.1.1.452.17 File:~Tiberti_Larve_SsL3_30082019_LIB1.wiff~
203	1	A0A0K0DZ18	Micro Aug2019	Uncharacterized protein	131	20234	5	4	5	4		0	50.96	33	41	8.2e-05	R	VNDYALCLR	F	Locus:1.1.1.400.20 File:~Tiberti_Larve_SsL3_30082019_LIB1.wiff~
203	1	A0A0K0DZ18	Micro Aug2019	Uncharacterized protein	131	20234	5	4	5	4		1	52.46	26	36	1.2e-05	R	KGLSELHDFDVIPDPEVVK	A	Locus:1.1.1.465.12 File:~Tiberti_Larve_SsL3_30082019_LIB1.wiff~
203	1	A0A0K0DZ18	Micro Aug2019	Uncharacterized protein	131	20234	5	4	5	4		0	59.94	26	36	2.4e-06	K	HFINYFNRPEIDGWEVR	K	Locus:1.1.1.460.8 File:~Tiberti_Larve_SsL3_30082019_LIB1.wiff~
203	1	A0A0K0DZ18	Micro Aug2019	Uncharacterized protein	131	20234	5	4	5	4		0	51.18	26	32	1.6e-05	K	EVKPVLDELGISTLEELGLHEPELFIPQPEYWWEK	K	Locus:1.1.1.617.15 File:~Tiberti_Larve_SsL3_30082019_LIB1.wiff~
231	1	A0A0K0DZ33	Micro Aug2019	DUF148 domain-containing protein	117	38381	6	5	6	5		0	62.45		38	2e-05	K	IDEYLAIR	K	Locus:1.1.1.406.17 File:~Tiberti_Larve_SsL3_30082019_LIB1.wiff~
231	1	A0A0K0DZ33	Micro Aug2019	DUF148 domain-containing protein	117	38381	6	5	6	5		2	21.41	34	39	0.11	K	EFLKIRNNEK	L	Locus:1.1.1.538.14 File:~Tiberti_Larve_SsL3_30082019_LIB1.wiff~
231	1	A0A0K0DZ33	Micro Aug2019	DUF148 domain-containing protein	117	38381	6	5	6	5		0	49.95		35	0.00017	K	NFEEYVENVEK	K	Locus:1.1.1.424.32 File:~Tiberti_Larve_SsL3_30082019_LIB1.wiff~
231	1	A0A0K0DZ33	Micro Aug2019	DUF148 domain-containing protein	117	38381	6	5	6	5		0	60.7	36	36	2e-05	K	TFSFLEGLDQEK	I	Locus:1.1.1.486.19 File:~Tiberti_Larve_SsL3_30082019_LIB1.wiff~
231	1	A0A0K0DZ33	Micro Aug2019	DUF148 domain-containing protein	117	38381	6	5	6	5		1	34.49	25	36	0.00058	K	TFSFLEGLDQEKIDEYLAIR	K	Locus:1.1.1.544.20 File:~Tiberti_Larve_SsL3_30082019_LIB1.wiff~
231	1	A0A0K0DZ33	Micro Aug2019	DUF148 domain-containing protein	117	38381	6	5	6	5		2	37.05	25	36	0.00034	R	ATIDKLVNQLNTYINKLEALK	L	Locus:1.1.1.565.22 File:~Tiberti_Larve_SsL3_30082019_LIB1.wiff~
35	1	A0A0K0DZ34	Micro Aug2019	Uncharacterized protein	621	60670	18	16	17	15		0	20.11		36	0.21	K	AIDLEDK	Y	Locus:1.1.1.335.21 File:~Tiberti_Larve_SsL3_30082019_LIB1.wiff~
35	1	A0A0K0DZ34	Micro Aug2019	Uncharacterized protein	621	60670	18	16	17	15		0	61.66		36	1.5e-05	K	EGFENISR	G	Locus:1.1.1.354.21 File:~Tiberti_Larve_SsL3_30082019_LIB1.wiff~
35	1	A0A0K0DZ34	Micro Aug2019	Uncharacterized protein	621	60670	18	16	17	15		0	34.13	35	38	0.0063	K	CLVLLSEK	K	Locus:1.1.1.409.8 File:~Tiberti_Larve_SsL3_30082019_LIB1.wiff~
35	1	A0A0K0DZ34	Micro Aug2019	Uncharacterized protein	621	60670	18	16	17	15		0	53.92		38	0.00014	K	VGLQVCAVK	A	Locus:1.1.1.381.16 File:~Tiberti_Larve_SsL3_30082019_LIB1.wiff~
35	1	A0A0K0DZ34	Micro Aug2019	Uncharacterized protein	621	60670	18	16	17	15		0	57.64	29	37	7.1e-06	R	VTDALCATR	A	Locus:1.1.1.331.30 File:~Tiberti_Larve_SsL3_30082019_LIB1.wiff~
35	1	A0A0K0DZ34	Micro Aug2019	Uncharacterized protein	621	60670	18	16	17	15		0	96.18		37	6.6e-09	K	VGNSDQELGVK	I	Locus:1.1.1.329.36 File:~Tiberti_Larve_SsL3_30082019_LIB1.wiff~
35	1	A0A0K0DZ34	Micro Aug2019	Uncharacterized protein	621	60670	18	16	17	15		0	87.43		36	3.6e-08	K	IGGASEVEVSEK	R	Locus:1.1.1.344.34 File:~Tiberti_Larve_SsL3_30082019_LIB1.wiff~
35	1	A0A0K0DZ34	Micro Aug2019	Uncharacterized protein	621	60670	18	16	17	15		0	80.46	28	37	2.9e-08	R	NVIIEQSFGGPK	I	Locus:1.1.1.404.34 File:~Tiberti_Larve_SsL3_30082019_LIB1.wiff~
35	1	A0A0K0DZ34	Micro Aug2019	Uncharacterized protein	621	60670	18	16	17	15		0	49.46	29	37	5.2e-05	K	GVMSSVEAIVGELK	K	Locus:1.1.1.535.16 File:~Tiberti_Larve_SsL3_30082019_LIB1.wiff~
35	1	A0A0K0DZ34	Micro Aug2019	Uncharacterized protein	621	60670	18	16	17	15		1	48.22	32	37	0.00012	R	KGVMSSVEAIVGELK	K	Locus:1.1.1.503.2 File:~Tiberti_Larve_SsL3_30082019_LIB1.wiff~
35	1	A0A0K0DZ34	Micro Aug2019	Uncharacterized protein	621	60670	18	16	17	15		0	33.32	31	37	0.0032	K	FVDMIQTGIIDPTK	V	Locus:1.1.1.475.6 File:~Tiberti_Larve_SsL3_30082019_LIB1.wiff~
35	1	A0A0K0DZ34	Micro Aug2019	Uncharacterized protein	621	60670	18	16	17	15		0	59.67	30	35	5.7e-06	R	AAVEEGIVPGGGVALLR	A	Locus:1.1.1.467.35 File:~Tiberti_Larve_SsL3_30082019_LIB1.wiff~
35	1	A0A0K0DZ34	Micro Aug2019	Uncharacterized protein	621	60670	18	16	17	15		0	30.57	25	35	0.0014	K	ISQVQDIVPALELANK	Y	Locus:1.1.1.485.6 File:~Tiberti_Larve_SsL3_30082019_LIB1.wiff~
35	1	A0A0K0DZ34	Micro Aug2019	Uncharacterized protein	621	60670	18	16	17	15		0	93.82	28	39	1.6e-09	K	VFSNESISFGYDALNDK	F	Locus:1.1.1.464.36 File:~Tiberti_Larve_SsL3_30082019_LIB1.wiff~
35	1	A0A0K0DZ34	Micro Aug2019	Uncharacterized protein	621	60670	18	16	17	15		0	52.72	26	33	1.1e-05	R	QPLIIIAEDVDGEALTTLVLNR	L	Locus:1.1.1.585.5 File:~Tiberti_Larve_SsL3_30082019_LIB1.wiff~
35	1	A0A0K0DZ34	Micro Aug2019	Uncharacterized protein	621	60670	18	16	17	15		0	129.59		36	2.2e-12	R	TSLQDAAGVASLLATTECVVTEVPK	E	Locus:1.1.1.573.14 File:~Tiberti_Larve_SsL3_30082019_LIB1.wiff~
35	1	A0A0K0DZ34	Micro Aug2019	Uncharacterized protein	621	60670	18	16	17	15		1	98.54	29	33	5.8e-10	K	YRQPLIIIAEDVDGEALTTLVLNR	L	Locus:1.1.1.572.12 File:~Tiberti_Larve_SsL3_30082019_LIB1.wiff~
263	1	A0A0K0DZ35	Micro Aug2019	Uncharacterized protein	102	48042	3	3	3	3		0	41.32		38	0.0027	K	NVQPLFDR	V	Locus:1.1.1.387.17 File:~Tiberti_Larve_SsL3_30082019_LIB1.wiff~
263	1	A0A0K0DZ35	Micro Aug2019	Uncharacterized protein	102	48042	3	3	3	3		0	33.93	25	34	0.00067	K	VIPLSVGVGDR	V	Locus:1.1.1.414.22 File:~Tiberti_Larve_SsL3_30082019_LIB1.wiff~
263	1	A0A0K0DZ35	Micro Aug2019	Uncharacterized protein	102	48042	3	3	3	3		0	92.36		35	1.1e-08	K	VLEGTVVAAGPGLR	T	Locus:1.1.1.409.31 File:~Tiberti_Larve_SsL3_30082019_LIB1.wiff~
303	1	A0A0K0DZ47	Micro Aug2019	Ribosomal protein	87	24582	5	3	3	3		0	37.92		28	0.00059	R	ILGPGLNK	A	Locus:1.1.1.363.13 File:~Tiberti_Larve_SsL3_30082019_LIB1.wiff~
303	1	A0A0K0DZ47	Micro Aug2019	Ribosomal protein	87	24582	5	3	3	3		0	38.41	36	37	0.003	R	ETVELQIGLK	N	Locus:1.1.1.430.21 File:~Tiberti_Larve_SsL3_30082019_LIB1.wiff~
303	1	A0A0K0DZ47	Micro Aug2019	Ribosomal protein	87	24582	5	3	3	3		0	77.02	36	38	4.1e-07	K	DTLNEAVSNLLK	A	Locus:1.1.1.490.18 File:~Tiberti_Larve_SsL3_30082019_LIB1.wiff~
66	1	A0A0K0DZ66	Micro Aug2019	Aminotran_1_2 domain-containing protein	403	54081	11	11	10	10		0	47.55		37	0.00049	K	ENIEAILK	F	Locus:1.1.1.413.11 File:~Tiberti_Larve_SsL3_30082019_LIB1.wiff~
66	1	A0A0K0DZ66	Micro Aug2019	Aminotran_1_2 domain-containing protein	403	54081	11	11	10	10		0	69.21		36	2.9e-06	K	ELASGAIKPFK	N	Locus:1.1.1.382.7 File:~Tiberti_Larve_SsL3_30082019_LIB1.wiff~
66	1	A0A0K0DZ66	Micro Aug2019	Aminotran_1_2 domain-containing protein	403	54081	11	11	10	10		0	58.83		36	2.9e-05	R	TTILPQPELMK	E	Locus:1.1.1.440.21 File:~Tiberti_Larve_SsL3_30082019_LIB1.wiff~
66	1	A0A0K0DZ66	Micro Aug2019	Aminotran_1_2 domain-containing protein	403	54081	11	11	10	10		0	82.24		36	1.4e-07	K	VLNIDNLNPNVK	T	Locus:1.1.1.423.31 File:~Tiberti_Larve_SsL3_30082019_LIB1.wiff~
66	1	A0A0K0DZ66	Micro Aug2019	Aminotran_1_2 domain-containing protein	403	54081	11	11	10	10		0	74.22	31	37	2.9e-07	K	SAGSYSLSNGIEIIR	K	Locus:1.1.1.450.32 File:~Tiberti_Larve_SsL3_30082019_LIB1.wiff~
66	1	A0A0K0DZ66	Micro Aug2019	Aminotran_1_2 domain-containing protein	403	54081	11	11	10	10		0	58.66	29	37	5.3e-06	K	DVIEHASAILNNCGGK	S	Locus:1.1.1.411.19 File:~Tiberti_Larve_SsL3_30082019_LIB1.wiff~
66	1	A0A0K0DZ66	Micro Aug2019	Aminotran_1_2 domain-containing protein	403	54081	11	11	10	10		0	26.81	24	36	0.0031	K	SDPELICLSGGASESIR	N	Locus:1.1.1.439.35 File:~Tiberti_Larve_SsL3_30082019_LIB1.wiff~
66	1	A0A0K0DZ66	Micro Aug2019	Aminotran_1_2 domain-containing protein	403	54081	11	11	10	10		0	99.65	31	36	8.1e-10	R	VICIINPGNPTGQVLTK	E	Locus:1.1.1.450.36 File:~Tiberti_Larve_SsL3_30082019_LIB1.wiff~
66	1	A0A0K0DZ66	Micro Aug2019	Aminotran_1_2 domain-containing protein	403	54081	11	11	10	10		0	50.78	26	36	1.7e-05	R	VICIINPGNPTGQVLTK	E	Locus:1.1.1.450.15 File:~Tiberti_Larve_SsL3_30082019_LIB1.wiff~
66	1	A0A0K0DZ66	Micro Aug2019	Aminotran_1_2 domain-containing protein	403	54081	11	11	10	10		0	82.45	28	36	1.9e-08	K	LFVLADEVYQDNIYADGSK	F	Locus:1.1.1.492.27 File:~Tiberti_Larve_SsL3_30082019_LIB1.wiff~
66	1	A0A0K0DZ66	Micro Aug2019	Aminotran_1_2 domain-containing protein	403	54081	11	11	10	10		0	62.8	27	35	1.3e-06	K	LCSTVVGQAVIDTVVNPPKPEDESYK	Q	Locus:1.1.1.485.20 File:~Tiberti_Larve_SsL3_30082019_LIB1.wiff~
260	1	A0A0K0DZ90	Micro Aug2019	Uncharacterized protein	103	56421	4	3	4	3		0	22.77		35	0.097	K	SDVDLEK	F	Locus:1.1.1.309.27 File:~Tiberti_Larve_SsL3_30082019_LIB1.wiff~
260	1	A0A0K0DZ90	Micro Aug2019	Uncharacterized protein	103	56421	4	3	4	3		0	43.38		35	0.0008	K	TLVVQFTVK	H	Locus:1.1.1.433.15 File:~Tiberti_Larve_SsL3_30082019_LIB1.wiff~
260	1	A0A0K0DZ90	Micro Aug2019	Uncharacterized protein	103	56421	4	3	4	3		0	46.66	31	36	0.00014	K	DIGAVGIDIWQVK	S	Locus:1.1.1.508.21 File:~Tiberti_Larve_SsL3_30082019_LIB1.wiff~
260	1	A0A0K0DZ90	Micro Aug2019	Uncharacterized protein	103	56421	4	3	4	3		0	76.65	29	35	9.2e-08	K	GVWIHPEIDNPDYAPDDELYLFK	D	Locus:1.1.1.515.34 File:~Tiberti_Larve_SsL3_30082019_LIB1.wiff~
100	1	A0A0K0DZB7	Nano Feb2020	Uncharacterized protein	286	18439	7	7	4	4		0	27.35	24	30	0.0027	K	DTDSEEEIR	E	Locus:1.1.1.1819.36 File:~Tiberti Larve_SsL3_nano_06022020_LIB1.wiff~
100	1	A0A0K0DZB7	Nano Feb2020	Uncharacterized protein	286	18439	7	7	4	4		0	85.7		35	4.8e-08	K	LTDEEVDEMIR	E	Locus:1.1.1.1993.39 File:~Tiberti Larve_SsL3_nano_06022020_LIB1.wiff~
100	1	A0A0K0DZB7	Nano Feb2020	Uncharacterized protein	286	18439	7	7	4	4		1	58.82		36	2.9e-05	R	VFDKDGNGFISAAELR	H	Locus:1.1.1.2005.21 File:~Tiberti Larve_SsL3_nano_06022020_LIB1.wiff~
100	1	A0A0K0DZB7	Nano Feb2020	Uncharacterized protein	286	18439	7	7	4	4		1	103.41	32	35	4.4e-10	K	EAFSLFDKDGDGTITTK	E	Locus:1.1.1.2008.15 File:~Tiberti Larve_SsL3_nano_06022020_LIB1.wiff~	emPAI	1.77
338	1	A0A0K0DZE9	Micro Aug2019	SCP domain-containing protein	75	19384	2	2	2	2		0	53	29	36	2.3e-05	K	IYNAHNCLR	K	Locus:1.1.1.316.21 File:~Tiberti_Larve_SsL3_30082019_LIB1.wiff~
338	1	A0A0K0DZE9	Micro Aug2019	SCP domain-containing protein	75	19384	2	2	2	2		0	49.58	26	37	2.2e-05	K	ATFSSGTGHFTQVVWK	G	Locus:1.1.1.421.26 File:~Tiberti_Larve_SsL3_30082019_LIB1.wiff~
107	1	A0A0K0DZH2	Nano Feb2020	Uncharacterized protein	265	42750	8	7	5	4		0	34.67		37	0.011	R	ANVADALER	C	Locus:1.1.1.1884.18 File:~Tiberti Larve_SsL3_nano_06022020_LIB1.wiff~
107	1	A0A0K0DZH2	Nano Feb2020	Uncharacterized protein	265	42750	8	7	5	4		0	54.74	27	36	9.7e-06	R	AATVVAETPLK	C	Locus:1.1.1.1891.31 File:~Tiberti Larve_SsL3_nano_06022020_LIB1.wiff~
107	1	A0A0K0DZH2	Nano Feb2020	Uncharacterized protein	265	42750	8	7	5	4		1	80.67	29	36	4e-08	K	VQILADLDKWER	A	Locus:1.1.1.2050.9 File:~Tiberti Larve_SsL3_nano_06022020_LIB1.wiff~
107	1	A0A0K0DZH2	Nano Feb2020	Uncharacterized protein	265	42750	8	7	5	4		0	54.42	31	36	2.9e-05	K	NVLFSHLDADEEK	A	Locus:1.1.1.1948.16 File:~Tiberti Larve_SsL3_nano_06022020_LIB1.wiff~
107	1	A0A0K0DZH2	Nano Feb2020	Uncharacterized protein	265	42750	8	7	5	4		0	72.69	32	37	5.4e-07	K	EGGSFGELALIYGTPR	A	Locus:1.1.1.2104.38 File:~Tiberti Larve_SsL3_nano_06022020_LIB1.wiff~	emPAI	0.56
1	1	A0A0K0DZH9	Micro Aug2019	Uncharacterized protein	6074	227785	189	165	98	88		0	48.29		28	4.7e-05	K	AVADATR	L	Locus:1.1.1.274.7 File:~Tiberti_Larve_SsL3_30082019_LIB1.wiff~
1	1	A0A0K0DZH9	Micro Aug2019	Uncharacterized protein	6074	227785	189	165	98	88		0	50.74		35	0.00015	K	SLSLEIK	D	Locus:1.1.1.398.7 File:~Tiberti_Larve_SsL3_30082019_LIB1.wiff~
1	1	A0A0K0DZH9	Micro Aug2019	Uncharacterized protein	6074	227785	189	165	98	88		1	22.15		36	0.14	R	KVEGELK	I	Locus:1.1.1.281.12 File:~Tiberti_Larve_SsL3_30082019_LIB1.wiff~
1	1	A0A0K0DZH9	Micro Aug2019	Uncharacterized protein	6074	227785	189	165	98	88		1	21.71		36	0.16	R	KVEGELK	I	Locus:1.1.1.282.24 File:~Tiberti_Larve_SsL3_30082019_LIB1.wiff~
1	1	A0A0K0DZH9	Micro Aug2019	Uncharacterized protein	6074	227785	189	165	98	88		0	41.42		36	0.0015	K	GLEQQIK	E	Locus:1.1.1.327.21 File:~Tiberti_Larve_SsL3_30082019_LIB1.wiff~
1	1	A0A0K0DZH9	Micro Aug2019	Uncharacterized protein	6074	227785	189	165	98	88		0	62.33		31	3.8e-06	R	LGDQEDR	N	Locus:1.1.1.277.10 File:~Tiberti_Larve_SsL3_30082019_LIB1.wiff~
1	1	A0A0K0DZH9	Micro Aug2019	Uncharacterized protein	6074	227785	189	165	98	88		0	61.6		38	2.6e-05	R	QTLAAQSK	N	Locus:1.1.1.281.34 File:~Tiberti_Larve_SsL3_30082019_LIB1.wiff~
1	1	A0A0K0DZH9	Micro Aug2019	Uncharacterized protein	6074	227785	189	165	98	88		0	43.35		37	0.0014	R	MQDLIDK	L	Locus:1.1.1.357.14 File:~Tiberti_Larve_SsL3_30082019_LIB1.wiff~
1	1	A0A0K0DZH9	Micro Aug2019	Uncharacterized protein	6074	227785	189	165	98	88		0	59.32		31	8.5e-06	R	AGLLIVQR	N	Locus:1.1.1.402.12 File:~Tiberti_Larve_SsL3_30082019_LIB1.wiff~
1	1	A0A0K0DZH9	Micro Aug2019	Uncharacterized protein	6074	227785	189	165	98	88		0	28.03		37	0.047	R	CIIPNEK	K	Locus:1.1.1.355.16 File:~Tiberti_Larve_SsL3_30082019_LIB1.wiff~
1	1	A0A0K0DZH9	Micro Aug2019	Uncharacterized protein	6074	227785	189	165	98	88		0	22.18	29	39	0.026	R	ASASNLGDF	-	Locus:1.1.1.399.10 File:~Tiberti_Larve_SsL3_30082019_LIB1.wiff~
1	1	A0A0K0DZH9	Micro Aug2019	Uncharacterized protein	6074	227785	189	165	98	88		0	33.35		39	0.018	R	FEGEGLLK	A	Locus:1.1.1.394.9 File:~Tiberti_Larve_SsL3_30082019_LIB1.wiff~
1	1	A0A0K0DZH9	Micro Aug2019	Uncharacterized protein	6074	227785	189	165	98	88		0	31.96	35	36	0.01	K	LAEQHLGK	H	Locus:1.1.1.296.18 File:~Tiberti_Larve_SsL3_30082019_LIB1.wiff~
1	1	A0A0K0DZH9	Micro Aug2019	Uncharacterized protein	6074	227785	189	165	98	88		0	45.75		35	0.00045	R	TLHHDFK	Q	Locus:1.1.1.284.13 File:~Tiberti_Larve_SsL3_30082019_LIB1.wiff~
1	1	A0A0K0DZH9	Micro Aug2019	Uncharacterized protein	6074	227785	189	165	98	88		0	56.32		35	4.2e-05	K	ADELEEAK	R	Locus:1.1.1.306.27 File:~Tiberti_Larve_SsL3_30082019_LIB1.wiff~
1	1	A0A0K0DZH9	Micro Aug2019	Uncharacterized protein	6074	227785	189	165	98	88		0	55.31	36	38	5.8e-05	K	VGTEWVSK	G	Locus:1.1.1.352.20 File:~Tiberti_Larve_SsL3_30082019_LIB1.wiff~
1	1	A0A0K0DZH9	Micro Aug2019	Uncharacterized protein	6074	227785	189	165	98	88		0	40.38	37	38	0.0026	K	THPHFIR	C	Locus:1.1.1.300.10 File:~Tiberti_Larve_SsL3_30082019_LIB1.wiff~
1	1	A0A0K0DZH9	Micro Aug2019	Uncharacterized protein	6074	227785	189	165	98	88		0	39.75		37	0.0032	R	NLSTDLFK	L	Locus:1.1.1.417.8 File:~Tiberti_Larve_SsL3_30082019_LIB1.wiff~
1	1	A0A0K0DZH9	Micro Aug2019	Uncharacterized protein	6074	227785	189	165	98	88		1	32.12		37	0.015	R	KGLEQQIK	E	Locus:1.1.1.305.13 File:~Tiberti_Larve_SsL3_30082019_LIB1.wiff~
1	1	A0A0K0DZH9	Micro Aug2019	Uncharacterized protein	6074	227785	189	165	98	88		0	64.93		37	8.5e-06	K	GTISDLEDK	L	Locus:1.1.1.348.27 File:~Tiberti_Larve_SsL3_30082019_LIB1.wiff~
1	1	A0A0K0DZH9	Micro Aug2019	Uncharacterized protein	6074	227785	189	165	98	88		0	48.21		36	0.00031	R	HDLENNLK	K	Locus:1.1.1.306.34 File:~Tiberti_Larve_SsL3_30082019_LIB1.wiff~
1	1	A0A0K0DZH9	Micro Aug2019	Uncharacterized protein	6074	227785	189	165	98	88		0	26.87		42	0.17	K	CNLTLDQK	G	Locus:1.1.1.338.24 File:~Tiberti_Larve_SsL3_30082019_LIB1.wiff~
1	1	A0A0K0DZH9	Micro Aug2019	Uncharacterized protein	6074	227785	189	165	98	88		1	32.24		38	0.02	K	RYQEQIR	E	Locus:1.1.1.292.34 File:~Tiberti_Larve_SsL3_30082019_LIB1.wiff~
1	1	A0A0K0DZH9	Micro Aug2019	Uncharacterized protein	6074	227785	189	165	98	88		0	44.59		36	0.00067	R	QINELNDR	L	Locus:1.1.1.321.30 File:~Tiberti_Larve_SsL3_30082019_LIB1.wiff~
1	1	A0A0K0DZH9	Micro Aug2019	Uncharacterized protein	6074	227785	189	165	98	88		0	37.26		36	0.0042	R	ELEELSER	L	Locus:1.1.1.354.25 File:~Tiberti_Larve_SsL3_30082019_LIB1.wiff~
1	1	A0A0K0DZH9	Micro Aug2019	Uncharacterized protein	6074	227785	189	165	98	88		0	51.19		35	0.00014	R	EQYLNSEK	R	Locus:1.1.1.309.35 File:~Tiberti_Larve_SsL3_30082019_LIB1.wiff~
1	1	A0A0K0DZH9	Micro Aug2019	Uncharacterized protein	6074	227785	189	165	98	88		0	64.66		38	1.1e-05	R	YAILAAAEAK	S	Locus:1.1.1.395.20 File:~Tiberti_Larve_SsL3_30082019_LIB1.wiff~
1	1	A0A0K0DZH9	Micro Aug2019	Uncharacterized protein	6074	227785	189	165	98	88		0	50		33	0.00012	K	DLEEQCTK	L	Locus:1.1.1.295.34 File:~Tiberti_Larve_SsL3_30082019_LIB1.wiff~
1	1	A0A0K0DZH9	Micro Aug2019	Uncharacterized protein	6074	227785	189	165	98	88		0	23.5	29	36	0.019	R	ANGYAASLEK	K	Locus:1.1.1.341.32 File:~Tiberti_Larve_SsL3_30082019_LIB1.wiff~
1	1	A0A0K0DZH9	Micro Aug2019	Uncharacterized protein	6074	227785	189	165	98	88		0	51.09		37	0.00023	R	AQVEVSQIR	S	Locus:1.1.1.353.29 File:~Tiberti_Larve_SsL3_30082019_LIB1.wiff~
1	1	A0A0K0DZH9	Micro Aug2019	Uncharacterized protein	6074	227785	189	165	98	88		0	49.54	36	37	0.00026	R	AQVEVSQIR	S	Locus:1.1.1.350.8 File:~Tiberti_Larve_SsL3_30082019_LIB1.wiff~
1	1	A0A0K0DZH9	Micro Aug2019	Uncharacterized protein	6074	227785	189	165	98	88		0	75.86		37	7.3e-07	R	LDEAEAAALK	G	Locus:1.1.1.370.26 File:~Tiberti_Larve_SsL3_30082019_LIB1.wiff~
1	1	A0A0K0DZH9	Micro Aug2019	Uncharacterized protein	6074	227785	189	165	98	88		0	84.73		37	9.9e-08	R	ADVAENSLSK	M	Locus:1.1.1.315.33 File:~Tiberti_Larve_SsL3_30082019_LIB1.wiff~
1	1	A0A0K0DZH9	Micro Aug2019	Uncharacterized protein	6074	227785	189	165	98	88		0	54.42		37	0.0001	R	QLQDFASLK	G	Locus:1.1.1.401.22 File:~Tiberti_Larve_SsL3_30082019_LIB1.wiff~
1	1	A0A0K0DZH9	Micro Aug2019	Uncharacterized protein	6074	227785	189	165	98	88		0	56.48		32	2e-05	K	ELLLDLPLK	D	Locus:1.1.1.504.5 File:~Tiberti_Larve_SsL3_30082019_LIB1.wiff~
1	1	A0A0K0DZH9	Micro Aug2019	Uncharacterized protein	6074	227785	189	165	98	88		0	63.77		36	9.3e-06	K	ANAEIQQWK	T	Locus:1.1.1.360.27 File:~Tiberti_Larve_SsL3_30082019_LIB1.wiff~
1	1	A0A0K0DZH9	Micro Aug2019	Uncharacterized protein	6074	227785	189	165	98	88		0	47.48	33	35	0.00019	K	IEGECENLK	K	Locus:1.1.1.321.33 File:~Tiberti_Larve_SsL3_30082019_LIB1.wiff~
1	1	A0A0K0DZH9	Micro Aug2019	Uncharacterized protein	6074	227785	189	165	98	88		0	81.02		35	1.4e-07	K	QAEYEAADAR	D	Locus:1.1.1.306.36 File:~Tiberti_Larve_SsL3_30082019_LIB1.wiff~
1	1	A0A0K0DZH9	Micro Aug2019	Uncharacterized protein	6074	227785	189	165	98	88		0	40.21	36	36	0.002	R	LHNENGDLGR	Q	Locus:1.1.1.291.36 File:~Tiberti_Larve_SsL3_30082019_LIB1.wiff~
1	1	A0A0K0DZH9	Micro Aug2019	Uncharacterized protein	6074	227785	189	165	98	88		0	65.4		38	9.1e-06	R	LEDEQSLVAK	L	Locus:1.1.1.355.32 File:~Tiberti_Larve_SsL3_30082019_LIB1.wiff~
1	1	A0A0K0DZH9	Micro Aug2019	Uncharacterized protein	6074	227785	189	165	98	88		0	51.81	36	38	0.00014	R	LPIYTDSVAR	M	Locus:1.1.1.392.24 File:~Tiberti_Larve_SsL3_30082019_LIB1.wiff~
1	1	A0A0K0DZH9	Micro Aug2019	Uncharacterized protein	6074	227785	189	165	98	88		1	30.28		38	0.03	K	TRFEGEGLLK	A	Locus:1.1.1.381.28 File:~Tiberti_Larve_SsL3_30082019_LIB1.wiff~
1	1	A0A0K0DZH9	Micro Aug2019	Uncharacterized protein	6074	227785	189	165	98	88		0	67.91		36	3.5e-06	K	DLTDQLGEGGR	S	Locus:1.1.1.379.28 File:~Tiberti_Larve_SsL3_30082019_LIB1.wiff~
1	1	A0A0K0DZH9	Micro Aug2019	Uncharacterized protein	6074	227785	189	165	98	88		0	54.19		37	9.8e-05	R	YNVTNWLEK	N	Locus:1.1.1.436.18 File:~Tiberti_Larve_SsL3_30082019_LIB1.wiff~
1	1	A0A0K0DZH9	Micro Aug2019	Uncharacterized protein	6074	227785	189	165	98	88		0	65.07	32	36	3e-06	K	ESELHTITSR	L	Locus:1.1.1.333.36 File:~Tiberti_Larve_SsL3_30082019_LIB1.wiff~
1	1	A0A0K0DZH9	Micro Aug2019	Uncharacterized protein	6074	227785	189	165	98	88		0	62	32	36	5.3e-06	K	ESELHTITSR	L	Locus:1.1.1.335.18 File:~Tiberti_Larve_SsL3_30082019_LIB1.wiff~
1	1	A0A0K0DZH9	Micro Aug2019	Uncharacterized protein	6074	227785	189	165	98	88		0	73.3		36	9.1e-07	R	ESLEEEIESK	N	Locus:1.1.1.396.24 File:~Tiberti_Larve_SsL3_30082019_LIB1.wiff~
1	1	A0A0K0DZH9	Micro Aug2019	Uncharacterized protein	6074	227785	189	165	98	88		1	54.06		37	0.00011	K	KIEGECENLK	K	Locus:1.1.1.309.28 File:~Tiberti_Larve_SsL3_30082019_LIB1.wiff~
1	1	A0A0K0DZH9	Micro Aug2019	Uncharacterized protein	6074	227785	189	165	98	88		1	65.77		37	7.2e-06	K	IEGECENLKK	Q	Locus:1.1.1.304.27 File:~Tiberti_Larve_SsL3_30082019_LIB1.wiff~
1	1	A0A0K0DZH9	Micro Aug2019	Uncharacterized protein	6074	227785	189	165	98	88		0	56.53		38	7e-05	K	QIQDLEMSLR	K	Locus:1.1.1.421.30 File:~Tiberti_Larve_SsL3_30082019_LIB1.wiff~
1	1	A0A0K0DZH9	Micro Aug2019	Uncharacterized protein	6074	227785	189	165	98	88		0	93.37		37	1.1e-08	K	IAQETIDESNK	V	Locus:1.1.1.319.35 File:~Tiberti_Larve_SsL3_30082019_LIB1.wiff~
1	1	A0A0K0DZH9	Micro Aug2019	Uncharacterized protein	6074	227785	189	165	98	88		0	62.7		36	1.1e-05	K	NSLFTTNENSK	G	Locus:1.1.1.360.34 File:~Tiberti_Larve_SsL3_30082019_LIB1.wiff~
1	1	A0A0K0DZH9	Micro Aug2019	Uncharacterized protein	6074	227785	189	165	98	88		0	86.33		37	7e-08	K	SQLTSQLEEAR	R	Locus:1.1.1.381.34 File:~Tiberti_Larve_SsL3_30082019_LIB1.wiff~
1	1	A0A0K0DZH9	Micro Aug2019	Uncharacterized protein	6074	227785	189	165	98	88		0	68.07	27	35	4.1e-07	K	NFQHESEQLR	E	Locus:1.1.1.323.29 File:~Tiberti_Larve_SsL3_30082019_LIB1.wiff~
1	1	A0A0K0DZH9	Micro Aug2019	Uncharacterized protein	6074	227785	189	165	98	88		0	71.51	33	35	8.2e-07	R	ELESELDGEQR	R	Locus:1.1.1.364.35 File:~Tiberti_Larve_SsL3_30082019_LIB1.wiff~
1	1	A0A0K0DZH9	Micro Aug2019	Uncharacterized protein	6074	227785	189	165	98	88		0	36.16	30	37	0.0013	K	HPNFEKPKPPK	G	Locus:1.1.1.311.26 File:~Tiberti_Larve_SsL3_30082019_LIB1.wiff~
1	1	A0A0K0DZH9	Micro Aug2019	Uncharacterized protein	6074	227785	189	165	98	88		0	45.06	29	37	0.00014	K	HPNFEKPKPPK	G	Locus:1.1.1.312.12 File:~Tiberti_Larve_SsL3_30082019_LIB1.wiff~
1	1	A0A0K0DZH9	Micro Aug2019	Uncharacterized protein	6074	227785	189	165	98	88		1	60.54	36	37	1.8e-05	K	ELQESLDKEEK	L	Locus:1.1.1.327.28 File:~Tiberti_Larve_SsL3_30082019_LIB1.wiff~
1	1	A0A0K0DZH9	Micro Aug2019	Uncharacterized protein	6074	227785	189	165	98	88		2	62.69		38	1.8e-05	K	KIEGECENLKK	Q	Locus:1.1.1.296.36 File:~Tiberti_Larve_SsL3_30082019_LIB1.wiff~
1	1	A0A0K0DZH9	Micro Aug2019	Uncharacterized protein	6074	227785	189	165	98	88		2	41.33	32	38	0.00059	K	KIEGECENLKK	Q	Locus:1.1.1.295.13 File:~Tiberti_Larve_SsL3_30082019_LIB1.wiff~
1	1	A0A0K0DZH9	Micro Aug2019	Uncharacterized protein	6074	227785	189	165	98	88		0	63.7	35	36	7.1e-06	K	MFGINFEEFLK	A	Locus:1.1.1.556.11 File:~Tiberti_Larve_SsL3_30082019_LIB1.wiff~
1	1	A0A0K0DZH9	Micro Aug2019	Uncharacterized protein	6074	227785	189	165	98	88		1	68.2		37	4.1e-06	R	ELQFQVDEDKK	N	Locus:1.1.1.377.34 File:~Tiberti_Larve_SsL3_30082019_LIB1.wiff~
1	1	A0A0K0DZH9	Micro Aug2019	Uncharacterized protein	6074	227785	189	165	98	88		0	68.43	33	36	1.6e-06	K	MFGINFEEFLK	A	Locus:1.1.1.535.15 File:~Tiberti_Larve_SsL3_30082019_LIB1.wiff~
1	1	A0A0K0DZH9	Micro Aug2019	Uncharacterized protein	6074	227785	189	165	98	88		0	85.48	36	37	5.6e-08	R	ELQLQVEEEQR	Q	Locus:1.1.1.387.35 File:~Tiberti_Larve_SsL3_30082019_LIB1.wiff~
1	1	A0A0K0DZH9	Micro Aug2019	Uncharacterized protein	6074	227785	189	165	98	88		0	85.49		37	8.5e-08	K	QFEIQVSELQAK	A	Locus:1.1.1.437.31 File:~Tiberti_Larve_SsL3_30082019_LIB1.wiff~
1	1	A0A0K0DZH9	Micro Aug2019	Uncharacterized protein	6074	227785	189	165	98	88		0	118.98		36	3e-11	K	IVADGGLNDEQFR	I	Locus:1.1.1.391.32 File:~Tiberti_Larve_SsL3_30082019_LIB1.wiff~
1	1	A0A0K0DZH9	Micro Aug2019	Uncharacterized protein	6074	227785	189	165	98	88		0	105		35	5.3e-10	K	TDDLSNELDSAQR	D	Locus:1.1.1.382.36 File:~Tiberti_Larve_SsL3_30082019_LIB1.wiff~
1	1	A0A0K0DZH9	Micro Aug2019	Uncharacterized protein	6074	227785	189	165	98	88		0	72.91		36	1.2e-06	R	QLQHQLDDAEER	A	Locus:1.1.1.326.31 File:~Tiberti_Larve_SsL3_30082019_LIB1.wiff~
1	1	A0A0K0DZH9	Micro Aug2019	Uncharacterized protein	6074	227785	189	165	98	88		0	119.3		37	3.1e-11	K	INELTEALDAANSK	I	Locus:1.1.1.430.35 File:~Tiberti_Larve_SsL3_30082019_LIB1.wiff~
1	1	A0A0K0DZH9	Micro Aug2019	Uncharacterized protein	6074	227785	189	165	98	88		0	92.15		37	1.5e-08	R	AIDSMQASLETEAK	G	Locus:1.1.1.392.35 File:~Tiberti_Larve_SsL3_30082019_LIB1.wiff~
1	1	A0A0K0DZH9	Micro Aug2019	Uncharacterized protein	6074	227785	189	165	98	88		0	95.15		36	6.2e-09	R	INELEEELENER	Q	Locus:1.1.1.417.35 File:~Tiberti_Larve_SsL3_30082019_LIB1.wiff~
1	1	A0A0K0DZH9	Micro Aug2019	Uncharacterized protein	6074	227785	189	165	98	88		0	40.07	32	41	0.0008	R	INELEEELENER	Q	Locus:1.1.1.419.9 File:~Tiberti_Larve_SsL3_30082019_LIB1.wiff~
1	1	A0A0K0DZH9	Micro Aug2019	Uncharacterized protein	6074	227785	189	165	98	88		1	63.33	29	36	1.9e-06	R	IQEKEEEFENTR	K	Locus:1.1.1.332.32 File:~Tiberti_Larve_SsL3_30082019_LIB1.wiff~
1	1	A0A0K0DZH9	Micro Aug2019	Uncharacterized protein	6074	227785	189	165	98	88		1	64.24	30	37	2.3e-06	K	NKDPLNDTVVSVMK	A	Locus:1.1.1.414.36 File:~Tiberti_Larve_SsL3_30082019_LIB1.wiff~
1	1	A0A0K0DZH9	Micro Aug2019	Uncharacterized protein	6074	227785	189	165	98	88		1	69.07	27	37	3.3e-07	K	NKDPLNDTVVSVMK	A	Locus:1.1.1.413.18 File:~Tiberti_Larve_SsL3_30082019_LIB1.wiff~
1	1	A0A0K0DZH9	Micro Aug2019	Uncharacterized protein	6074	227785	189	165	98	88		0	99.84	31	35	7.4e-10	K	NAQEEMAETAEALR	R	Locus:1.1.1.415.35 File:~Tiberti_Larve_SsL3_30082019_LIB1.wiff~
1	1	A0A0K0DZH9	Micro Aug2019	Uncharacterized protein	6074	227785	189	165	98	88		0	118.57	36	37	3e-11	R	QLEDAESQINALSR	L	Locus:1.1.1.410.36 File:~Tiberti_Larve_SsL3_30082019_LIB1.wiff~
1	1	A0A0K0DZH9	Micro Aug2019	Uncharacterized protein	6074	227785	189	165	98	88		0	74.66	36	37	7.5e-07	R	QLEDAESQINALSR	L	Locus:1.1.1.408.15 File:~Tiberti_Larve_SsL3_30082019_LIB1.wiff~
1	1	A0A0K0DZH9	Micro Aug2019	Uncharacterized protein	6074	227785	189	165	98	88		1	58.25	28	37	5e-06	R	IRELESELDGEQR	R	Locus:1.1.1.378.23 File:~Tiberti_Larve_SsL3_30082019_LIB1.wiff~
1	1	A0A0K0DZH9	Micro Aug2019	Uncharacterized protein	6074	227785	189	165	98	88		0	133.17		35	9.1e-13	R	LMGDLDDAQVDVER	A	Locus:1.1.1.415.36 File:~Tiberti_Larve_SsL3_30082019_LIB1.wiff~
1	1	A0A0K0DZH9	Micro Aug2019	Uncharacterized protein	6074	227785	189	165	98	88		0	81.82	28	37	2.1e-08	R	VASCDIEHYLLEK	S	Locus:1.1.1.438.13 File:~Tiberti_Larve_SsL3_30082019_LIB1.wiff~
1	1	A0A0K0DZH9	Micro Aug2019	Uncharacterized protein	6074	227785	189	165	98	88		0	100.87		37	2.1e-09	R	VASCDIEHYLLEK	S	Locus:1.1.1.435.32 File:~Tiberti_Larve_SsL3_30082019_LIB1.wiff~
1	1	A0A0K0DZH9	Micro Aug2019	Uncharacterized protein	6074	227785	189	165	98	88		2	63.46		37	1.2e-05	K	LKELQESLDKEEK	L	Locus:1.1.1.350.15 File:~Tiberti_Larve_SsL3_30082019_LIB1.wiff~
1	1	A0A0K0DZH9	Micro Aug2019	Uncharacterized protein	6074	227785	189	165	98	88		2	96.87		42	1.6e-08	K	LKELQESLDKEEK	L	Locus:1.1.1.349.33 File:~Tiberti_Larve_SsL3_30082019_LIB1.wiff~
1	1	A0A0K0DZH9	Micro Aug2019	Uncharacterized protein	6074	227785	189	165	98	88		1	83.18		36	1e-07	K	KTDDLSNELDSAQR	D	Locus:1.1.1.372.31 File:~Tiberti_Larve_SsL3_30082019_LIB1.wiff~
1	1	A0A0K0DZH9	Micro Aug2019	Uncharacterized protein	6074	227785	189	165	98	88		0	156.46		36	5.5e-15	R	LDEQGGATAAQIEVNK	K	Locus:1.1.1.377.35 File:~Tiberti_Larve_SsL3_30082019_LIB1.wiff~
1	1	A0A0K0DZH9	Micro Aug2019	Uncharacterized protein	6074	227785	189	165	98	88		0	69.84	34	36	1.4e-06	K	LEQTLDDLEDNLER	E	Locus:1.1.1.447.15 File:~Tiberti_Larve_SsL3_30082019_LIB1.wiff~
1	1	A0A0K0DZH9	Micro Aug2019	Uncharacterized protein	6074	227785	189	165	98	88		0	56.82		36	4.3e-05	R	DQILEDQNRPYDSK	K	Locus:1.1.1.361.31 File:~Tiberti_Larve_SsL3_30082019_LIB1.wiff~
1	1	A0A0K0DZH9	Micro Aug2019	Uncharacterized protein	6074	227785	189	165	98	88		0	135.01		36	7.6e-13	R	QIEEAEEVANLNLQK	Y	Locus:1.1.1.418.36 File:~Tiberti_Larve_SsL3_30082019_LIB1.wiff~
1	1	A0A0K0DZH9	Micro Aug2019	Uncharacterized protein	6074	227785	189	165	98	88		0	136.67		35	4.1e-13	R	DQANEFSAQANSLSAAK	R	Locus:1.1.1.391.36 File:~Tiberti_Larve_SsL3_30082019_LIB1.wiff~
1	1	A0A0K0DZH9	Micro Aug2019	Uncharacterized protein	6074	227785	189	165	98	88		1	109.5	32	36	9.4e-11	R	LDEQGGATAAQIEVNKK	R	Locus:1.1.1.358.35 File:~Tiberti_Larve_SsL3_30082019_LIB1.wiff~
1	1	A0A0K0DZH9	Micro Aug2019	Uncharacterized protein	6074	227785	189	165	98	88		1	37.51	25	33	0.00033	R	AREEQAEPDGTDEAEK	A	Locus:1.1.1.295.36 File:~Tiberti_Larve_SsL3_30082019_LIB1.wiff~
1	1	A0A0K0DZH9	Micro Aug2019	Uncharacterized protein	6074	227785	189	165	98	88		0	48.88	26	36	2.6e-05	R	TEMPPHLFAVSDEAYR	N	Locus:1.1.1.435.21 File:~Tiberti_Larve_SsL3_30082019_LIB1.wiff~
1	1	A0A0K0DZH9	Micro Aug2019	Uncharacterized protein	6074	227785	189	165	98	88		0	123.58		35	8.4e-12	K	HNDAIAELGDQLDQVQK	Q	Locus:1.1.1.432.24 File:~Tiberti_Larve_SsL3_30082019_LIB1.wiff~
1	1	A0A0K0DZH9	Micro Aug2019	Uncharacterized protein	6074	227785	189	165	98	88		1	99.1	33	37	1.2e-09	K	AKLEQTLDDLEDNLER	E	Locus:1.1.1.470.19 File:~Tiberti_Larve_SsL3_30082019_LIB1.wiff~
1	1	A0A0K0DZH9	Micro Aug2019	Uncharacterized protein	6074	227785	189	165	98	88		1	66.84	35	37	3.6e-06	K	AKLEQTLDDLEDNLER	E	Locus:1.1.1.468.10 File:~Tiberti_Larve_SsL3_30082019_LIB1.wiff~
1	1	A0A0K0DZH9	Micro Aug2019	Uncharacterized protein	6074	227785	189	165	98	88		0	35.98	32	37	0.0022	K	LEADINELEIALDHANK	A	Locus:1.1.1.478.25 File:~Tiberti_Larve_SsL3_30082019_LIB1.wiff~
1	1	A0A0K0DZH9	Micro Aug2019	Uncharacterized protein	6074	227785	189	165	98	88		1	57.04	31	37	1.2e-05	R	SRDQILEDQNRPYDSK	K	Locus:1.1.1.343.27 File:~Tiberti_Larve_SsL3_30082019_LIB1.wiff~
1	1	A0A0K0DZH9	Micro Aug2019	Uncharacterized protein	6074	227785	189	165	98	88		0	103.45	29	35	2.2e-10	R	DLEEANMNHENQLAALR	K	Locus:1.1.1.405.34 File:~Tiberti_Larve_SsL3_30082019_LIB1.wiff~
1	1	A0A0K0DZH9	Micro Aug2019	Uncharacterized protein	6074	227785	189	165	98	88		1	158.48		36	3.3e-15	K	KLEADINELEIALDHANK	A	Locus:1.1.1.464.24 File:~Tiberti_Larve_SsL3_30082019_LIB1.wiff~
1	1	A0A0K0DZH9	Micro Aug2019	Uncharacterized protein	6074	227785	189	165	98	88		1	127.12	31	36	1.5e-12	R	ATILQSEKEELAVAAEAAER	G	Locus:1.1.1.456.24 File:~Tiberti_Larve_SsL3_30082019_LIB1.wiff~
1	1	A0A0K0DZH9	Micro Aug2019	Uncharacterized protein	6074	227785	189	165	98	88		0	65.33	27	36	7.5e-07	R	CYHIFYQIFSDFKPELK	K	Locus:1.1.1.520.3 File:~Tiberti_Larve_SsL3_30082019_LIB1.wiff~
1	1	A0A0K0DZH9	Micro Aug2019	Uncharacterized protein	6074	227785	189	165	98	88		0	122.28	30	36	3.4e-12	K	TEDMSNLSFLNDASVLHNLR	S	Locus:1.1.1.502.27 File:~Tiberti_Larve_SsL3_30082019_LIB1.wiff~
1	1	A0A0K0DZH9	Micro Aug2019	Uncharacterized protein	6074	227785	189	165	98	88		0	45.08	25	36	5.9e-05	K	VTLEDQIVQTNPVLEAFGNAK	T	Locus:1.1.1.530.24 File:~Tiberti_Larve_SsL3_30082019_LIB1.wiff~
1	1	A0A0K0DZH9	Micro Aug2019	Uncharacterized protein	6074	227785	189	165	98	88		0	168.28	33	36	1.7e-16	K	ENALLLEVWSDYVTQEEAAAK	A	Locus:1.1.1.570.6 File:~Tiberti_Larve_SsL3_30082019_LIB1.wiff~
1	1	A0A0K0DZH9	Micro Aug2019	Uncharacterized protein	6074	227785	189	165	98	88		0	90.91	28	36	3e-09	K	ENALLLEVWSDYVTQEEAAAK	A	Locus:1.1.1.567.36 File:~Tiberti_Larve_SsL3_30082019_LIB1.wiff~
1	1	A0A0K0DZH9	Micro Aug2019	Uncharacterized protein	6074	227785	189	165	98	88		0	58.9	26	36	3e-06	K	ENALLLEVWSDYVTQEEAAAK	A	Locus:1.1.1.567.2 File:~Tiberti_Larve_SsL3_30082019_LIB1.wiff~
1	1	A0A0K0DZH9	Micro Aug2019	Uncharacterized protein	6074	227785	189	165	98	88		1	98.74	29	35	5.5e-10	K	KVTLEDQIVQTNPVLEAFGNAK	T	Locus:1.1.1.506.31 File:~Tiberti_Larve_SsL3_30082019_LIB1.wiff~
1	1	A0A0K0DZH9	Micro Aug2019	Uncharacterized protein	6074	227785	189	165	98	88		1	107.16	29	35	9e-11	K	KVTLEDQIVQTNPVLEAFGNAK	T	Locus:1.1.1.503.6 File:~Tiberti_Larve_SsL3_30082019_LIB1.wiff~
1	1	A0A0K0DZH9	Micro Aug2019	Uncharacterized protein	6074	227785	189	165	98	88		1	151.87	35	36	1.2e-14	R	KLEGELQAIHADLDETLNEYK	A	Locus:1.1.1.489.32 File:~Tiberti_Larve_SsL3_30082019_LIB1.wiff~
1	1	A0A0K0DZH9	Micro Aug2019	Uncharacterized protein	6074	227785	189	165	98	88		1	83.5	29	36	2.1e-08	R	KLEGELQAIHADLDETLNEYK	A	Locus:1.1.1.491.10 File:~Tiberti_Larve_SsL3_30082019_LIB1.wiff~
1	1	A0A0K0DZH9	Micro Aug2019	Uncharacterized protein	6074	227785	189	165	98	88		0	126.59	34	35	2.7e-12	K	QSGLIDAALVLNQLTCNGVLEGIR	I	Locus:1.1.1.588.18 File:~Tiberti_Larve_SsL3_30082019_LIB1.wiff~
1	1	A0A0K0DZH9	Micro Aug2019	Uncharacterized protein	6074	227785	189	165	98	88		1	46.8	27	39	5.6e-05	R	LEIEKEELQHALDEAEAALEAEESK	V	Locus:1.1.1.531.16 File:~Tiberti_Larve_SsL3_30082019_LIB1.wiff~
1	1	A0A0K0DZH9	Micro Aug2019	Uncharacterized protein	6074	227785	189	165	98	88		2	142.8		35	9.6e-14	R	RLEIEKEELQHALDEAEAALEAEESK	V	Locus:1.1.1.522.21 File:~Tiberti_Larve_SsL3_30082019_LIB1.wiff~
1	1	A0A0K0DZH9	Micro Aug2019	Uncharacterized protein	6074	227785	189	165	98	88		2	96.64	29	35	8.7e-10	R	RLEIEKEELQHALDEAEAALEAEESK	V	Locus:1.1.1.525.7 File:~Tiberti_Larve_SsL3_30082019_LIB1.wiff~
108	1	A0A0K0DZJ4	Nano Feb2020	L-lactate dehydrogenase	264	39253	9	8	4	4		0	41.02	35	36	0.0017	K	ICVVTAGCR	Q	Locus:1.1.1.1856.29 File:~Tiberti Larve_SsL3_nano_06022020_LIB1.wiff~
108	1	A0A0K0DZJ4	Nano Feb2020	L-lactate dehydrogenase	264	39253	9	8	4	4		0	55.21	34	34	4.8e-05	K	AGTDYSITAGSK	I	Locus:1.1.1.1855.35 File:~Tiberti Larve_SsL3_nano_06022020_LIB1.wiff~
108	1	A0A0K0DZJ4	Nano Feb2020	L-lactate dehydrogenase	264	39253	9	8	4	4		0	79.05	30	36	7.7e-08	R	VFGSGTNLDSAR	F	Locus:1.1.1.1897.37 File:~Tiberti Larve_SsL3_nano_06022020_LIB1.wiff~
108	1	A0A0K0DZJ4	Nano Feb2020	L-lactate dehydrogenase	264	39253	9	8	4	4		0	60.2	26	35	2.5e-06	K	EIQQLQASASQLLTVQK	D	Locus:1.1.1.2049.22 File:~Tiberti Larve_SsL3_nano_06022020_LIB1.wiff~	emPAI	0.62
366	1	A0A0K0DZK0	Micro Aug2019	Glutathione peroxidase	67	27177	2	2	2	2		0	62.96	28	36	1.8e-06	K	LEVNGENQHPLYEFLK	D	Locus:1.1.1.449.22 File:~Tiberti_Larve_SsL3_30082019_LIB1.wiff~
366	1	A0A0K0DZK0	Micro Aug2019	Glutathione peroxidase	67	27177	2	2	2	2		0	29.59	24	36	0.0017	R	FHPTAWSHGQVLTPFLNK	L	Locus:1.1.1.447.9 File:~Tiberti_Larve_SsL3_30082019_LIB1.wiff~
6	1	A0A0K0DZN6	Micro Aug2019	Uncharacterized protein	2020	42436	52	45	20	18		0	20.07	24	31	0.013	K	IEDGYAK	L	Locus:1.1.1.297.23 File:~Tiberti_Larve_SsL3_30082019_LIB1.wiff~
6	1	A0A0K0DZN6	Micro Aug2019	Uncharacterized protein	2020	42436	52	45	20	18		0	32.97		37	0.014	K	YLIDLEK	K	Locus:1.1.1.416.9 File:~Tiberti_Larve_SsL3_30082019_LIB1.wiff~
6	1	A0A0K0DZN6	Micro Aug2019	Uncharacterized protein	2020	42436	52	45	20	18		1	39.6		37	0.003	K	KIEDGYAK	L	Locus:1.1.1.290.36 File:~Tiberti_Larve_SsL3_30082019_LIB1.wiff~
6	1	A0A0K0DZN6	Micro Aug2019	Uncharacterized protein	2020	42436	52	45	20	18		0	60.81		37	2.2e-05	R	FLQAANACR	Y	Locus:1.1.1.336.30 File:~Tiberti_Larve_SsL3_30082019_LIB1.wiff~
6	1	A0A0K0DZN6	Micro Aug2019	Uncharacterized protein	2020	42436	52	45	20	18		0	65.72		37	8.1e-06	R	LGLTEFEAVK	Q	Locus:1.1.1.438.15 File:~Tiberti_Larve_SsL3_30082019_LIB1.wiff~
6	1	A0A0K0DZN6	Micro Aug2019	Uncharacterized protein	2020	42436	52	45	20	18		0	72.2		36	1.3e-06	K	QVQPATDLGEGK	Y	Locus:1.1.1.339.35 File:~Tiberti_Larve_SsL3_30082019_LIB1.wiff~
6	1	A0A0K0DZN6	Micro Aug2019	Uncharacterized protein	2020	42436	52	45	20	18		0	51.47	28	41	2.6e-05	K	GTYYPLLGMTK	E	Locus:1.1.1.450.16 File:~Tiberti_Larve_SsL3_30082019_LIB1.wiff~
6	1	A0A0K0DZN6	Micro Aug2019	Uncharacterized protein	2020	42436	52	45	20	18		0	80.61		36	2.1e-07	K	VFDSLTDEELK	G	Locus:1.1.1.417.25 File:~Tiberti_Larve_SsL3_30082019_LIB1.wiff~
6	1	A0A0K0DZN6	Micro Aug2019	Uncharacterized protein	2020	42436	52	45	20	18		0	81.61	28	36	2.6e-08	K	YNTLPDLDPEGK	Y	Locus:1.1.1.416.34 File:~Tiberti_Larve_SsL3_30082019_LIB1.wiff~
6	1	A0A0K0DZN6	Micro Aug2019	Uncharacterized protein	2020	42436	52	45	20	18		0	100.93		37	2.2e-09	K	LQASSECHSLLK	K	Locus:1.1.1.349.22 File:~Tiberti_Larve_SsL3_30082019_LIB1.wiff~
6	1	A0A0K0DZN6	Micro Aug2019	Uncharacterized protein	2020	42436	52	45	20	18		0	71.89	34	37	8.2e-07	K	GVQTIQAQAPFSR	D	Locus:1.1.1.395.35 File:~Tiberti_Larve_SsL3_30082019_LIB1.wiff~
6	1	A0A0K0DZN6	Micro Aug2019	Uncharacterized protein	2020	42436	52	45	20	18		1	101.38		37	2.1e-09	K	KVFDSLTDEELK	G	Locus:1.1.1.400.29 File:~Tiberti_Larve_SsL3_30082019_LIB1.wiff~
6	1	A0A0K0DZN6	Micro Aug2019	Uncharacterized protein	2020	42436	52	45	20	18		1	40.61	36	37	0.0021	K	KVFDSLTDEELK	G	Locus:1.1.1.402.17 File:~Tiberti_Larve_SsL3_30082019_LIB1.wiff~
6	1	A0A0K0DZN6	Micro Aug2019	Uncharacterized protein	2020	42436	52	45	20	18		0	98.01	29	37	6.9e-10	K	TFLVWVNEEDHLR	I	Locus:1.1.1.470.10 File:~Tiberti_Larve_SsL3_30082019_LIB1.wiff~
6	1	A0A0K0DZN6	Micro Aug2019	Uncharacterized protein	2020	42436	52	45	20	18		0	127.95		37	4.1e-12	R	IISMQPGGNVGQVLER	L	Locus:1.1.1.436.35 File:~Tiberti_Larve_SsL3_30082019_LIB1.wiff~
6	1	A0A0K0DZN6	Micro Aug2019	Uncharacterized protein	2020	42436	52	45	20	18		0	75.06	35	37	6e-07	R	IISMQPGGNVGQVLER	L	Locus:1.1.1.436.17 File:~Tiberti_Larve_SsL3_30082019_LIB1.wiff~
6	1	A0A0K0DZN6	Micro Aug2019	Uncharacterized protein	2020	42436	52	45	20	18		0	85.31	34	37	4.1e-08	K	EVQNQLIADHFLFK	E	Locus:1.1.1.466.9 File:~Tiberti_Larve_SsL3_30082019_LIB1.wiff~
6	1	A0A0K0DZN6	Micro Aug2019	Uncharacterized protein	2020	42436	52	45	20	18		0	86.74	34	36	2.8e-08	R	LGWLTFCPSNLGTTVR	A	Locus:1.1.1.515.33 File:~Tiberti_Larve_SsL3_30082019_LIB1.wiff~
6	1	A0A0K0DZN6	Micro Aug2019	Uncharacterized protein	2020	42436	52	45	20	18		0	49.7	26	36	2.2e-05	R	LGWLTFCPSNLGTTVR	A	Locus:1.1.1.519.7 File:~Tiberti_Larve_SsL3_30082019_LIB1.wiff~
6	1	A0A0K0DZN6	Micro Aug2019	Uncharacterized protein	2020	42436	52	45	20	18		0	65.13	27	35	8.4e-07	R	GIHGEHSESAGGVYDISNK	A	Locus:1.1.1.344.27 File:~Tiberti_Larve_SsL3_30082019_LIB1.wiff~
6	1	A0A0K0DZN6	Micro Aug2019	Uncharacterized protein	2020	42436	52	45	20	18		0	93.89	29	36	1.6e-09	K	DLFDPLIEDYHNGFGPK	Q	Locus:1.1.1.509.12 File:~Tiberti_Larve_SsL3_30082019_LIB1.wiff~
6	1	A0A0K0DZN6	Micro Aug2019	Uncharacterized protein	2020	42436	52	45	20	18		0	95.22	29	35	1.2e-09	R	SFQGFPFNPCLTEENYK	T	Locus:1.1.1.489.20 File:~Tiberti_Larve_SsL3_30082019_LIB1.wiff~
6	1	A0A0K0DZN6	Micro Aug2019	Uncharacterized protein	2020	42436	52	45	20	18		0	161.63	33	34	7e-16	K	LGATLLDVIQSGVANLDSGVGVYAPDAESYTLFK	D	Locus:1.1.1.627.5 File:~Tiberti_Larve_SsL3_30082019_LIB1.wiff~
84	1	A0A0K0DZN9	Micro Feb2020	Uncharacterized protein	228	203076	9	8	8	7		0	46.54	38	39	0.00039	K	LGEEIPTDSSK	R	Locus:1.1.1.361.33 File:~Tiberti Larve_SsL3_micro_28012020_LIB1.wiff~
84	1	A0A0K0DZN9	Micro Feb2020	Uncharacterized protein	228	203076	9	8	8	7		0	64.65	33	35	2.1e-06	K	DIPNVILLVTTGK	N	Locus:1.1.1.546.8 File:~Tiberti Larve_SsL3_micro_28012020_LIB1.wiff~
84	1	A0A0K0DZN9	Micro Feb2020	Uncharacterized protein	228	203076	9	8	8	7		0	35.07		39	0.0073	K	VYPIVDEDGVLLPR	N	Locus:1.1.1.470.28 File:~Tiberti Larve_SsL3_micro_28012020_LIB1.wiff~
84	1	A0A0K0DZN9	Micro Feb2020	Uncharacterized protein	228	203076	9	8	8	7		1	48.87	29	39	3.4e-05	K	KVYPIVDEDGVLLPR	N	Locus:1.1.1.440.11 File:~Tiberti Larve_SsL3_micro_28012020_LIB1.wiff~
84	1	A0A0K0DZN9	Micro Feb2020	Uncharacterized protein	228	203076	9	8	8	7		0	41.92	28	40	0.00012	K	IVYPIVNEEGNFLPK	N	Locus:1.1.1.473.35 File:~Tiberti Larve_SsL3_micro_28012020_LIB1.wiff~
84	1	A0A0K0DZN9	Micro Feb2020	Uncharacterized protein	228	203076	9	8	8	7		1	97.21	33	39	1e-09	R	TNEDGIPIGPDNQLLDKDDR	G	Locus:1.1.1.416.33 File:~Tiberti Larve_SsL3_micro_28012020_LIB1.wiff~
84	1	A0A0K0DZN9	Micro Feb2020	Uncharacterized protein	228	203076	9	8	8	7		0	43.33	29	38	0.00011	R	ETYGSQIFALAINPDVDQLNSLR	R	Locus:1.1.1.529.19 File:~Tiberti Larve_SsL3_micro_28012020_LIB1.wiff~
84	1	A0A0K0DZN9	Micro Feb2020	Uncharacterized protein	228	203076	9	8	8	7		0	58.56	29	43	3.2e-06	K	GENNLYNALNQAIGEFIIEQNEK	V	Locus:1.1.1.573.14 File:~Tiberti Larve_SsL3_micro_28012020_LIB1.wiff~	emPAI	0.12
22	3	A0A0K0DZP8	Nano Feb2020	t-SNARE coiled-coil homology domain-containing protein	291	118342	21	17	10	7		0	41.69		36	0.0015	K	IASDISDK	V	Locus:1.1.1.1797.7 File:~Tiberti Larve_SsL3_nano_06022020_LIB1.wiff~
22	3	A0A0K0DZP8	Nano Feb2020	t-SNARE coiled-coil homology domain-containing protein	291	118342	21	17	10	7		0	55.84		35	5.3e-05	K	AAEELAEAER	K	Locus:1.1.1.1849.34 File:~Tiberti Larve_SsL3_nano_06022020_LIB1.wiff~
22	3	A0A0K0DZP8	Nano Feb2020	t-SNARE coiled-coil homology domain-containing protein	291	118342	21	17	10	7		0	29.01		35	0.027	K	QQELDDLIK	A	Locus:1.1.1.1968.28 File:~Tiberti Larve_SsL3_nano_06022020_LIB1.wiff~
22	3	A0A0K0DZP8	Nano Feb2020	t-SNARE coiled-coil homology domain-containing protein	291	118342	21	17	10	7		0	35.7		34	0.0045	K	EAEEAIESQR	K	Locus:1.1.1.1816.39 File:~Tiberti Larve_SsL3_nano_06022020_LIB1.wiff~
22	3	A0A0K0DZP8	Nano Feb2020	t-SNARE coiled-coil homology domain-containing protein	291	118342	21	17	10	7		1	25.43	29	36	0.013	R	KAAEELAEAER	K	Locus:1.1.1.1818.5 File:~Tiberti Larve_SsL3_nano_06022020_LIB1.wiff~
22	3	A0A0K0DZP8	Nano Feb2020	t-SNARE coiled-coil homology domain-containing protein	291	118342	21	17	10	7		0	86.26		37	7.9e-08	R	LDEIAFALADQK	E	Locus:1.1.1.2037.27 File:~Tiberti Larve_SsL3_nano_06022020_LIB1.wiff~
22	3	A0A0K0DZP8	Nano Feb2020	t-SNARE coiled-coil homology domain-containing protein	291	118342	21	17	10	7		1	48	34	37	0.00027	K	DRLDEIAFALADQK	E	Locus:1.1.1.2078.9 File:~Tiberti Larve_SsL3_nano_06022020_LIB1.wiff~
22	3	A0A0K0DZP8	Nano Feb2020	t-SNARE coiled-coil homology domain-containing protein	291	118342	21	17	10	7		0	41.53	33	36	0.0008	K	LLAITWSGVPEVDEEIK	K	Locus:1.1.1.2124.41 File:~Tiberti Larve_SsL3_nano_06022020_LIB1.wiff~
22	3	A0A0K0DZP8	Nano Feb2020	t-SNARE coiled-coil homology domain-containing protein	291	118342	21	17	10	7		1	21.54	24	40	0.012	K	LLAITWSGVPEVDEEIKK	K	Locus:1.1.1.2079.24 File:~Tiberti Larve_SsL3_nano_06022020_LIB1.wiff~
22	3	A0A0K0DZP8	Nano Feb2020	t-SNARE coiled-coil homology domain-containing protein	291	118342	21	17	10	7		0	33.36	26	35	0.0012	K	LVAAPLNEENVSLIEEQLSK	L	Locus:1.1.1.2123.27 File:~Tiberti Larve_SsL3_nano_06022020_LIB1.wiff~	emPAI	0.33
131	1	A0A0K0DZU6	Nano Feb2020	Pept_C1 domain-containing protein	200	42174	10	9	4	4		0	60.6	33	37	1.1e-05	K	TGIVTGSGFK	E	Locus:1.1.1.1885.17 File:~Tiberti Larve_SsL3_nano_06022020_LIB1.wiff~
131	1	A0A0K0DZU6	Nano Feb2020	Pept_C1 domain-containing protein	200	42174	10	9	4	4		0	35.24	24	32	0.0005	R	EAWPECDSIK	Q	Locus:1.1.1.1939.33 File:~Tiberti Larve_SsL3_nano_06022020_LIB1.wiff~
131	1	A0A0K0DZU6	Nano Feb2020	Pept_C1 domain-containing protein	200	42174	10	9	4	4		0	58.82	26	34	3.1e-06	R	GTDECGIESGAVAGIPK	L	Locus:1.1.1.1957.25 File:~Tiberti Larve_SsL3_nano_06022020_LIB1.wiff~
131	1	A0A0K0DZU6	Nano Feb2020	Pept_C1 domain-containing protein	200	42174	10	9	4	4		0	64.26	27	34	1.3e-06	R	GTDECGIESGAVAGIPK	L	Locus:1.1.1.1959.39 File:~Tiberti Larve_SsL3_nano_06022020_LIB1.wiff~
131	1	A0A0K0DZU6	Nano Feb2020	Pept_C1 domain-containing protein	200	42174	10	9	4	4		1	43.17	26	36	0.00012	R	RGTDECGIESGAVAGIPK	L	Locus:1.1.1.1931.30 File:~Tiberti Larve_SsL3_nano_06022020_LIB1.wiff~	emPAI	0.57
171	1	A0A0K0DZY5	Micro Aug2019	Proteasome subunit alpha type	154	28645	3	3	3	3		0	48.97	32	34	0.00011	R	ILPVDEVEQLLK	I	Locus:1.1.1.536.14 File:~Tiberti_Larve_SsL3_30082019_LIB1.wiff~
171	1	A0A0K0DZY5	Micro Aug2019	Proteasome subunit alpha type	154	28645	3	3	3	3		0	105.77	29	34	1.2e-10	K	LVVNALSQVVQSGAQNIEIAVMK	Y	Locus:1.1.1.570.7 File:~Tiberti_Larve_SsL3_30082019_LIB1.wiff~
171	1	A0A0K0DZY5	Micro Aug2019	Proteasome subunit alpha type	154	28645	3	3	3	3		0	57.14	26	36	4.4e-06	R	AITIFSPDGHLFQVDYAQEAVK	K	Locus:1.1.1.505.30 File:~Tiberti_Larve_SsL3_30082019_LIB1.wiff~
234	1	A0A0K0E022	Micro Aug2019	Uncharacterized protein	115	70618	3	3	3	3		0	49.51	26	37	2.3e-05	R	FSSDPLAGLGDSLK	N	Locus:1.1.1.471.25 File:~Tiberti_Larve_SsL3_30082019_LIB1.wiff~
234	1	A0A0K0E022	Micro Aug2019	Uncharacterized protein	115	70618	3	3	3	3		0	72.36	30	37	3.3e-07	R	TISPLTNYGTQIK	E	Locus:1.1.1.413.33 File:~Tiberti_Larve_SsL3_30082019_LIB1.wiff~
234	1	A0A0K0E022	Micro Aug2019	Uncharacterized protein	115	70618	3	3	3	3		0	55.08		37	8.3e-05	K	FGGFGDRPGSGVELIPSK	W	Locus:1.1.1.436.21 File:~Tiberti_Larve_SsL3_30082019_LIB1.wiff~
92	1	A0A0K0E091	Micro Aug2019	Dihydrolipoyl dehydrogenase	301	53336	9	7	9	7		0	27.5	32	37	0.016	K	FPFVANSR	A	Locus:1.1.1.402.16 File:~Tiberti_Larve_SsL3_30082019_LIB1.wiff~
92	1	A0A0K0E091	Micro Aug2019	Dihydrolipoyl dehydrogenase	301	53336	9	7	9	7		0	43.13	31	35	0.00036	K	TNNDQDGFVK	V	Locus:1.1.1.318.33 File:~Tiberti_Larve_SsL3_30082019_LIB1.wiff~
92	1	A0A0K0E091	Micro Aug2019	Dihydrolipoyl dehydrogenase	301	53336	9	7	9	7		0	44.89		39	0.0016	K	ALTSGIAMLFK	A	Locus:1.1.1.505.4 File:~Tiberti_Larve_SsL3_30082019_LIB1.wiff~
92	1	A0A0K0E091	Micro Aug2019	Dihydrolipoyl dehydrogenase	301	53336	9	7	9	7		0	41.4	32	36	0.00062	R	VCHPHPTLSEAFR	E	Locus:1.1.1.376.24 File:~Tiberti_Larve_SsL3_30082019_LIB1.wiff~
92	1	A0A0K0E091	Micro Aug2019	Dihydrolipoyl dehydrogenase	301	53336	9	7	9	7		0	117.14	34	41	2.5e-11	K	QTLDCDTLLVCIGR	R	Locus:1.1.1.466.33 File:~Tiberti_Larve_SsL3_30082019_LIB1.wiff~
92	1	A0A0K0E091	Micro Aug2019	Dihydrolipoyl dehydrogenase	301	53336	9	7	9	7		0	75.45		36	6.4e-07	R	RPYTQNLGLESVGLK	V	Locus:1.1.1.416.22 File:~Tiberti_Larve_SsL3_30082019_LIB1.wiff~
92	1	A0A0K0E091	Micro Aug2019	Dihydrolipoyl dehydrogenase	301	53336	9	7	9	7		2	22.62		37	0.14	K	KNGENISVEVEGAKDGK	K	Locus:1.1.1.440.34 File:~Tiberti_Larve_SsL3_30082019_LIB1.wiff~
92	1	A0A0K0E091	Micro Aug2019	Dihydrolipoyl dehydrogenase	301	53336	9	7	9	7		0	125.57	30	36	1.7e-12	K	SIFAIGDVIDGPMLAHK	A	Locus:1.1.1.515.9 File:~Tiberti_Larve_SsL3_30082019_LIB1.wiff~
92	1	A0A0K0E091	Micro Aug2019	Dihydrolipoyl dehydrogenase	301	53336	9	7	9	7		0	48.9	26	36	2.6e-05	R	LGAEVTAVEFLGHVGGMGIDMEVSK	N	Locus:1.1.1.534.29 File:~Tiberti_Larve_SsL3_30082019_LIB1.wiff~
320	1	A0A0K0E0B3	Micro Feb2020	L51_S25_CI-B8 domain-containing protein	52	10575	4	3	3	2		0	36.03		25	0.00025	R	LGAGPLR	E	Locus:1.1.1.342.5 File:~Tiberti Larve_SsL3_micro_28012020_LIB1.wiff~
320	1	A0A0K0E0B3	Micro Feb2020	L51_S25_CI-B8 domain-containing protein	52	10575	4	3	3	2		0	23.17	31	45	0.017	R	LISNFASK	K	Locus:1.1.1.366.17 File:~Tiberti Larve_SsL3_micro_28012020_LIB1.wiff~
320	1	A0A0K0E0B3	Micro Feb2020	L51_S25_CI-B8 domain-containing protein	52	10575	4	3	3	2		0	44.46	36	39	0.00041	R	AFIENEYVNLK	K	Locus:1.1.1.424.32 File:~Tiberti Larve_SsL3_micro_28012020_LIB1.wiff~	emPAI	0.84
162	1	A0A0K0E0B4	Micro Feb2020	DJ-1_PfpI domain-containing protein	115	22340	3	3	3	3		0	35.76		35	0.0023	R	VVVYGDK	I	Locus:1.1.1.311.19 File:~Tiberti Larve_SsL3_micro_28012020_LIB1.wiff~
162	1	A0A0K0E0B4	Micro Feb2020	DJ-1_PfpI domain-containing protein	115	22340	3	3	3	3		0	93.99		40	1.1e-08	K	AFAESSLVGEILK	N	Locus:1.1.1.484.11 File:~Tiberti Larve_SsL3_micro_28012020_LIB1.wiff~
162	1	A0A0K0E0B4	Micro Feb2020	DJ-1_PfpI domain-containing protein	115	22340	3	3	3	3		0	59.72	37	40	1.6e-05	K	TFDAVILPGGGPGSK	A	Locus:1.1.1.430.32 File:~Tiberti Larve_SsL3_micro_28012020_LIB1.wiff~	emPAI	0.56
266	1	A0A0K0E0H9	Micro Aug2019	Uncharacterized protein	102	43407	2	2	2	2		0	50.92		37	0.00023	K	LGIDESLIR	L	Locus:1.1.1.430.16 File:~Tiberti_Larve_SsL3_30082019_LIB1.wiff~
266	1	A0A0K0E0H9	Micro Aug2019	Uncharacterized protein	102	43407	2	2	2	2		0	87.74	37	37	4.2e-08	R	LSVGCEDVEDLIK	D	Locus:1.1.1.461.32 File:~Tiberti_Larve_SsL3_30082019_LIB1.wiff~
197	1	A0A0K0E0N3	Micro Aug2019	Profilin	134	17889	7	7	4	4		0	37.57		23	0.00017	K	SGFFAAK	T	Locus:1.1.1.366.11 File:~Tiberti_Larve_SsL3_30082019_LIB1.wiff~
197	1	A0A0K0E0N3	Micro Aug2019	Profilin	134	17889	7	7	4	4		0	30.37	25	35	0.0014	K	FAGLFDNIAAVPTTGADLEGIHYIVPR	T	Locus:1.1.1.544.33 File:~Tiberti_Larve_SsL3_30082019_LIB1.wiff~
197	1	A0A0K0E0N3	Micro Aug2019	Profilin	134	17889	7	7	4	4		0	46.06	26	40	4.8e-05	K	AAIIGYPDASVWAHSEGAALFNVIEPELK	K	Locus:1.1.1.562.36 File:~Tiberti_Larve_SsL3_30082019_LIB1.wiff~
197	1	A0A0K0E0N3	Micro Aug2019	Profilin	134	17889	7	7	4	4		0	36.8	25	35	0.00035	K	AAIIGYPDASVWAHSEGAALFNVIEPELK	K	Locus:1.1.1.563.18 File:~Tiberti_Larve_SsL3_30082019_LIB1.wiff~
197	1	A0A0K0E0N3	Micro Aug2019	Profilin	134	17889	7	7	4	4		1	59.96	26	34	2.4e-06	R	KAAIIGYPDASVWAHSEGAALFNVIEPELK	K	Locus:1.1.1.543.21 File:~Tiberti_Larve_SsL3_30082019_LIB1.wiff~
222	1	A0A0K0E0N7	Micro Feb2020	Uncharacterized protein	79	34111	4	3	4	3		0	22.41		44	0.48	K	EIEEVSK	S	Locus:1.1.1.289.22 File:~Tiberti Larve_SsL3_micro_28012020_LIB1.wiff~
222	1	A0A0K0E0N7	Micro Feb2020	Uncharacterized protein	79	34111	4	3	4	3		0	43.54		40	0.0013	K	LVSEGNLGR	K	Locus:1.1.1.337.26 File:~Tiberti Larve_SsL3_micro_28012020_LIB1.wiff~
222	1	A0A0K0E0N7	Micro Feb2020	Uncharacterized protein	79	34111	4	3	4	3		0	56.6	29	39	5.1e-06	K	STFVSNTLNNIK	Y	Locus:1.1.1.413.31 File:~Tiberti Larve_SsL3_micro_28012020_LIB1.wiff~
222	1	A0A0K0E0N7	Micro Feb2020	Uncharacterized protein	79	34111	4	3	4	3		0	49.85	37	43	0.00014	K	LGAGYPMGPFELADYVGLDTLK	F	Locus:1.1.1.562.2 File:~Tiberti Larve_SsL3_micro_28012020_LIB1.wiff~	emPAI	0.34
245	1	A0A0K0E0S9	Nano Feb2020	ATP-dependent 6-phosphofructokinase	89	92911	5	5	5	5		0	43.84		37	0.0013	K	LLQELLDSK	R	Locus:1.1.1.2002.17 File:~Tiberti Larve_SsL3_nano_06022020_LIB1.wiff~
245	1	A0A0K0E0S9	Nano Feb2020	ATP-dependent 6-phosphofructokinase	89	92911	5	5	5	5		0	60.37	26	37	2.2e-06	K	VFAIHDSFEGLAK	G	Locus:1.1.1.1999.9 File:~Tiberti Larve_SsL3_nano_06022020_LIB1.wiff~
245	1	A0A0K0E0S9	Nano Feb2020	ATP-dependent 6-phosphofructokinase	89	92911	5	5	5	5		0	37.6	27	40	0.00056	K	EATWESVSDIIQK	G	Locus:1.1.1.2057.39 File:~Tiberti Larve_SsL3_nano_06022020_LIB1.wiff~
245	1	A0A0K0E0S9	Nano Feb2020	ATP-dependent 6-phosphofructokinase	89	92911	5	5	5	5		0	32.15	24	36	0.00097	R	VNVLGHAQQGGNSSVFDR	N	Locus:1.1.1.1932.35 File:~Tiberti Larve_SsL3_nano_06022020_LIB1.wiff~
245	1	A0A0K0E0S9	Nano Feb2020	ATP-dependent 6-phosphofructokinase	89	92911	5	5	5	5		0	24.95	24	36	0.0046	R	YVFTPVTDLINETDFSVR	L	Locus:1.1.1.2189.11 File:~Tiberti Larve_SsL3_nano_06022020_LIB1.wiff~	emPAI	0.29
273	1	A0A0K0E0W3	Micro Aug2019	Uncharacterized protein	97	14983	2	2	2	2		0	51.24	26	36	1.6e-05	K	DYVEYDFLNVR	K	Locus:1.1.1.480.24 File:~Tiberti_Larve_SsL3_30082019_LIB1.wiff~
273	1	A0A0K0E0W3	Micro Aug2019	Uncharacterized protein	97	14983	2	2	2	2		0	73.43	30	36	2.8e-07	K	TLFGTLKPAENVWK	T	Locus:1.1.1.454.9 File:~Tiberti_Larve_SsL3_30082019_LIB1.wiff~
126	1	A0A0K0E0Y6	Micro Aug2019	Tubulin alpha chain	214	50304	10	10	7	7		0	40.9		30	0.00041	R	LSVDFGK	K	Locus:1.1.1.386.8 File:~Tiberti_Larve_SsL3_30082019_LIB1.wiff~
126	1	A0A0K0E0Y6	Micro Aug2019	Tubulin alpha chain	214	50304	10	10	7	7		0	41.51		38	0.0025	R	EDLAALEK	D	Locus:1.1.1.374.18 File:~Tiberti_Larve_SsL3_30082019_LIB1.wiff~
126	1	A0A0K0E0Y6	Micro Aug2019	Tubulin alpha chain	214	50304	10	10	7	7		0	58.12		35	2.5e-05	R	LISQIVSSITASLR	F	Locus:1.1.1.545.19 File:~Tiberti_Larve_SsL3_30082019_LIB1.wiff~
126	1	A0A0K0E0Y6	Micro Aug2019	Tubulin alpha chain	214	50304	10	10	7	7		0	63.85	35	36	6.8e-06	R	SIQFVDWCPTGFK	V	Locus:1.1.1.491.30 File:~Tiberti_Larve_SsL3_30082019_LIB1.wiff~
126	1	A0A0K0E0Y6	Micro Aug2019	Tubulin alpha chain	214	50304	10	10	7	7		0	33.45	25	36	0.00073	R	IHFPLATFAPVLSADK	A	Locus:1.1.1.511.34 File:~Tiberti_Larve_SsL3_30082019_LIB1.wiff~
126	1	A0A0K0E0Y6	Micro Aug2019	Tubulin alpha chain	214	50304	10	10	7	7		0	48.06	30	36	8.7e-05	R	IHFPLATFAPVLSADK	A	Locus:1.1.1.509.6 File:~Tiberti_Larve_SsL3_30082019_LIB1.wiff~
126	1	A0A0K0E0Y6	Micro Aug2019	Tubulin alpha chain	214	50304	10	10	7	7		0	71.81	27	34	1.8e-07	K	VGINYQPLTIIPGADLAK	V	Locus:1.1.1.509.33 File:~Tiberti_Larve_SsL3_30082019_LIB1.wiff~
126	1	A0A0K0E0Y6	Micro Aug2019	Tubulin alpha chain	214	50304	10	10	7	7		1	45.91	26	30	5e-05	R	NLGIPRPSYPNLNRLISQIVSSITASLR	F	Locus:1.1.1.652.5 File:~Tiberti_Larve_SsL3_30082019_LIB1.wiff~
121	1	A0A0K0E0Z0	Micro Aug2019	ETF domain-containing protein	221	27694	7	7	5	5		0	51.02		23	7.9e-06	K	ALAAIVK	R	Locus:1.1.1.364.8 File:~Tiberti_Larve_SsL3_30082019_LIB1.wiff~
121	1	A0A0K0E0Z0	Micro Aug2019	ETF domain-containing protein	221	27694	7	7	5	5		0	29.63	24	38	0.0017	K	NVIDYAVK	V	Locus:1.1.1.382.17 File:~Tiberti_Larve_SsL3_30082019_LIB1.wiff~
121	1	A0A0K0E0Z0	Micro Aug2019	ETF domain-containing protein	221	27694	7	7	5	5		0	72.79	27	34	1.5e-07	K	VPAVITADLR	L	Locus:1.1.1.412.18 File:~Tiberti_Larve_SsL3_30082019_LIB1.wiff~
121	1	A0A0K0E0Z0	Micro Aug2019	ETF domain-containing protein	221	27694	7	7	5	5		0	42.01	27	37	0.00018	K	EITVMSLGTDK	S	Locus:1.1.1.416.26 File:~Tiberti_Larve_SsL3_30082019_LIB1.wiff~
121	1	A0A0K0E0Z0	Micro Aug2019	ETF domain-containing protein	221	27694	7	7	5	5		0	61.79	26	36	1.6e-06	K	DNVPHIMNPFCDIALEEAVK	L	Locus:1.1.1.518.21 File:~Tiberti_Larve_SsL3_30082019_LIB1.wiff~
376	1	A0A0K0E111	Nano Feb2020	Uncharacterized protein	48	42801	5	2	3	2		1	31.71		41	0.049	K	ETQPKTK	N	Locus:1.1.1.1767.3 File:~Tiberti Larve_SsL3_nano_06022020_LIB1.wiff~
376	1	A0A0K0E111	Nano Feb2020	Uncharacterized protein	48	42801	5	2	3	2		0	33.47	29	36	0.0023	K	SYAIAAASNK	N	Locus:1.1.1.1831.30 File:~Tiberti Larve_SsL3_nano_06022020_LIB1.wiff~
376	1	A0A0K0E111	Nano Feb2020	Uncharacterized protein	48	42801	5	2	3	2		0	41.31	25	36	0.00013	K	YGFTTTLLGR	E	Locus:1.1.1.2027.10 File:~Tiberti Larve_SsL3_nano_06022020_LIB1.wiff~	emPAI	0.25
145	1	A0A0K0E113	Micro Aug2019	Galectin	188	50202	4	3	4	3		0	25.82		36	0.062	K	INNEWGNEEK	E	Locus:1.1.1.332.36 File:~Tiberti_Larve_SsL3_30082019_LIB1.wiff~
145	1	A0A0K0E113	Micro Aug2019	Galectin	188	50202	4	3	4	3		0	57.44	28	32	6.6e-06	K	IDVVPSAASLIIK	E	Locus:1.1.1.489.18 File:~Tiberti_Larve_SsL3_30082019_LIB1.wiff~
145	1	A0A0K0E113	Micro Aug2019	Galectin	188	50202	4	3	4	3		0	115.06	30	36	1.6e-11	R	FNINFHSGSPDLEGGDIPFHISIR	Y	Locus:1.1.1.502.17 File:~Tiberti_Larve_SsL3_30082019_LIB1.wiff~
145	1	A0A0K0E113	Micro Aug2019	Galectin	188	50202	4	3	4	3		0	72.22	27	34	1.7e-07	R	VPLSTITHFSVDGDIILNQVTWGGK	Y	Locus:1.1.1.536.32 File:~Tiberti_Larve_SsL3_30082019_LIB1.wiff~
296	1	A0A0K0E120	Micro Aug2019	Uncharacterized protein	91	71832	6	4	4	3		0	57.29		38	6.6e-05	R	EITNEGVLK	V	Locus:1.1.1.358.30 File:~Tiberti_Larve_SsL3_30082019_LIB1.wiff~
296	1	A0A0K0E120	Micro Aug2019	Uncharacterized protein	91	71832	6	4	4	3		0	57.39	32	36	1.6e-05	R	VVPEYDIPVPK	K	Locus:1.1.1.427.24 File:~Tiberti_Larve_SsL3_30082019_LIB1.wiff~
296	1	A0A0K0E120	Micro Aug2019	Uncharacterized protein	91	71832	6	4	4	3		0	22.48	24	31	0.0078	K	DDSSWQTQHR	V	Locus:1.1.1.301.30 File:~Tiberti_Larve_SsL3_30082019_LIB1.wiff~
296	1	A0A0K0E120	Micro Aug2019	Uncharacterized protein	91	71832	6	4	4	3		0	33.59	25	31	0.00071	K	GTAVIKPTVIPPQVIESTK	V	Locus:1.1.1.435.27 File:~Tiberti_Larve_SsL3_30082019_LIB1.wiff~
396	1	A0A0K0E132	Micro Aug2019	Uncharacterized protein	59	8902	5	2	4	2		0	30.79		33	0.0088	K	AAALVDAK	K	Locus:1.1.1.313.27 File:~Tiberti_Larve_SsL3_30082019_LIB1.wiff~
396	1	A0A0K0E132	Micro Aug2019	Uncharacterized protein	59	8902	5	2	4	2		1	26.52		37	0.059	R	KAAALVDAK	K	Locus:1.1.1.296.17 File:~Tiberti_Larve_SsL3_30082019_LIB1.wiff~
396	1	A0A0K0E132	Micro Aug2019	Uncharacterized protein	59	8902	5	2	4	2		0	49.62		35	0.00019	R	SFLQSFAK	F	Locus:1.1.1.421.9 File:~Tiberti_Larve_SsL3_30082019_LIB1.wiff~
396	1	A0A0K0E132	Micro Aug2019	Uncharacterized protein	59	8902	5	2	4	2		0	39.26	25	35	0.00021	R	NVYFHPSEDFGR	A	Locus:1.1.1.395.16 File:~Tiberti_Larve_SsL3_30082019_LIB1.wiff~
170	1	A0A0K0E133	Micro Feb2020	Uncharacterized protein	109	16479	4	4	4	4		0	40.83	30	34	0.00023	K	VIPAAAK	N	Locus:1.1.1.293.17 File:~Tiberti Larve_SsL3_micro_28012020_LIB1.wiff~
170	1	A0A0K0E133	Micro Feb2020	Uncharacterized protein	109	16479	4	4	4	4		0	48.24	28	40	3e-05	R	YISWNYFWSGR	K	Locus:1.1.1.504.25 File:~Tiberti Larve_SsL3_micro_28012020_LIB1.wiff~
170	1	A0A0K0E133	Micro Feb2020	Uncharacterized protein	109	16479	4	4	4	4		0	64	29	39	1e-06	K	YGLLFHDQFFEPAPEVQEALR	R	Locus:1.1.1.508.23 File:~Tiberti Larve_SsL3_micro_28012020_LIB1.wiff~
170	1	A0A0K0E133	Micro Feb2020	Uncharacterized protein	109	16479	4	4	4	4		1	42	28	38	0.00012	R	KYGLLFHDQFFEPAPEVQEALR	R	Locus:1.1.1.485.10 File:~Tiberti Larve_SsL3_micro_28012020_LIB1.wiff~	emPAI	1.22
308	1	A0A0K0E1D9	Micro Aug2019	Peptidyl-prolyl cis-trans isomerase	86	20248	5	3	3	3		0	41.4		37	0.0022	K	ALCTGEK	G	Locus:1.1.1.283.11 File:~Tiberti_Larve_SsL3_30082019_LIB1.wiff~
308	1	A0A0K0E1D9	Micro Aug2019	Peptidyl-prolyl cis-trans isomerase	86	20248	5	3	3	3		0	43.43		32	0.00042	K	FADENFK	L	Locus:1.1.1.344.15 File:~Tiberti_Larve_SsL3_30082019_LIB1.wiff~
308	1	A0A0K0E1D9	Micro Aug2019	Peptidyl-prolyl cis-trans isomerase	86	20248	5	3	3	3		0	71.64		37	1.8e-06	R	IVFELFEDVVPK	T	Locus:1.1.1.545.17 File:~Tiberti_Larve_SsL3_30082019_LIB1.wiff~
477	1	A0A0K0E1E9	Micro Aug2019	NIPSNAP domain-containing protein	42	33494	2	2	2	2		0	38.26	37	38	0.0037	K	NYVGVVEK	F	Locus:1.1.1.342.23 File:~Tiberti_Larve_SsL3_30082019_LIB1.wiff~
477	1	A0A0K0E1E9	Micro Aug2019	NIPSNAP domain-containing protein	42	33494	2	2	2	2		0	34.9	25	35	0.00053	K	FNPNVELLGSWNIIYGDQDQAVHLWK	Y	Locus:1.1.1.553.20 File:~Tiberti_Larve_SsL3_30082019_LIB1.wiff~
201	1	A0A0K0E1N0	Micro Aug2019	Ribos_L4_asso_C domain-containing protein	132	37713	5	5	5	5		0	39.51		35	0.002	K	INEVPLVVSSK	I	Locus:1.1.1.404.30 File:~Tiberti_Larve_SsL3_30082019_LIB1.wiff~
201	1	A0A0K0E1N0	Micro Aug2019	Ribos_L4_asso_C domain-containing protein	132	37713	5	5	5	5		0	40.84		36	0.0016	R	NIPGVSLVNVNK	L	Locus:1.1.1.425.29 File:~Tiberti_Larve_SsL3_30082019_LIB1.wiff~
201	1	A0A0K0E1N0	Micro Aug2019	Ribos_L4_asso_C domain-containing protein	132	37713	5	5	5	5		0	29.72	26	42	0.0022	R	YAIASAIAASGMPSLVQAR	G	Locus:1.1.1.491.11 File:~Tiberti_Larve_SsL3_30082019_LIB1.wiff~
201	1	A0A0K0E1N0	Micro Aug2019	Ribos_L4_asso_C domain-containing protein	132	37713	5	5	5	5		0	101.86	29	33	2.8e-10	K	LPSVFLTPIRPDLVSFIHDQVR	K	Locus:1.1.1.541.5 File:~Tiberti_Larve_SsL3_30082019_LIB1.wiff~
201	1	A0A0K0E1N0	Micro Aug2019	Ribos_L4_asso_C domain-containing protein	132	37713	5	5	5	5		0	40.63	25	36	0.00015	R	LIVWSEAAFQALDGIYGNETLASSK	K	Locus:1.1.1.567.26 File:~Tiberti_Larve_SsL3_30082019_LIB1.wiff~
32	1	A0A0K0E1Q6	Micro Aug2019	Alpha-1,4 glucan phosphorylase	651	98072	22	20	18	17		0	42.03		38	0.0022	R	NISENITR	V	Locus:1.1.1.332.25 File:~Tiberti_Larve_SsL3_30082019_LIB1.wiff~
32	1	A0A0K0E1Q6	Micro Aug2019	Alpha-1,4 glucan phosphorylase	651	98072	22	20	18	17		0	42.83		37	0.0016	R	VLYPNDNK	F	Locus:1.1.1.321.28 File:~Tiberti_Larve_SsL3_30082019_LIB1.wiff~
32	1	A0A0K0E1Q6	Micro Aug2019	Alpha-1,4 glucan phosphorylase	651	98072	22	20	18	17		0	20.84	26	41	0.018	K	FMDEVAQR	Y	Locus:1.1.1.361.27 File:~Tiberti_Larve_SsL3_30082019_LIB1.wiff~
32	1	A0A0K0E1Q6	Micro Aug2019	Alpha-1,4 glucan phosphorylase	651	98072	22	20	18	17		0	46.01		36	0.0006	K	VVFLENYR	V	Locus:1.1.1.416.16 File:~Tiberti_Larve_SsL3_30082019_LIB1.wiff~
32	1	A0A0K0E1Q6	Micro Aug2019	Alpha-1,4 glucan phosphorylase	651	98072	22	20	18	17		0	25.39	24	33	0.0042	R	DFNEFYPGK	F	Locus:1.1.1.413.21 File:~Tiberti_Larve_SsL3_30082019_LIB1.wiff~
32	1	A0A0K0E1Q6	Micro Aug2019	Alpha-1,4 glucan phosphorylase	651	98072	22	20	18	17		0	28.31	28	35	0.0049	K	FFNDGDYLK	A	Locus:1.1.1.415.21 File:~Tiberti_Larve_SsL3_30082019_LIB1.wiff~
32	1	A0A0K0E1Q6	Micro Aug2019	Alpha-1,4 glucan phosphorylase	651	98072	22	20	18	17		0	64.22	27	37	9.5e-07	R	DYYNSLALTVR	D	Locus:1.1.1.438.24 File:~Tiberti_Larve_SsL3_30082019_LIB1.wiff~
32	1	A0A0K0E1Q6	Micro Aug2019	Alpha-1,4 glucan phosphorylase	651	98072	22	20	18	17		0	25.04	24	37	0.0046	R	HLEIIYEINQK	F	Locus:1.1.1.414.13 File:~Tiberti_Larve_SsL3_30082019_LIB1.wiff~
32	1	A0A0K0E1Q6	Micro Aug2019	Alpha-1,4 glucan phosphorylase	651	98072	22	20	18	17		0	62.84	35	37	9.9e-06	R	LAEWLSQEYGIK	I	Locus:1.1.1.456.26 File:~Tiberti_Larve_SsL3_30082019_LIB1.wiff~
32	1	A0A0K0E1Q6	Micro Aug2019	Alpha-1,4 glucan phosphorylase	651	98072	22	20	18	17		0	74.7	27	34	9.9e-08	R	WPVSLLENLLPR	H	Locus:1.1.1.572.4 File:~Tiberti_Larve_SsL3_30082019_LIB1.wiff~
32	1	A0A0K0E1Q6	Micro Aug2019	Alpha-1,4 glucan phosphorylase	651	98072	22	20	18	17		0	57.58	26	34	4e-06	R	MSIIEESDGTHEK	R	Locus:1.1.1.356.22 File:~Tiberti_Larve_SsL3_30082019_LIB1.wiff~
32	1	A0A0K0E1Q6	Micro Aug2019	Alpha-1,4 glucan phosphorylase	651	98072	22	20	18	17		0	72.23	27	31	1.7e-07	R	QLLNVLHVITLYNQIK	K	Locus:1.1.1.530.13 File:~Tiberti_Larve_SsL3_30082019_LIB1.wiff~
32	1	A0A0K0E1Q6	Micro Aug2019	Alpha-1,4 glucan phosphorylase	651	98072	22	20	18	17		0	90.16	31	36	7.1e-09	K	LINSVADIVNNDPIIGDK	L	Locus:1.1.1.489.15 File:~Tiberti_Larve_SsL3_30082019_LIB1.wiff~
32	1	A0A0K0E1Q6	Micro Aug2019	Alpha-1,4 glucan phosphorylase	651	98072	22	20	18	17		0	80.2	33	35	9.4e-08	R	LQQQYFLVAASLQDIVR	R	Locus:1.1.1.542.31 File:~Tiberti_Larve_SsL3_30082019_LIB1.wiff~
32	1	A0A0K0E1Q6	Micro Aug2019	Alpha-1,4 glucan phosphorylase	651	98072	22	20	18	17		0	83.28	29	34	2.1e-08	K	VAIQLNDTHPSIGIPELIR	L	Locus:1.1.1.489.21 File:~Tiberti_Larve_SsL3_30082019_LIB1.wiff~
32	1	A0A0K0E1Q6	Micro Aug2019	Alpha-1,4 glucan phosphorylase	651	98072	22	20	18	17		1	80.2	28	33	3e-08	K	LINSVADIVNNDPIIGDKLK	V	Locus:1.1.1.490.25 File:~Tiberti_Larve_SsL3_30082019_LIB1.wiff~
32	1	A0A0K0E1Q6	Micro Aug2019	Alpha-1,4 glucan phosphorylase	651	98072	22	20	18	17		0	63.53	27	35	1.1e-06	R	TISEYATQIWGITPGEIELPAPYEK	K	Locus:1.1.1.543.34 File:~Tiberti_Larve_SsL3_30082019_LIB1.wiff~
32	1	A0A0K0E1Q6	Micro Aug2019	Alpha-1,4 glucan phosphorylase	651	98072	22	20	18	17		0	78.07		33	1.9e-07	R	YEYGIFNQLICDGWQVEEPDNWLR	F	Locus:1.1.1.587.25 File:~Tiberti_Larve_SsL3_30082019_LIB1.wiff~
295	1	A0A0K0E1T0	Micro Aug2019	Succinate dehydrogenase [ubiquinone] cytochrome b small subunit	91	16750	2	2	2	2		0	33.75	28	35	0.0016	K	AFEMVFAL	-	Locus:1.1.1.559.2 File:~Tiberti_Larve_SsL3_30082019_LIB1.wiff~
295	1	A0A0K0E1T0	Micro Aug2019	Succinate dehydrogenase [ubiquinone] cytochrome b small subunit	91	16750	2	2	2	2		0	85.21	28	34	1e-08	R	ATAIIFAISCLAGLLHFNYNDVGLTK	A	Locus:1.1.1.650.9 File:~Tiberti_Larve_SsL3_30082019_LIB1.wiff~
77	1	A0A0K0E1V5	Nano Feb2020	Uncharacterized protein	387	16077	20	15	5	5		0	36.76		34	0.0036	R	ELTNIDPR	L	Locus:1.1.1.1878.18 File:~Tiberti Larve_SsL3_nano_06022020_LIB1.wiff~
77	1	A0A0K0E1V5	Nano Feb2020	Uncharacterized protein	387	16077	20	15	5	5		0	57.17	26	36	4.5e-06	K	TFDIGIVNMETK	F	Locus:1.1.1.2053.33 File:~Tiberti Larve_SsL3_nano_06022020_LIB1.wiff~
77	1	A0A0K0E1V5	Nano Feb2020	Uncharacterized protein	387	16077	20	15	5	5		0	87.56	33	37	2.1e-08	K	LLCGNKPLSNTR	V	Locus:1.1.1.1831.21 File:~Tiberti Larve_SsL3_nano_06022020_LIB1.wiff~
77	1	A0A0K0E1V5	Nano Feb2020	Uncharacterized protein	387	16077	20	15	5	5		1	27.61	25	36	0.0035	K	KTFDIGIVNMETK	F	Locus:1.1.1.1995.10 File:~Tiberti Larve_SsL3_nano_06022020_LIB1.wiff~
77	1	A0A0K0E1V5	Nano Feb2020	Uncharacterized protein	387	16077	20	15	5	5		0	38.27	35	35	0.0026	K	IYHNCDNSLSLGAR	K	Locus:1.1.1.1886.26 File:~Tiberti Larve_SsL3_nano_06022020_LIB1.wiff~	emPAI	3.28
100	1	A0A0K0E1W2	Micro Aug2019	Uncharacterized protein	275	82038	9	9	9	9		0	38.92	33	35	0.0013	K	INFDDASK	I	Locus:1.1.1.342.24 File:~Tiberti_Larve_SsL3_30082019_LIB1.wiff~
100	1	A0A0K0E1W2	Micro Aug2019	Uncharacterized protein	275	82038	9	9	9	9		0	62.76	34	36	7.7e-06	R	GGNFSIFDSEK	N	Locus:1.1.1.420.23 File:~Tiberti_Larve_SsL3_30082019_LIB1.wiff~
100	1	A0A0K0E1W2	Micro Aug2019	Uncharacterized protein	275	82038	9	9	9	9		0	56.35		36	5.5e-05	K	LETLNQHEIK	G	Locus:1.1.1.346.18 File:~Tiberti_Larve_SsL3_30082019_LIB1.wiff~
100	1	A0A0K0E1W2	Micro Aug2019	Uncharacterized protein	275	82038	9	9	9	9		0	54.82		36	7.3e-05	K	IYVFDLLQNK	L	Locus:1.1.1.505.11 File:~Tiberti_Larve_SsL3_30082019_LIB1.wiff~
100	1	A0A0K0E1W2	Micro Aug2019	Uncharacterized protein	275	82038	9	9	9	9		0	60.54	36	38	1.7e-05	R	IIEIDGVSYGNK	F	Locus:1.1.1.414.31 File:~Tiberti_Larve_SsL3_30082019_LIB1.wiff~
100	1	A0A0K0E1W2	Micro Aug2019	Uncharacterized protein	275	82038	9	9	9	9		0	45.09	27	36	8.3e-05	K	TFFIFFDNYK	N	Locus:1.1.1.534.13 File:~Tiberti_Larve_SsL3_30082019_LIB1.wiff~
100	1	A0A0K0E1W2	Micro Aug2019	Uncharacterized protein	275	82038	9	9	9	9		0	35.73	25	36	0.00045	K	GDTYSLYELDISK	N	Locus:1.1.1.450.30 File:~Tiberti_Larve_SsL3_30082019_LIB1.wiff~
100	1	A0A0K0E1W2	Micro Aug2019	Uncharacterized protein	275	82038	9	9	9	9		0	80.38	29	36	3.8e-08	K	LDTTNYQWESVFK	K	Locus:1.1.1.473.33 File:~Tiberti_Larve_SsL3_30082019_LIB1.wiff~
100	1	A0A0K0E1W2	Micro Aug2019	Uncharacterized protein	275	82038	9	9	9	9		0	94.94	30	36	1.9e-09	R	ITYDGSIWILENLQSEKPR	W	Locus:1.1.1.505.26 File:~Tiberti_Larve_SsL3_30082019_LIB1.wiff~
157	1	A0A0K0E1X3	Micro Aug2019	Uncharacterized protein	169	36202	6	5	5	4		0	29.16	30	38	0.0062	R	SFILLCK	G	Locus:1.1.1.430.4 File:~Tiberti_Larve_SsL3_30082019_LIB1.wiff~
157	1	A0A0K0E1X3	Micro Aug2019	Uncharacterized protein	169	36202	6	5	5	4		0	33.98	26	36	0.00091	R	FAIAHPNR	L	Locus:1.1.1.330.5 File:~Tiberti_Larve_SsL3_30082019_LIB1.wiff~
157	1	A0A0K0E1X3	Micro Aug2019	Uncharacterized protein	169	36202	6	5	5	4		0	46.78	32	39	0.00016	K	IGDIEALLVTGAK	T	Locus:1.1.1.485.13 File:~Tiberti_Larve_SsL3_30082019_LIB1.wiff~
157	1	A0A0K0E1X3	Micro Aug2019	Uncharacterized protein	169	36202	6	5	5	4		0	97.75		35	2.7e-09	K	IGDIEALLVTGAK	T	Locus:1.1.1.482.2 File:~Tiberti_Larve_SsL3_30082019_LIB1.wiff~
157	1	A0A0K0E1X3	Micro Aug2019	Uncharacterized protein	169	36202	6	5	5	4		0	36.17	33	37	0.0029	K	GCGVLPQVPIPGMER	Q	Locus:1.1.1.481.31 File:~Tiberti_Larve_SsL3_30082019_LIB1.wiff~
157	1	A0A0K0E1X3	Micro Aug2019	Uncharacterized protein	169	36202	6	5	5	4		0	76.95	27	36	6.1e-08	K	TTLLVVDNVSDVLTEAPDK	L	Locus:1.1.1.509.36 File:~Tiberti_Larve_SsL3_30082019_LIB1.wiff~
158	1	A0A0K0E284	Micro Aug2019	Uncharacterized protein	168	20605	5	4	4	4		0	42.04		28	0.00019	K	LGLHSLR	N	Locus:1.1.1.351.2 File:~Tiberti_Larve_SsL3_30082019_LIB1.wiff~
158	1	A0A0K0E284	Micro Aug2019	Uncharacterized protein	168	20605	5	4	4	4		0	60.09	33	36	9.7e-06	R	DAVLLVFANK	Q	Locus:1.1.1.473.9 File:~Tiberti_Larve_SsL3_30082019_LIB1.wiff~
158	1	A0A0K0E284	Micro Aug2019	Uncharacterized protein	168	20605	5	4	4	4		0	65.04		37	7.6e-06	K	NISFTVWDVGGQDK	I	Locus:1.1.1.477.33 File:~Tiberti_Larve_SsL3_30082019_LIB1.wiff~
158	1	A0A0K0E284	Micro Aug2019	Uncharacterized protein	168	20605	5	4	4	4		0	95.95	29	35	1e-09	K	LGEIVTTIPTIGFNVETVEYK	N	Locus:1.1.1.531.23 File:~Tiberti_Larve_SsL3_30082019_LIB1.wiff~
7	1	A0A0K0E289	Nano Feb2020	Uncharacterized protein	2539	17025	112	93	16	15		0	44.88		30	0.0002	K	AYGGEEMK	K	Locus:1.1.1.1807.17 File:~Tiberti Larve_SsL3_nano_06022020_LIB1.wiff~
7	1	A0A0K0E289	Nano Feb2020	Uncharacterized protein	2539	17025	112	93	16	15		0	24.94	28	36	0.011	R	HVLLALGER	L	Locus:1.1.1.1906.25 File:~Tiberti Larve_SsL3_nano_06022020_LIB1.wiff~
7	1	A0A0K0E289	Nano Feb2020	Uncharacterized protein	2539	17025	112	93	16	15		1	50.57	32	38	9.1e-05	R	VFDKEESGK	I	Locus:1.1.1.1771.11 File:~Tiberti Larve_SsL3_nano_06022020_LIB1.wiff~
7	1	A0A0K0E289	Nano Feb2020	Uncharacterized protein	2539	17025	112	93	16	15		0	25.45	24	32	0.0041	K	VMAGPYPDDL	-	Locus:1.1.1.2024.5 File:~Tiberti Larve_SsL3_nano_06022020_LIB1.wiff~
7	1	A0A0K0E289	Nano Feb2020	Uncharacterized protein	2539	17025	112	93	16	15		0	64.68		37	9.3e-06	K	VDVSQIGDVIR	A	Locus:1.1.1.2012.27 File:~Tiberti Larve_SsL3_nano_06022020_LIB1.wiff~
7	1	A0A0K0E289	Nano Feb2020	Uncharacterized protein	2539	17025	112	93	16	15		1	50.66	27	35	2.9e-05	K	KVMAGPYPDDL	-	Locus:1.1.1.1968.34 File:~Tiberti Larve_SsL3_nano_06022020_LIB1.wiff~
7	1	A0A0K0E289	Nano Feb2020	Uncharacterized protein	2539	17025	112	93	16	15		0	56.13	35	36	4.7e-05	R	LTADEADELLK	D	Locus:1.1.1.1983.29 File:~Tiberti Larve_SsL3_nano_06022020_LIB1.wiff~
7	1	A0A0K0E289	Nano Feb2020	Uncharacterized protein	2539	17025	112	93	16	15		0	71.92	27	36	1.8e-07	R	ACGLKPTNAQVK	K	Locus:1.1.1.1803.10 File:~Tiberti Larve_SsL3_nano_06022020_LIB1.wiff~
7	1	A0A0K0E289	Nano Feb2020	Uncharacterized protein	2539	17025	112	93	16	15		0	94.78		36	8.2e-09	K	EVGSFADFLEGLR	V	Locus:1.1.1.2174.23 File:~Tiberti Larve_SsL3_nano_06022020_LIB1.wiff~
7	1	A0A0K0E289	Nano Feb2020	Uncharacterized protein	2539	17025	112	93	16	15		0	55.72		34	4.4e-05	K	EVFNLYDEELDGK	V	Locus:1.1.1.2045.35 File:~Tiberti Larve_SsL3_nano_06022020_LIB1.wiff~
7	1	A0A0K0E289	Nano Feb2020	Uncharacterized protein	2539	17025	112	93	16	15		1	50.33		36	0.00022	K	EKEVGSFADFLEGLR	V	Locus:1.1.1.2125.9 File:~Tiberti Larve_SsL3_nano_06022020_LIB1.wiff~
7	1	A0A0K0E289	Nano Feb2020	Uncharacterized protein	2539	17025	112	93	16	15		0	78.23	27	36	4.6e-08	K	DAADAEGLVNYEAFIK	K	Locus:1.1.1.2110.37 File:~Tiberti Larve_SsL3_nano_06022020_LIB1.wiff~
7	1	A0A0K0E289	Nano Feb2020	Uncharacterized protein	2539	17025	112	93	16	15		0	42.24		36	0.0016	R	ITFEEWLPIYEQVK	K	Locus:1.1.1.2167.9 File:~Tiberti Larve_SsL3_nano_06022020_LIB1.wiff~
7	1	A0A0K0E289	Nano Feb2020	Uncharacterized protein	2539	17025	112	93	16	15		1	32.4	25	36	0.001	K	RITFEEWLPIYEQVK	K	Locus:1.1.1.2119.14 File:~Tiberti Larve_SsL3_nano_06022020_LIB1.wiff~
7	1	A0A0K0E289	Nano Feb2020	Uncharacterized protein	2539	17025	112	93	16	15		1	149.31	32	35	1.2e-14	K	EVFNLYDEELDGKVDVSQIGDVIR	A	Locus:1.1.1.2131.41 File:~Tiberti Larve_SsL3_nano_06022020_LIB1.wiff~
7	1	A0A0K0E289	Nano Feb2020	Uncharacterized protein	2539	17025	112	93	16	15		1	32.66	24	35	0.00087	R	LTADEADELLKDAADAEGLVNYEAFIK	K	Locus:1.1.1.2244.5 File:~Tiberti Larve_SsL3_nano_06022020_LIB1.wiff~
7	1	A0A0K0E289	Nano Feb2020	Uncharacterized protein	2539	17025	112	93	16	15		1	110.29	29	35	4.6e-11	R	LTADEADELLKDAADAEGLVNYEAFIK	K	Locus:1.1.1.2233.8 File:~Tiberti Larve_SsL3_nano_06022020_LIB1.wiff~	emPAI	61.56
430	1	A0A0K0E2A0	Micro Aug2019	Uncharacterized protein	51	32386	3	3	3	3		0	39.65		35	0.0018	R	FGIYETIK	K	Locus:1.1.1.414.14 File:~Tiberti_Larve_SsL3_30082019_LIB1.wiff~
430	1	A0A0K0E2A0	Micro Aug2019	Uncharacterized protein	51	32386	3	3	3	3		0	47.41	37	41	0.0005	R	GFYNGISASLLR	Q	Locus:1.1.1.464.22 File:~Tiberti_Larve_SsL3_30082019_LIB1.wiff~
430	1	A0A0K0E2A0	Micro Aug2019	Uncharacterized protein	51	32386	3	3	3	3		0	27.6	24	35	0.0026	K	NIADCFLYTAK	L	Locus:1.1.1.444.17 File:~Tiberti_Larve_SsL3_30082019_LIB1.wiff~
327	1	A0A0K0E2A1	Micro Feb2020	Proteasome subunit alpha type	49	27511	3	2	3	2		0	26.49	42	44	0.12	R	GVNTFSPEGR	L	Locus:1.1.1.354.32 File:~Tiberti Larve_SsL3_micro_28012020_LIB1.wiff~
327	1	A0A0K0E2A1	Micro Feb2020	Proteasome subunit alpha type	49	27511	3	2	3	2		0	42	32	40	0.00028	R	SVANVALQFGDDDVK	A	Locus:1.1.1.431.35 File:~Tiberti Larve_SsL3_micro_28012020_LIB1.wiff~
327	1	A0A0K0E2A1	Micro Feb2020	Proteasome subunit alpha type	49	27511	3	2	3	2		0	37.38	28	40	0.00031	K	ISQVDSHIGVAFAGIIADSR	T	Locus:1.1.1.473.19 File:~Tiberti Larve_SsL3_micro_28012020_LIB1.wiff~	emPAI	0.27
208	1	A0A0K0E2C4	Micro Aug2019	Uncharacterized protein	130	42422	3	3	3	3		0	60.81		38	2.8e-05	K	TSSDLGITR	E	Locus:1.1.1.337.34 File:~Tiberti_Larve_SsL3_30082019_LIB1.wiff~
208	1	A0A0K0E2C4	Micro Aug2019	Uncharacterized protein	130	42422	3	3	3	3		0	50.35	33	34	9.6e-05	R	SSLGVVPATELGSIAIK	G	Locus:1.1.1.484.31 File:~Tiberti_Larve_SsL3_30082019_LIB1.wiff~
208	1	A0A0K0E2C4	Micro Aug2019	Uncharacterized protein	130	42422	3	3	3	3		0	86.56	30	33	1.3e-08	K	AGLSLNDIALFELNEAFSVVPLASIK	E	Locus:1.1.1.649.10 File:~Tiberti_Larve_SsL3_30082019_LIB1.wiff~
272	1	A0A0K0E2E6	Micro Aug2019	Uncharacterized protein	97	37116	3	2	3	2		0	31.39		38	0.025	K	FQLAYYK	R	Locus:1.1.1.405.14 File:~Tiberti_Larve_SsL3_30082019_LIB1.wiff~
272	1	A0A0K0E2E6	Micro Aug2019	Uncharacterized protein	97	37116	3	2	3	2		0	55.49	28	37	1.1e-05	K	GYALGEATPVCLEFVK	A	Locus:1.1.1.487.13 File:~Tiberti_Larve_SsL3_30082019_LIB1.wiff~
272	1	A0A0K0E2E6	Micro Aug2019	Uncharacterized protein	97	37116	3	2	3	2		0	68.83	27	34	3.5e-07	K	ITLLYEGLCPDCQEFILGTLHDVYTHFEK	Y	Locus:1.1.1.588.19 File:~Tiberti_Larve_SsL3_30082019_LIB1.wiff~
150	1	A0A0K0E2F4	Micro Feb2020	Uncharacterized protein	126	15792	6	4	3	3		0	49.43		35	0.0001	K	ISSDITK	H	Locus:1.1.1.299.22 File:~Tiberti Larve_SsL3_micro_28012020_LIB1.wiff~
150	1	A0A0K0E2F4	Micro Feb2020	Uncharacterized protein	126	15792	6	4	3	3		0	51.48		41	0.00025	R	ILNEISTR	I	Locus:1.1.1.365.22 File:~Tiberti Larve_SsL3_micro_28012020_LIB1.wiff~
150	1	A0A0K0E2F4	Micro Feb2020	Uncharacterized protein	126	15792	6	4	3	3		0	68.88	31	37	5.4e-07	K	DVDISDINTDLD	-	Locus:1.1.1.442.20 File:~Tiberti Larve_SsL3_micro_28012020_LIB1.wiff~	emPAI	0.87
219	1	A0A0K0E2H2	Micro Aug2019	TPR_REGION domain-containing protein	121	40182	3	2	3	2		0	62.16	33	34	7.1e-06	K	LTIAFLQFVR	N	Locus:1.1.1.540.4 File:~Tiberti_Larve_SsL3_30082019_LIB1.wiff~
219	1	A0A0K0E2H2	Micro Aug2019	TPR_REGION domain-containing protein	121	40182	3	2	3	2		0	26.79	32	37	0.02	K	AIELEPEVQSYK	S	Locus:1.1.1.409.33 File:~Tiberti_Larve_SsL3_30082019_LIB1.wiff~
219	1	A0A0K0E2H2	Micro Aug2019	TPR_REGION domain-containing protein	121	40182	3	2	3	2		0	91.54	32	36	6.8e-09	R	LGLALSCNHLYAPAIEAYK	K	Locus:1.1.1.468.26 File:~Tiberti_Larve_SsL3_30082019_LIB1.wiff~
200	2	A0A0K0E2N6	Micro Aug2019	Aldedh domain-containing protein	126	56896	5	5	5	5		0	37.41		37	0.0047	K	TITQFWR	S	Locus:1.1.1.422.10 File:~Tiberti_Larve_SsL3_30082019_LIB1.wiff~
200	2	A0A0K0E2N6	Micro Aug2019	Aldedh domain-containing protein	126	56896	5	5	5	5		0	48.85	35	38	0.00021	K	TLPDAEGDVNR	G	Locus:1.1.1.343.35 File:~Tiberti_Larve_SsL3_30082019_LIB1.wiff~
200	2	A0A0K0E2N6	Micro Aug2019	Aldedh domain-containing protein	126	56896	5	5	5	5		0	39.34		37	0.003	R	QQVFFNYQAIIK	N	Locus:1.1.1.484.24 File:~Tiberti_Larve_SsL3_30082019_LIB1.wiff~
200	2	A0A0K0E2N6	Micro Aug2019	Aldedh domain-containing protein	126	56896	5	5	5	5		0	70.58	29	37	3.6e-07	K	ETTINQLTAAAFGAAGQR	C	Locus:1.1.1.482.12 File:~Tiberti_Larve_SsL3_30082019_LIB1.wiff~
200	2	A0A0K0E2N6	Micro Aug2019	Aldedh domain-containing protein	126	56896	5	5	5	5		0	61.4	26	33	1.7e-06	R	FTNIVDAGQIGINVPIPVPLPQFSFTGSR	G	Locus:1.1.1.594.14 File:~Tiberti_Larve_SsL3_30082019_LIB1.wiff~
1	2	A0A0K0E2W2	Micro Aug2019	Uncharacterized protein	1447	229041	63	47	54	41		0	52.02		35	9.9e-05	K	VTVITSR	G	Locus:1.1.1.323.21 File:~Tiberti_Larve_SsL3_30082019_LIB1.wiff~
1	2	A0A0K0E2W2	Micro Aug2019	Uncharacterized protein	1447	229041	63	47	54	41		0	24.99	31	35	0.024	K	GLELQIK	E	Locus:1.1.1.398.8 File:~Tiberti_Larve_SsL3_30082019_LIB1.wiff~
1	2	A0A0K0E2W2	Micro Aug2019	Uncharacterized protein	1447	229041	63	47	54	41		0	74.99		34	4.3e-07	R	SSAAILPR	L	Locus:1.1.1.351.16 File:~Tiberti_Larve_SsL3_30082019_LIB1.wiff~
1	2	A0A0K0E2W2	Micro Aug2019	Uncharacterized protein	1447	229041	63	47	54	41		1	23.77		40	0.21	R	KLESDLK	I	Locus:1.1.1.295.27 File:~Tiberti_Larve_SsL3_30082019_LIB1.wiff~
1	2	A0A0K0E2W2	Micro Aug2019	Uncharacterized protein	1447	229041	63	47	54	41		0	26.43	32	34	0.018	K	NPDPAAAAK	A	Locus:1.1.1.293.30 File:~Tiberti_Larve_SsL3_30082019_LIB1.wiff~
1	2	A0A0K0E2W2	Micro Aug2019	Uncharacterized protein	1447	229041	63	47	54	41		0	28.03		37	0.047	R	CIIPNEK	K	Locus:1.1.1.355.16 File:~Tiberti_Larve_SsL3_30082019_LIB1.wiff~
1	2	A0A0K0E2W2	Micro Aug2019	Uncharacterized protein	1447	229041	63	47	54	41		0	40.38	37	38	0.0026	K	THPHFIR	C	Locus:1.1.1.300.10 File:~Tiberti_Larve_SsL3_30082019_LIB1.wiff~
1	2	A0A0K0E2W2	Micro Aug2019	Uncharacterized protein	1447	229041	63	47	54	41		0	35.81		36	0.0056	K	LLDNHLGK	H	Locus:1.1.1.332.5 File:~Tiberti_Larve_SsL3_30082019_LIB1.wiff~
1	2	A0A0K0E2W2	Micro Aug2019	Uncharacterized protein	1447	229041	63	47	54	41		0	31.43		40	0.042	R	MLYPDFK	H	Locus:1.1.1.413.10 File:~Tiberti_Larve_SsL3_30082019_LIB1.wiff~
1	2	A0A0K0E2W2	Micro Aug2019	Uncharacterized protein	1447	229041	63	47	54	41		0	40.62		34	0.0012	K	IIAQLEAR	I	Locus:1.1.1.377.17 File:~Tiberti_Larve_SsL3_30082019_LIB1.wiff~
1	2	A0A0K0E2W2	Micro Aug2019	Uncharacterized protein	1447	229041	63	47	54	41		1	31.11		36	0.015	R	KGLELQIK	E	Locus:1.1.1.379.2 File:~Tiberti_Larve_SsL3_30082019_LIB1.wiff~
1	2	A0A0K0E2W2	Micro Aug2019	Uncharacterized protein	1447	229041	63	47	54	41		0	38.77		36	0.003	R	EVSNLNDR	V	Locus:1.1.1.297.31 File:~Tiberti_Larve_SsL3_30082019_LIB1.wiff~
1	2	A0A0K0E2W2	Micro Aug2019	Uncharacterized protein	1447	229041	63	47	54	41		0	43.01		40	0.0027	R	ELEDLTEK	L	Locus:1.1.1.354.22 File:~Tiberti_Larve_SsL3_30082019_LIB1.wiff~
1	2	A0A0K0E2W2	Micro Aug2019	Uncharacterized protein	1447	229041	63	47	54	41		0	37.63		35	0.0033	K	HDLEQTLK	R	Locus:1.1.1.324.31 File:~Tiberti_Larve_SsL3_30082019_LIB1.wiff~
1	2	A0A0K0E2W2	Micro Aug2019	Uncharacterized protein	1447	229041	63	47	54	41		0	54.55	37	37	0.0001	R	YSILAANAAK	N	Locus:1.1.1.381.19 File:~Tiberti_Larve_SsL3_30082019_LIB1.wiff~
1	2	A0A0K0E2W2	Micro Aug2019	Uncharacterized protein	1447	229041	63	47	54	41		0	61.79		36	1.5e-05	R	AQIEISQIR	S	Locus:1.1.1.388.25 File:~Tiberti_Larve_SsL3_30082019_LIB1.wiff~
1	2	A0A0K0E2W2	Micro Aug2019	Uncharacterized protein	1447	229041	63	47	54	41		0	23.26		38	0.18	R	CLEEANAEK	G	Locus:1.1.1.299.36 File:~Tiberti_Larve_SsL3_30082019_LIB1.wiff~
1	2	A0A0K0E2W2	Micro Aug2019	Uncharacterized protein	1447	229041	63	47	54	41		0	37.39		37	0.0049	K	ATQYAAALEK	K	Locus:1.1.1.353.31 File:~Tiberti_Larve_SsL3_30082019_LIB1.wiff~
1	2	A0A0K0E2W2	Micro Aug2019	Uncharacterized protein	1447	229041	63	47	54	41		0	68.27		38	5.1e-06	K	QINEYANIK	A	Locus:1.1.1.363.34 File:~Tiberti_Larve_SsL3_30082019_LIB1.wiff~
1	2	A0A0K0E2W2	Micro Aug2019	Uncharacterized protein	1447	229041	63	47	54	41		0	59.51		35	2e-05	R	YNATNFLEK	N	Locus:1.1.1.397.27 File:~Tiberti_Larve_SsL3_30082019_LIB1.wiff~
1	2	A0A0K0E2W2	Micro Aug2019	Uncharacterized protein	1447	229041	63	47	54	41		0	77.58		37	4.4e-07	R	LDEAEQAALR	G	Locus:1.1.1.348.32 File:~Tiberti_Larve_SsL3_30082019_LIB1.wiff~
1	2	A0A0K0E2W2	Micro Aug2019	Uncharacterized protein	1447	229041	63	47	54	41		0	44.41		36	0.00085	K	LNAEIQQWK	A	Locus:1.1.1.392.23 File:~Tiberti_Larve_SsL3_30082019_LIB1.wiff~
1	2	A0A0K0E2W2	Micro Aug2019	Uncharacterized protein	1447	229041	63	47	54	41		0	82.15	34	38	8.8e-08	R	IALTSQPFDSK	K	Locus:1.1.1.401.29 File:~Tiberti_Larve_SsL3_30082019_LIB1.wiff~
1	2	A0A0K0E2W2	Micro Aug2019	Uncharacterized protein	1447	229041	63	47	54	41		0	43.08		38	0.0015	R	NAEQELMELR	E	Locus:1.1.1.423.23 File:~Tiberti_Larve_SsL3_30082019_LIB1.wiff~
1	2	A0A0K0E2W2	Micro Aug2019	Uncharacterized protein	1447	229041	63	47	54	41		0	30.27		36	0.022	K	DVHYQLAEGAR	S	Locus:1.1.1.355.13 File:~Tiberti_Larve_SsL3_30082019_LIB1.wiff~
1	2	A0A0K0E2W2	Micro Aug2019	Uncharacterized protein	1447	229041	63	47	54	41		0	21.23	24	33	0.01	K	AEGHLSDEEFK	I	Locus:1.1.1.336.17 File:~Tiberti_Larve_SsL3_30082019_LIB1.wiff~
1	2	A0A0K0E2W2	Micro Aug2019	Uncharacterized protein	1447	229041	63	47	54	41		0	52.66	30	37	2.7e-05	K	TQLFASLEETK	R	Locus:1.1.1.428.30 File:~Tiberti_Larve_SsL3_30082019_LIB1.wiff~
1	2	A0A0K0E2W2	Micro Aug2019	Uncharacterized protein	1447	229041	63	47	54	41		0	24.47	34	37	0.048	K	ETVTIIQQNIR	S	Locus:1.1.1.402.34 File:~Tiberti_Larve_SsL3_30082019_LIB1.wiff~
1	2	A0A0K0E2W2	Micro Aug2019	Uncharacterized protein	1447	229041	63	47	54	41		0	87.3	28	36	6.5e-09	R	ALEQELDLECK	R	Locus:1.1.1.406.33 File:~Tiberti_Larve_SsL3_30082019_LIB1.wiff~
1	2	A0A0K0E2W2	Micro Aug2019	Uncharacterized protein	1447	229041	63	47	54	41		2	38.75	32	38	0.0013	K	KCEQDISDLKK	N	Locus:1.1.1.308.33 File:~Tiberti_Larve_SsL3_30082019_LIB1.wiff~
1	2	A0A0K0E2W2	Micro Aug2019	Uncharacterized protein	1447	229041	63	47	54	41		0	68.99		37	3.5e-06	K	TIEIQYAELTAK	A	Locus:1.1.1.429.29 File:~Tiberti_Larve_SsL3_30082019_LIB1.wiff~
1	2	A0A0K0E2W2	Micro Aug2019	Uncharacterized protein	1447	229041	63	47	54	41		1	22.03		37	0.19	R	KLTDELIAMEEK	L	Locus:1.1.1.437.31 File:~Tiberti_Larve_SsL3_30082019_LIB1.wiff~
1	2	A0A0K0E2W2	Micro Aug2019	Uncharacterized protein	1447	229041	63	47	54	41		1	65.17	35	37	5.2e-06	K	TQLFASLEETKR	C	Locus:1.1.1.405.16 File:~Tiberti_Larve_SsL3_30082019_LIB1.wiff~
1	2	A0A0K0E2W2	Micro Aug2019	Uncharacterized protein	1447	229041	63	47	54	41		0	58.07	34	37	1.9e-05	K	EQELAAIAELNDK	I	Locus:1.1.1.431.31 File:~Tiberti_Larve_SsL3_30082019_LIB1.wiff~
1	2	A0A0K0E2W2	Micro Aug2019	Uncharacterized protein	1447	229041	63	47	54	41		0	84.81		37	8.8e-08	R	ELQFQIEEEQR	I	Locus:1.1.1.409.34 File:~Tiberti_Larve_SsL3_30082019_LIB1.wiff~
1	2	A0A0K0E2W2	Micro Aug2019	Uncharacterized protein	1447	229041	63	47	54	41		0	84.23		37	1e-07	K	LAGGDIEHYLLEK	S	Locus:1.1.1.446.28 File:~Tiberti_Larve_SsL3_30082019_LIB1.wiff~
1	2	A0A0K0E2W2	Micro Aug2019	Uncharacterized protein	1447	229041	63	47	54	41		0	22.58		35	0.093	K	CDDLAAELDSAQR	D	Locus:1.1.1.382.36 File:~Tiberti_Larve_SsL3_30082019_LIB1.wiff~
1	2	A0A0K0E2W2	Micro Aug2019	Uncharacterized protein	1447	229041	63	47	54	41		1	76.85	30	37	1.2e-07	K	NKDPLNDTAVSVLK	H	Locus:1.1.1.404.18 File:~Tiberti_Larve_SsL3_30082019_LIB1.wiff~
1	2	A0A0K0E2W2	Micro Aug2019	Uncharacterized protein	1447	229041	63	47	54	41		1	63.33	29	36	1.9e-06	R	LQEKEEEFENTR	R	Locus:1.1.1.332.32 File:~Tiberti_Larve_SsL3_30082019_LIB1.wiff~
1	2	A0A0K0E2W2	Micro Aug2019	Uncharacterized protein	1447	229041	63	47	54	41		1	51.24		36	0.00016	R	KCDDLAAELDSAQR	D	Locus:1.1.1.374.29 File:~Tiberti_Larve_SsL3_30082019_LIB1.wiff~
1	2	A0A0K0E2W2	Micro Aug2019	Uncharacterized protein	1447	229041	63	47	54	41		0	81.75	29	37	3.2e-08	K	IQTLTASLAVEEANR	I	Locus:1.1.1.423.17 File:~Tiberti_Larve_SsL3_30082019_LIB1.wiff~
1	2	A0A0K0E2W2	Micro Aug2019	Uncharacterized protein	1447	229041	63	47	54	41		1	60.64	30	37	5.2e-06	K	TSLDEAEETIEALKR	E	Locus:1.1.1.455.17 File:~Tiberti_Larve_SsL3_30082019_LIB1.wiff~
1	2	A0A0K0E2W2	Micro Aug2019	Uncharacterized protein	1447	229041	63	47	54	41		0	99.57		36	2.4e-09	R	EVVNDLNNQLASQIGIR	K	Locus:1.1.1.463.20 File:~Tiberti_Larve_SsL3_30082019_LIB1.wiff~
1	2	A0A0K0E2W2	Micro Aug2019	Uncharacterized protein	1447	229041	63	47	54	41		0	91.2		36	1.7e-08	R	DLEVQALNHENQLAAIK	K	Locus:1.1.1.433.36 File:~Tiberti_Larve_SsL3_30082019_LIB1.wiff~
1	2	A0A0K0E2W2	Micro Aug2019	Uncharacterized protein	1447	229041	63	47	54	41		0	66.6	27	34	5.7e-07	R	NSDAISELADQLENMCK	M	Locus:1.1.1.521.9 File:~Tiberti_Larve_SsL3_30082019_LIB1.wiff~
1	2	A0A0K0E2W2	Micro Aug2019	Uncharacterized protein	1447	229041	63	47	54	41		1	76.96	27	36	6.1e-08	K	KLESDINELEIALDHANR	A	Locus:1.1.1.458.5 File:~Tiberti_Larve_SsL3_30082019_LIB1.wiff~
1	2	A0A0K0E2W2	Micro Aug2019	Uncharacterized protein	1447	229041	63	47	54	41		0	28.09	24	36	0.0023	K	IEGDLLALQTEYDEAIINYK	N	Locus:1.1.1.528.25 File:~Tiberti_Larve_SsL3_30082019_LIB1.wiff~
1	2	A0A0K0E2W2	Micro Aug2019	Uncharacterized protein	1447	229041	63	47	54	41		1	109.91	30	35	5e-11	K	KIEGDLLALQTEYDEAIINYK	N	Locus:1.1.1.509.29 File:~Tiberti_Larve_SsL3_30082019_LIB1.wiff~
1	2	A0A0K0E2W2	Micro Aug2019	Uncharacterized protein	1447	229041	63	47	54	41		1	92.05	28	36	2.3e-09	K	KGGTLEEQIVQTNPVLEAFGNAK	T	Locus:1.1.1.506.32 File:~Tiberti_Larve_SsL3_30082019_LIB1.wiff~
1	2	A0A0K0E2W2	Micro Aug2019	Uncharacterized protein	1447	229041	63	47	54	41		1	86.79	28	34	7.3e-09	K	KQSGVIDSALVLNQLTCNGVLEGIR	I	Locus:1.1.1.522.35 File:~Tiberti_Larve_SsL3_30082019_LIB1.wiff~
1	2	A0A0K0E2W2	Micro Aug2019	Uncharacterized protein	1447	229041	63	47	54	41		0	114.48	30	35	1.8e-11	R	LQNENTELNHTVEDLENQLNNTHR	I	Locus:1.1.1.464.32 File:~Tiberti_Larve_SsL3_30082019_LIB1.wiff~
1	2	A0A0K0E2W2	Micro Aug2019	Uncharacterized protein	1447	229041	63	47	54	41		0	54.61	26	35	7.6e-06	K	HAEGNALMLELWSDYVTQEEAAELAK	Q	Locus:1.1.1.551.35 File:~Tiberti_Larve_SsL3_30082019_LIB1.wiff~
1	2	A0A0K0E2W2	Micro Aug2019	Uncharacterized protein	1447	229041	63	47	54	41		2	56.15	26	35	5.4e-06	R	KVENEKEDLQLALHEAESALEAEEAK	V	Locus:1.1.1.496.5 File:~Tiberti_Larve_SsL3_30082019_LIB1.wiff~
1	2	A0A0K0E2W2	Micro Aug2019	Uncharacterized protein	1447	229041	63	47	54	41		0	69.79	27	33	2.9e-07	R	EEQAEPDGIDDAINACHNFGVDAEVFVNAFVKPR	V	Locus:1.1.1.563.30 File:~Tiberti_Larve_SsL3_30082019_LIB1.wiff~
229	1	A0A0K0E2Z8	Micro Aug2019	Uncharacterized protein	119	8006	3	3	3	3		0	65.86		37	7.6e-06	K	SIFDTVLNK	T	Locus:1.1.1.453.9 File:~Tiberti_Larve_SsL3_30082019_LIB1.wiff~
229	1	A0A0K0E2Z8	Micro Aug2019	Uncharacterized protein	119	8006	3	3	3	3		0	60.01	26	38	2.4e-06	K	EVVNTAATATK	G	Locus:1.1.1.315.35 File:~Tiberti_Larve_SsL3_30082019_LIB1.wiff~
229	1	A0A0K0E2Z8	Micro Aug2019	Uncharacterized protein	119	8006	3	3	3	3		0	52.04	26	37	1.5e-05	K	GLADVAYENVSK	I	Locus:1.1.1.396.28 File:~Tiberti_Larve_SsL3_30082019_LIB1.wiff~
354	1	A0A0K0E319	Micro Aug2019	Uncharacterized protein	69	42093	2	2	2	2		0	43.02	38	41	0.0016	R	LLAEESVFR	I	Locus:1.1.1.415.15 File:~Tiberti_Larve_SsL3_30082019_LIB1.wiff~
354	1	A0A0K0E319	Micro Aug2019	Uncharacterized protein	69	42093	2	2	2	2		0	58.39	26	36	3.3e-06	R	NWEEDIIYHVQFPR	S	Locus:1.1.1.500.8 File:~Tiberti_Larve_SsL3_30082019_LIB1.wiff~
151	1	A0A0K0E371	Micro Feb2020	Histone H2B	125	13562	6	6	5	5		0	45.66		41	0.00095	R	EIQTSVR	L	Locus:1.1.1.300.20 File:~Tiberti Larve_SsL3_micro_28012020_LIB1.wiff~
151	1	A0A0K0E371	Micro Feb2020	Histone H2B	125	13562	6	6	5	5		0	42.2		34	0.00042	R	LILPGELAK	H	Locus:1.1.1.423.4 File:~Tiberti Larve_SsL3_micro_28012020_LIB1.wiff~
151	1	A0A0K0E371	Micro Feb2020	Histone H2B	125	13562	6	6	5	5		0	49.63	34	39	7.4e-05	K	QVHPDTGISSK	A	Locus:1.1.1.293.25 File:~Tiberti Larve_SsL3_micro_28012020_LIB1.wiff~
151	1	A0A0K0E371	Micro Feb2020	Histone H2B	125	13562	6	6	5	5		0	41.69	32	40	0.0003	K	ETYSVYIYR	V	Locus:1.1.1.400.28 File:~Tiberti Larve_SsL3_micro_28012020_LIB1.wiff~
151	1	A0A0K0E371	Micro Feb2020	Histone H2B	125	13562	6	6	5	5		0	82.6	34	38	4.1e-08	K	AMSIMNSFVNDVFER	I	Locus:1.1.1.526.3 File:~Tiberti Larve_SsL3_micro_28012020_LIB1.wiff~	emPAI	2.33
349	1	A0A0K0E381	Nano Feb2020	Uncharacterized protein	54	15566	3	3	2	2		0	46.1	33	37	0.00029	K	TGQLEAGGIK	V	Locus:1.1.1.1836.24 File:~Tiberti Larve_SsL3_nano_06022020_LIB1.wiff~
349	1	A0A0K0E381	Nano Feb2020	Uncharacterized protein	54	15566	3	3	2	2		1	28.39	26	36	0.0039	K	NSVTVTSDKEFSK	R	Locus:1.1.1.1848.21 File:~Tiberti Larve_SsL3_nano_06022020_LIB1.wiff~	emPAI	0.83
407	1	A0A0K0E3Q2	Nano Feb2020	Uncharacterized protein	40	47468	2	2	2	2		0	38.69	25	31	0.00024	K	EATFDQDTFNK	L	Locus:1.1.1.1915.39 File:~Tiberti Larve_SsL3_nano_06022020_LIB1.wiff~
407	1	A0A0K0E3Q2	Nano Feb2020	Uncharacterized protein	40	47468	2	2	2	2		0	26.31	25	36	0.0042	K	AEFLGQISSLNEILVTK	T	Locus:1.1.1.2147.9 File:~Tiberti Larve_SsL3_nano_06022020_LIB1.wiff~	emPAI	0.22
293	1	A0A0K0E3S7	Micro Feb2020	Uncharacterized protein	59	62193	2	2	2	2		0	46.34	30	34	6.7e-05	K	VFVVVGR	T	Locus:1.1.1.385.7 File:~Tiberti Larve_SsL3_micro_28012020_LIB1.wiff~
293	1	A0A0K0E3S7	Micro Feb2020	Uncharacterized protein	59	62193	2	2	2	2		0	46.06		36	0.00028	R	IPLYPINVVK	T	Locus:1.1.1.449.16 File:~Tiberti Larve_SsL3_micro_28012020_LIB1.wiff~	emPAI	0.11
196	1	A0A0K0E3T7	Micro Feb2020	Uncharacterized protein	92	12279	3	3	3	3		0	40.91		37	0.0012	K	VEEAAIR	K	Locus:1.1.1.302.24 File:~Tiberti Larve_SsL3_micro_28012020_LIB1.wiff~
196	1	A0A0K0E3T7	Micro Feb2020	Uncharacterized protein	92	12279	3	3	3	3		0	33.48	32	38	0.0023	R	EYHADIR	E	Locus:1.1.1.294.4 File:~Tiberti Larve_SsL3_micro_28012020_LIB1.wiff~
196	1	A0A0K0E3T7	Micro Feb2020	Uncharacterized protein	92	12279	3	3	3	3		0	83.37	30	36	1.5e-08	R	HPNTVVLSEPIHVSPLIR	A	Locus:1.1.1.435.14 File:~Tiberti Larve_SsL3_micro_28012020_LIB1.wiff~	emPAI	1.2
56	1	A0A0K0E404	Nano Feb2020	Zinc metalloproteinase	503	44083	29	25	9	8		0	24.96	27	36	0.0091	K	YTATNNYK	F	Locus:1.1.1.1792.32 File:~Tiberti Larve_SsL3_nano_06022020_LIB1.wiff~
56	1	A0A0K0E404	Nano Feb2020	Zinc metalloproteinase	503	44083	29	25	9	8		0	41.82	35	35	0.0012	K	SFSDSLSLK	F	Locus:1.1.1.1952.13 File:~Tiberti Larve_SsL3_nano_06022020_LIB1.wiff~
56	1	A0A0K0E404	Nano Feb2020	Zinc metalloproteinase	503	44083	29	25	9	8		0	47.16	35	36	0.0004	K	AVSGAMLCGK	I	Locus:1.1.1.1859.20 File:~Tiberti Larve_SsL3_nano_06022020_LIB1.wiff~
56	1	A0A0K0E404	Nano Feb2020	Zinc metalloproteinase	503	44083	29	25	9	8		0	41.57	25	32	0.00013	K	YCYYQLTAPK	G	Locus:1.1.1.1964.38 File:~Tiberti Larve_SsL3_nano_06022020_LIB1.wiff~
56	1	A0A0K0E404	Nano Feb2020	Zinc metalloproteinase	503	44083	29	25	9	8		0	54.74	26	37	7.4e-06	K	EFVSENNYIVIR	Y	Locus:1.1.1.2021.33 File:~Tiberti Larve_SsL3_nano_06022020_LIB1.wiff~
56	1	A0A0K0E404	Nano Feb2020	Zinc metalloproteinase	503	44083	29	25	9	8		0	39.02	31	34	0.001	K	TIGQTTEYGFNDAK	R	Locus:1.1.1.1933.18 File:~Tiberti Larve_SsL3_nano_06022020_LIB1.wiff~
56	1	A0A0K0E404	Nano Feb2020	Zinc metalloproteinase	503	44083	29	25	9	8		0	56.83	26	35	4.7e-06	K	TIGQTTEYGFNDAK	R	Locus:1.1.1.1933.40 File:~Tiberti Larve_SsL3_nano_06022020_LIB1.wiff~
56	1	A0A0K0E404	Nano Feb2020	Zinc metalloproteinase	503	44083	29	25	9	8		0	63.37	27	35	1.4e-06	R	FNFDINSLDETLPYGTR	Y	Locus:1.1.1.2137.16 File:~Tiberti Larve_SsL3_nano_06022020_LIB1.wiff~
56	1	A0A0K0E404	Nano Feb2020	Zinc metalloproteinase	503	44083	29	25	9	8		0	51.45	25	34	1.5e-05	K	WSFPIDYYVEDGINEDTITK	G	Locus:1.1.1.2166.34 File:~Tiberti Larve_SsL3_nano_06022020_LIB1.wiff~
56	1	A0A0K0E404	Nano Feb2020	Zinc metalloproteinase	503	44083	29	25	9	8		0	79.94	35	35	1.8e-07	R	LTISNLNVADSFVCQPGSGLEIK	Y	Locus:1.1.1.2123.37 File:~Tiberti Larve_SsL3_nano_06022020_LIB1.wiff~	emPAI	1.36
47	2	A0A0K0E405	Micro Aug2019	Zinc metalloproteinase	301	44479	9	8	7	7		0	42.24		32	0.00057	R	CVSFIGK	V	Locus:1.1.1.375.10 File:~Tiberti_Larve_SsL3_30082019_LIB1.wiff~
47	2	A0A0K0E405	Micro Aug2019	Zinc metalloproteinase	301	44479	9	8	7	7		0	39.6	31	35	0.00078	K	TCYYEIK	A	Locus:1.1.1.366.30 File:~Tiberti_Larve_SsL3_30082019_LIB1.wiff~
47	2	A0A0K0E405	Micro Aug2019	Zinc metalloproteinase	301	44479	9	8	7	7		0	61.48		35	1.3e-05	K	SLHDTLSIK	F	Locus:1.1.1.372.2 File:~Tiberti_Larve_SsL3_30082019_LIB1.wiff~
47	2	A0A0K0E405	Micro Aug2019	Zinc metalloproteinase	301	44479	9	8	7	7		0	28.9	24	37	0.0019	K	VSDVNPQEIQLTK	R	Locus:1.1.1.395.17 File:~Tiberti_Larve_SsL3_30082019_LIB1.wiff~
47	2	A0A0K0E405	Micro Aug2019	Zinc metalloproteinase	301	44479	9	8	7	7		0	53.83	26	37	9e-06	K	VSDVNPQEIQLTK	R	Locus:1.1.1.395.36 File:~Tiberti_Larve_SsL3_30082019_LIB1.wiff~
47	2	A0A0K0E405	Micro Aug2019	Zinc metalloproteinase	301	44479	9	8	7	7		0	109.83	35	36	1.8e-10	K	TIGQTTEYGFNDAK	R	Locus:1.1.1.383.35 File:~Tiberti_Larve_SsL3_30082019_LIB1.wiff~
47	2	A0A0K0E405	Micro Aug2019	Zinc metalloproteinase	301	44479	9	8	7	7		0	71.93	27	36	1.8e-07	K	WSFPIDYHVEDGINEDTITK	A	Locus:1.1.1.486.31 File:~Tiberti_Larve_SsL3_30082019_LIB1.wiff~
47	2	A0A0K0E405	Micro Aug2019	Zinc metalloproteinase	301	44479	9	8	7	7		0	102.66	29	36	2.4e-10	K	LTINDLDVADSFVCQPGSGLEIK	Y	Locus:1.1.1.523.29 File:~Tiberti_Larve_SsL3_30082019_LIB1.wiff~
196	1	A0A0K0E421	Nano Feb2020	Prohibitin	127	33082	17	9	7	5		0	22.96	24	34	0.007	R	ATFLVEK	A	Locus:1.1.1.1888.3 File:~Tiberti Larve_SsL3_nano_06022020_LIB1.wiff~
196	1	A0A0K0E421	Nano Feb2020	Prohibitin	127	33082	17	9	7	5		0	40.19	35	35	0.0017	R	IGGLGNEVVK	E	Locus:1.1.1.1894.23 File:~Tiberti Larve_SsL3_nano_06022020_LIB1.wiff~
196	1	A0A0K0E421	Nano Feb2020	Prohibitin	127	33082	17	9	7	5		0	23.53	24	39	0.0073	K	IASLMADSNNK	V	Locus:1.1.1.1862.40 File:~Tiberti Larve_SsL3_nano_06022020_LIB1.wiff~
196	1	A0A0K0E421	Nano Feb2020	Prohibitin	127	33082	17	9	7	5		0	69.2		37	3.8e-06	K	FNASQLITQR	S	Locus:1.1.1.1974.25 File:~Tiberti Larve_SsL3_nano_06022020_LIB1.wiff~
196	1	A0A0K0E421	Nano Feb2020	Prohibitin	127	33082	17	9	7	5		0	48.55	27	37	4.2e-05	K	IVQAEGEAQSAK	L	Locus:1.1.1.1806.41 File:~Tiberti Larve_SsL3_nano_06022020_LIB1.wiff~
196	1	A0A0K0E421	Nano Feb2020	Prohibitin	127	33082	17	9	7	5		0	36.6	31	36	0.0016	R	VLPSICNEVLK	S	Locus:1.1.1.1991.29 File:~Tiberti Larve_SsL3_nano_06022020_LIB1.wiff~
196	1	A0A0K0E421	Nano Feb2020	Prohibitin	127	33082	17	9	7	5		0	31.8		36	0.017	R	IPWFQYPIIYDIR	A	Locus:1.1.1.2197.26 File:~Tiberti Larve_SsL3_nano_06022020_LIB1.wiff~
196	1	A0A0K0E421	Nano Feb2020	Prohibitin	127	33082	17	9	7	5		0	32.33	33	36	0.0073	R	IPWFQYPIIYDIR	A	Locus:1.1.1.2196.7 File:~Tiberti Larve_SsL3_nano_06022020_LIB1.wiff~	emPAI	1.04
84	2	A0A0K0E457	Micro Aug2019	Glutamate dehydrogenase	260	60105	14	11	13	11		0	25.33		24	0.0042	R	IAGASEK	D	Locus:1.1.1.271.8 File:~Tiberti_Larve_SsL3_30082019_LIB1.wiff~
84	2	A0A0K0E457	Micro Aug2019	Glutamate dehydrogenase	260	60105	14	11	13	11		0	38.1		32	0.0014	R	VAVEFAK	K	Locus:1.1.1.365.11 File:~Tiberti_Larve_SsL3_30082019_LIB1.wiff~
84	2	A0A0K0E457	Micro Aug2019	Glutamate dehydrogenase	260	60105	14	11	13	11		0	59.9		36	2e-05	K	ALSALMTYK	C	Locus:1.1.1.410.16 File:~Tiberti_Larve_SsL3_30082019_LIB1.wiff~
84	2	A0A0K0E457	Micro Aug2019	Glutamate dehydrogenase	260	60105	14	11	13	11		0	34.53	30	37	0.0018	K	GMEVFINNK	E	Locus:1.1.1.397.23 File:~Tiberti_Larve_SsL3_30082019_LIB1.wiff~
84	2	A0A0K0E457	Micro Aug2019	Glutamate dehydrogenase	260	60105	14	11	13	11		0	44.81	32	37	0.00026	K	NLNHVSYGR	L	Locus:1.1.1.312.16 File:~Tiberti_Larve_SsL3_30082019_LIB1.wiff~
84	2	A0A0K0E457	Micro Aug2019	Glutamate dehydrogenase	260	60105	14	11	13	11		0	48.04		34	0.00021	K	ILYVSFPIR	R	Locus:1.1.1.484.5 File:~Tiberti_Larve_SsL3_30082019_LIB1.wiff~
84	2	A0A0K0E457	Micro Aug2019	Glutamate dehydrogenase	260	60105	14	11	13	11		0	59.55		29	5.2e-06	K	GILGAIKPVNK	I	Locus:1.1.1.388.3 File:~Tiberti_Larve_SsL3_30082019_LIB1.wiff~
84	2	A0A0K0E457	Micro Aug2019	Glutamate dehydrogenase	260	60105	14	11	13	11		1	46.52		36	0.0005	K	KYTDYEIEK	I	Locus:1.1.1.341.35 File:~Tiberti_Larve_SsL3_30082019_LIB1.wiff~
84	2	A0A0K0E457	Micro Aug2019	Glutamate dehydrogenase	260	60105	14	11	13	11		0	56.71	32	37	1.7e-05	K	ALEDYNIQHK	T	Locus:1.1.1.343.22 File:~Tiberti_Larve_SsL3_30082019_LIB1.wiff~
84	2	A0A0K0E457	Micro Aug2019	Glutamate dehydrogenase	260	60105	14	11	13	11		0	27.85		37	0.05	K	CSVVDVPFGGAK	G	Locus:1.1.1.417.24 File:~Tiberti_Larve_SsL3_30082019_LIB1.wiff~
84	2	A0A0K0E457	Micro Aug2019	Glutamate dehydrogenase	260	60105	14	11	13	11		0	36.87	39	41	0.0098	K	CDILVPAACEK	A	Locus:1.1.1.391.30 File:~Tiberti_Larve_SsL3_30082019_LIB1.wiff~
84	2	A0A0K0E457	Micro Aug2019	Glutamate dehydrogenase	260	60105	14	11	13	11		0	43.27	29	41	0.00018	K	TAIIQGFGNVGLHTMR	Y	Locus:1.1.1.445.15 File:~Tiberti_Larve_SsL3_30082019_LIB1.wiff~
84	2	A0A0K0E457	Micro Aug2019	Glutamate dehydrogenase	260	60105	14	11	13	11		0	122.62		37	1.6e-11	R	DSNNLLLNSVQESISK	V	Locus:1.1.1.474.35 File:~Tiberti_Larve_SsL3_30082019_LIB1.wiff~
11	1	A0A0K0E463	Micro Aug2019	ATP synthase subunit alpha	1417	58293	50	45	26	26		0	47.14		23	1.9e-05	K	APGIIPR	I	Locus:1.1.1.360.5 File:~Tiberti_Larve_SsL3_30082019_LIB1.wiff~
11	1	A0A0K0E463	Micro Aug2019	ATP synthase subunit alpha	1417	58293	50	45	26	26		0	44.55		35	0.00063	R	ELLVGDR	Q	Locus:1.1.1.358.17 File:~Tiberti_Larve_SsL3_30082019_LIB1.wiff~
11	1	A0A0K0E463	Micro Aug2019	ATP synthase subunit alpha	1417	58293	50	45	26	26		0	50.78		38	0.00028	R	STVAQIVK	R	Locus:1.1.1.345.23 File:~Tiberti_Larve_SsL3_30082019_LIB1.wiff~
11	1	A0A0K0E463	Micro Aug2019	ATP synthase subunit alpha	1417	58293	50	45	26	26		0	44.73		38	0.0011	R	QMSLLLR	R	Locus:1.1.1.418.4 File:~Tiberti_Larve_SsL3_30082019_LIB1.wiff~
11	1	A0A0K0E463	Micro Aug2019	ATP synthase subunit alpha	1417	58293	50	45	26	26		0	40.24		37	0.0024	R	LTDADAMK	Y	Locus:1.1.1.313.31 File:~Tiberti_Larve_SsL3_30082019_LIB1.wiff~
11	1	A0A0K0E463	Micro Aug2019	ATP synthase subunit alpha	1417	58293	50	45	26	26		0	45.2		34	0.00046	K	EFLAHIR	A	Locus:1.1.1.377.2 File:~Tiberti_Larve_SsL3_30082019_LIB1.wiff~
11	1	A0A0K0E463	Micro Aug2019	ATP synthase subunit alpha	1417	58293	50	45	26	26		0	43.51		38	0.0016	K	LELAQYR	E	Locus:1.1.1.379.13 File:~Tiberti_Larve_SsL3_30082019_LIB1.wiff~
11	1	A0A0K0E463	Micro Aug2019	ATP synthase subunit alpha	1417	58293	50	45	26	26		0	57.17		34	2.6e-05	R	ANEQPLLK	T	Locus:1.1.1.334.22 File:~Tiberti_Larve_SsL3_30082019_LIB1.wiff~
11	1	A0A0K0E463	Micro Aug2019	ATP synthase subunit alpha	1417	58293	50	45	26	26		0	46		37	0.00072	R	EPMFTGIK	C	Locus:1.1.1.394.10 File:~Tiberti_Larve_SsL3_30082019_LIB1.wiff~
11	1	A0A0K0E463	Micro Aug2019	ATP synthase subunit alpha	1417	58293	50	45	26	26		0	51.1		37	0.00021	R	VLSIGDGIAR	V	Locus:1.1.1.402.19 File:~Tiberti_Larve_SsL3_30082019_LIB1.wiff~
11	1	A0A0K0E463	Micro Aug2019	ATP synthase subunit alpha	1417	58293	50	45	26	26		0	52.17	32	37	5e-05	K	CVDSLVPIGK	G	Locus:1.1.1.412.20 File:~Tiberti_Larve_SsL3_30082019_LIB1.wiff~
11	1	A0A0K0E463	Micro Aug2019	ATP synthase subunit alpha	1417	58293	50	45	26	26		0	77.27	31	36	1.4e-07	R	VVDALGNPIDGK	G	Locus:1.1.1.394.31 File:~Tiberti_Larve_SsL3_30082019_LIB1.wiff~
11	1	A0A0K0E463	Micro Aug2019	ATP synthase subunit alpha	1417	58293	50	45	26	26		0	81.91		36	1.4e-07	K	ALVQNFLSGFK	A	Locus:1.1.1.496.8 File:~Tiberti_Larve_SsL3_30082019_LIB1.wiff~
11	1	A0A0K0E463	Micro Aug2019	ATP synthase subunit alpha	1417	58293	50	45	26	26		0	41.04	25	37	0.00014	K	HALVIYDDLSK	Q	Locus:1.1.1.402.11 File:~Tiberti_Larve_SsL3_30082019_LIB1.wiff~
11	1	A0A0K0E463	Micro Aug2019	ATP synthase subunit alpha	1417	58293	50	45	26	26		0	54.6	29	33	1.7e-05	R	EEGQISPDSDAK	L	Locus:1.1.1.308.36 File:~Tiberti_Larve_SsL3_30082019_LIB1.wiff~
11	1	A0A0K0E463	Micro Aug2019	ATP synthase subunit alpha	1417	58293	50	45	26	26		1	81.54		36	1.6e-07	K	ALVQNFLSGFKA	-	Locus:1.1.1.505.13 File:~Tiberti_Larve_SsL3_30082019_LIB1.wiff~
11	1	A0A0K0E463	Micro Aug2019	ATP synthase subunit alpha	1417	58293	50	45	26	26		1	40.06	36	41	0.0021	K	ALVQNFLSGFKA	-	Locus:1.1.1.508.2 File:~Tiberti_Larve_SsL3_30082019_LIB1.wiff~
11	1	A0A0K0E463	Micro Aug2019	ATP synthase subunit alpha	1417	58293	50	45	26	26		0	46.8		36	0.00045	K	LYCIYVAIGQK	R	Locus:1.1.1.446.23 File:~Tiberti_Larve_SsL3_30082019_LIB1.wiff~
11	1	A0A0K0E463	Micro Aug2019	ATP synthase subunit alpha	1417	58293	50	45	26	26		0	80.44		38	2.8e-07	K	TAICIDTIINQK	R	Locus:1.1.1.445.25 File:~Tiberti_Larve_SsL3_30082019_LIB1.wiff~
11	1	A0A0K0E463	Micro Aug2019	ATP synthase subunit alpha	1417	58293	50	45	26	26		1	56.78	29	37	8.7e-06	R	GYLDKIEPSHVTK	F	Locus:1.1.1.380.24 File:~Tiberti_Larve_SsL3_30082019_LIB1.wiff~
11	1	A0A0K0E463	Micro Aug2019	ATP synthase subunit alpha	1417	58293	50	45	26	26		1	77.75	30	37	9.4e-08	R	GYLDKIEPSHVTK	F	Locus:1.1.1.380.6 File:~Tiberti_Larve_SsL3_30082019_LIB1.wiff~
11	1	A0A0K0E463	Micro Aug2019	ATP synthase subunit alpha	1417	58293	50	45	26	26		2	45.61	26	34	5.6e-05	K	LKALVQNFLSGFKA	-	Locus:1.1.1.497.2 File:~Tiberti_Larve_SsL3_30082019_LIB1.wiff~
11	1	A0A0K0E463	Micro Aug2019	ATP synthase subunit alpha	1417	58293	50	45	26	26		0	81.99	34	35	8.5e-08	R	TGAIVDVPVGDALLGR	V	Locus:1.1.1.488.32 File:~Tiberti_Larve_SsL3_30082019_LIB1.wiff~
11	1	A0A0K0E463	Micro Aug2019	ATP synthase subunit alpha	1417	58293	50	45	26	26		0	71.7	27	36	1.9e-07	R	EAYPGDVFYLHSR	L	Locus:1.1.1.422.15 File:~Tiberti_Larve_SsL3_30082019_LIB1.wiff~
11	1	A0A0K0E463	Micro Aug2019	ATP synthase subunit alpha	1417	58293	50	45	26	26		1	58.59		36	3.3e-05	K	TIREEGQISPDSDAK	L	Locus:1.1.1.327.35 File:~Tiberti_Larve_SsL3_30082019_LIB1.wiff~
11	1	A0A0K0E463	Micro Aug2019	ATP synthase subunit alpha	1417	58293	50	45	26	26		0	142.18	34	37	8.6e-14	K	ILGQETGFNLEETGR	V	Locus:1.1.1.431.35 File:~Tiberti_Larve_SsL3_30082019_LIB1.wiff~
11	1	A0A0K0E463	Micro Aug2019	ATP synthase subunit alpha	1417	58293	50	45	26	26		0	129.4	36	37	2.8e-12	R	EVAAFAQFGSDLDAATQQLLK	R	Locus:1.1.1.568.6 File:~Tiberti_Larve_SsL3_30082019_LIB1.wiff~
11	1	A0A0K0E463	Micro Aug2019	ATP synthase subunit alpha	1417	58293	50	45	26	26		0	121.55	30	37	4e-12	R	EVAAFAQFGSDLDAATQQLLK	R	Locus:1.1.1.567.35 File:~Tiberti_Larve_SsL3_30082019_LIB1.wiff~
11	1	A0A0K0E463	Micro Aug2019	ATP synthase subunit alpha	1417	58293	50	45	26	26		0	49.02		36	0.00026	K	QGQYVPMAIEEQVCVIYAGVR	G	Locus:1.1.1.529.24 File:~Tiberti_Larve_SsL3_30082019_LIB1.wiff~
168	1	A0A0K0E466	Micro Aug2019	ACB domain-containing protein	157	9536	4	4	3	3		0	42.58		37	0.0015	K	FNEAAEQVK	H	Locus:1.1.1.322.30 File:~Tiberti_Larve_SsL3_30082019_LIB1.wiff~
168	1	A0A0K0E466	Micro Aug2019	ACB domain-containing protein	157	9536	4	4	3	3		0	54.03	26	37	8.6e-06	K	SSPTNDELLHLYALFK	Q	Locus:1.1.1.520.9 File:~Tiberti_Larve_SsL3_30082019_LIB1.wiff~
168	1	A0A0K0E466	Micro Aug2019	ACB domain-containing protein	157	9536	4	4	3	3		1	96.5	29	36	9e-10	K	DVSKEDAEAEYISLVESLVAK	Y	Locus:1.1.1.552.23 File:~Tiberti_Larve_SsL3_30082019_LIB1.wiff~
27	3	A0A0K0E472	Micro Aug2019	Glyceraldehyde-3-phosphate dehydrogenase	658	36927	22	22	9	9		0	43.01	38	41	0.0017	K	LTGMAFR	V	Locus:1.1.1.380.9 File:~Tiberti_Larve_SsL3_30082019_LIB1.wiff~
27	3	A0A0K0E472	Micro Aug2019	Glyceraldehyde-3-phosphate dehydrogenase	658	36927	22	22	9	9		0	48.24		33	0.00015	K	VIPELNGK	L	Locus:1.1.1.373.18 File:~Tiberti_Larve_SsL3_30082019_LIB1.wiff~
27	3	A0A0K0E472	Micro Aug2019	Glyceraldehyde-3-phosphate dehydrogenase	658	36927	22	22	9	9		0	65.84		37	7.4e-06	R	VVDLISYVNSR	G	Locus:1.1.1.453.22 File:~Tiberti_Larve_SsL3_30082019_LIB1.wiff~
27	3	A0A0K0E472	Micro Aug2019	Glyceraldehyde-3-phosphate dehydrogenase	658	36927	22	22	9	9		0	60.17	35	37	1.6e-05	R	LERPATMDQIK	T	Locus:1.1.1.362.16 File:~Tiberti_Larve_SsL3_30082019_LIB1.wiff~
27	3	A0A0K0E472	Micro Aug2019	Glyceraldehyde-3-phosphate dehydrogenase	658	36927	22	22	9	9		0	97.32	35	36	3.3e-09	K	GSVTHDGSNLIVK	Q	Locus:1.1.1.349.20 File:~Tiberti_Larve_SsL3_30082019_LIB1.wiff~
27	3	A0A0K0E472	Micro Aug2019	Glyceraldehyde-3-phosphate dehydrogenase	658	36927	22	22	9	9		0	74.76		36	7.1e-07	R	GAAQNIIPASTGAAK	A	Locus:1.1.1.378.35 File:~Tiberti_Larve_SsL3_30082019_LIB1.wiff~
27	3	A0A0K0E472	Micro Aug2019	Glyceraldehyde-3-phosphate dehydrogenase	658	36927	22	22	9	9		0	97.97	37	37	4.1e-09	R	VPTPDVSVVDLTCR	L	Locus:1.1.1.447.32 File:~Tiberti_Larve_SsL3_30082019_LIB1.wiff~
27	3	A0A0K0E472	Micro Aug2019	Glyceraldehyde-3-phosphate dehydrogenase	658	36927	22	22	9	9		0	40.82	28	37	0.00026	R	VPTPDVSVVDLTCR	L	Locus:1.1.1.448.9 File:~Tiberti_Larve_SsL3_30082019_LIB1.wiff~
27	3	A0A0K0E472	Micro Aug2019	Glyceraldehyde-3-phosphate dehydrogenase	658	36927	22	22	9	9		0	26.78	24	34	0.0031	K	LISWYDNEYGYSNR	V	Locus:1.1.1.436.19 File:~Tiberti_Larve_SsL3_30082019_LIB1.wiff~
27	3	A0A0K0E472	Micro Aug2019	Glyceraldehyde-3-phosphate dehydrogenase	658	36927	22	22	9	9		0	82.81	28	39	1.7e-08	K	LISWYDNEYGYSNR	V	Locus:1.1.1.435.36 File:~Tiberti_Larve_SsL3_30082019_LIB1.wiff~
27	3	A0A0K0E472	Micro Aug2019	Glyceraldehyde-3-phosphate dehydrogenase	658	36927	22	22	9	9		0	135.67	34	36	3.4e-13	K	VIHDNFGIIEGLMTTVHATTATQK	T	Locus:1.1.1.518.29 File:~Tiberti_Larve_SsL3_30082019_LIB1.wiff~
27	3	A0A0K0E472	Micro Aug2019	Glyceraldehyde-3-phosphate dehydrogenase	658	36927	22	22	9	9		0	78.78	28	36	4.1e-08	K	VIHDNFGIIEGLMTTVHATTATQK	T	Locus:1.1.1.521.10 File:~Tiberti_Larve_SsL3_30082019_LIB1.wiff~
318	1	A0A0K0E4A1	Micro Aug2019	Uncharacterized protein	82	67473	4	2	4	2		0	23.7	27	39	0.013	K	GCYPIESR	L	Locus:1.1.1.333.26 File:~Tiberti_Larve_SsL3_30082019_LIB1.wiff~
318	1	A0A0K0E4A1	Micro Aug2019	Uncharacterized protein	82	67473	4	2	4	2		0	25.33	26	35	0.0066	K	LRPLGESPR	N	Locus:1.1.1.325.12 File:~Tiberti_Larve_SsL3_30082019_LIB1.wiff~
318	1	A0A0K0E4A1	Micro Aug2019	Uncharacterized protein	82	67473	4	2	4	2		0	55.29		36	6.1e-05	K	SLDGVGFTTNK	E	Locus:1.1.1.386.31 File:~Tiberti_Larve_SsL3_30082019_LIB1.wiff~
318	1	A0A0K0E4A1	Micro Aug2019	Uncharacterized protein	82	67473	4	2	4	2		0	62.45	35	37	9.8e-06	R	IVTETEIYPK	L	Locus:1.1.1.384.29 File:~Tiberti_Larve_SsL3_30082019_LIB1.wiff~
155	1	A0A0K0E4E8	Micro Aug2019	Uncharacterized protein	170	45618	10	4	7	4		0	32.76		34	0.0078	K	NDELENK	V	Locus:1.1.1.280.28 File:~Tiberti_Larve_SsL3_30082019_LIB1.wiff~
155	1	A0A0K0E4E8	Micro Aug2019	Uncharacterized protein	170	45618	10	4	7	4		0	25.89		35	0.047	K	DISEYLMK	T	Locus:1.1.1.451.7 File:~Tiberti_Larve_SsL3_30082019_LIB1.wiff~
155	1	A0A0K0E4E8	Micro Aug2019	Uncharacterized protein	170	45618	10	4	7	4		0	29.64	32	35	0.0089	K	LLELYTLAINSPIGK	Y	Locus:1.1.1.528.30 File:~Tiberti_Larve_SsL3_30082019_LIB1.wiff~
155	1	A0A0K0E4E8	Micro Aug2019	Uncharacterized protein	170	45618	10	4	7	4		0	56.46	34	34	3.1e-05	K	LNISPEQLLIEQIR	Q	Locus:1.1.1.520.2 File:~Tiberti_Larve_SsL3_30082019_LIB1.wiff~
155	1	A0A0K0E4E8	Micro Aug2019	Uncharacterized protein	170	45618	10	4	7	4		0	90	33	36	1.2e-08	K	INYLLDIATAYAESITK	K	Locus:1.1.1.586.2 File:~Tiberti_Larve_SsL3_30082019_LIB1.wiff~
155	1	A0A0K0E4E8	Micro Aug2019	Uncharacterized protein	170	45618	10	4	7	4		1	37.14	25	40	0.00033	K	INYLLDIATAYAESITKK	T	Locus:1.1.1.562.12 File:~Tiberti_Larve_SsL3_30082019_LIB1.wiff~
155	1	A0A0K0E4E8	Micro Aug2019	Uncharacterized protein	170	45618	10	4	7	4		0	75.94	27	37	7.6e-08	K	TYNPLVESTFTTLESGISK	A	Locus:1.1.1.523.13 File:~Tiberti_Larve_SsL3_30082019_LIB1.wiff~
37	1	A0A0K0E4K7	Micro Aug2019	Uncharacterized protein	578	32336	26	21	11	9		0	24.11	31	37	0.026	K	GFLTPER	K	Locus:1.1.1.377.11 File:~Tiberti_Larve_SsL3_30082019_LIB1.wiff~
37	1	A0A0K0E4K7	Micro Aug2019	Uncharacterized protein	578	32336	26	21	11	9		0	21.62		36	0.15	K	FVKPVLK	K	Locus:1.1.1.348.15 File:~Tiberti_Larve_SsL3_30082019_LIB1.wiff~
37	1	A0A0K0E4K7	Micro Aug2019	Uncharacterized protein	578	32336	26	21	11	9		0	33.6		32	0.004	K	FVKPVLK	K	Locus:1.1.1.346.2 File:~Tiberti_Larve_SsL3_30082019_LIB1.wiff~
37	1	A0A0K0E4K7	Micro Aug2019	Uncharacterized protein	578	32336	26	21	11	9		1	35.96		38	0.0084	K	KGFLTPER	K	Locus:1.1.1.337.33 File:~Tiberti_Larve_SsL3_30082019_LIB1.wiff~
37	1	A0A0K0E4K7	Micro Aug2019	Uncharacterized protein	578	32336	26	21	11	9		0	47.06		37	0.00055	R	LIQLEEQK	Y	Locus:1.1.1.377.22 File:~Tiberti_Larve_SsL3_30082019_LIB1.wiff~
37	1	A0A0K0E4K7	Micro Aug2019	Uncharacterized protein	578	32336	26	21	11	9		0	70.77		38	2.6e-06	K	ETVIDDLVAK	K	Locus:1.1.1.431.14 File:~Tiberti_Larve_SsL3_30082019_LIB1.wiff~
37	1	A0A0K0E4K7	Micro Aug2019	Uncharacterized protein	578	32336	26	21	11	9		1	69.06		37	3.7e-06	K	KFDKPDWSK	K	Locus:1.1.1.333.15 File:~Tiberti_Larve_SsL3_30082019_LIB1.wiff~
37	1	A0A0K0E4K7	Micro Aug2019	Uncharacterized protein	578	32336	26	21	11	9		0	69.95	35	37	1.8e-06	K	YDINQVVLAK	D	Locus:1.1.1.415.23 File:~Tiberti_Larve_SsL3_30082019_LIB1.wiff~
37	1	A0A0K0E4K7	Micro Aug2019	Uncharacterized protein	578	32336	26	21	11	9		1	74.09		37	1.1e-06	K	KETVIDDLVAK	K	Locus:1.1.1.397.7 File:~Tiberti_Larve_SsL3_30082019_LIB1.wiff~
37	1	A0A0K0E4K7	Micro Aug2019	Uncharacterized protein	578	32336	26	21	11	9		0	84.75	36	37	7.7e-08	K	LEQIYNDIFNR	L	Locus:1.1.1.459.28 File:~Tiberti_Larve_SsL3_30082019_LIB1.wiff~
37	1	A0A0K0E4K7	Micro Aug2019	Uncharacterized protein	578	32336	26	21	11	9		0	79.56	28	37	3.5e-08	R	TMPLPAIDGIDDHAK	L	Locus:1.1.1.431.10 File:~Tiberti_Larve_SsL3_30082019_LIB1.wiff~
37	1	A0A0K0E4K7	Micro Aug2019	Uncharacterized protein	578	32336	26	21	11	9		0	84.49		37	8.8e-08	K	DQEINELTIAVNDLR	G	Locus:1.1.1.504.35 File:~Tiberti_Larve_SsL3_30082019_LIB1.wiff~
37	1	A0A0K0E4K7	Micro Aug2019	Uncharacterized protein	578	32336	26	21	11	9		0	78.56		37	3.5e-07	K	DQEINELTIAVNDLR	G	Locus:1.1.1.498.7 File:~Tiberti_Larve_SsL3_30082019_LIB1.wiff~
215	1	A0A0K0E4R3	Nano Feb2020	Succinate--CoA ligase [ADP/GDP-forming] subunit alpha, mitochondrial	108	35264	4	4	2	2		0	51.84	29	36	3.2e-05	K	VIIQGFTGK	Q	Locus:1.1.1.1934.11 File:~Tiberti Larve_SsL3_nano_06022020_LIB1.wiff~
215	1	A0A0K0E4R3	Nano Feb2020	Succinate--CoA ligase [ADP/GDP-forming] subunit alpha, mitochondrial	108	35264	4	4	2	2		0	76.87	31	37	1.6e-07	R	LLGPNCPGIIKPGECK	I	Locus:1.1.1.1933.28 File:~Tiberti Larve_SsL3_nano_06022020_LIB1.wiff~	emPAI	0.31
108	1	A0A0K0E4R6	Micro Aug2019	Uncharacterized protein	240	13036	8	7	6	5		0	64.68		35	5.2e-06	K	IDNPTAAGK	L	Locus:1.1.1.303.31 File:~Tiberti_Larve_SsL3_30082019_LIB1.wiff~
108	1	A0A0K0E4R6	Micro Aug2019	Uncharacterized protein	240	13036	8	7	6	5		0	59.68		38	3.5e-05	K	ALNDELSR	V	Locus:1.1.1.341.24 File:~Tiberti_Larve_SsL3_30082019_LIB1.wiff~
108	1	A0A0K0E4R6	Micro Aug2019	Uncharacterized protein	240	13036	8	7	6	5		0	55.52	32	36	2.6e-05	K	AENSFTSIK	N	Locus:1.1.1.352.27 File:~Tiberti_Larve_SsL3_30082019_LIB1.wiff~
108	1	A0A0K0E4R6	Micro Aug2019	Uncharacterized protein	240	13036	8	7	6	5		0	62.83		37	1.5e-05	K	SLIDSAPELK	K	Locus:1.1.1.408.17 File:~Tiberti_Larve_SsL3_30082019_LIB1.wiff~
108	1	A0A0K0E4R6	Micro Aug2019	Uncharacterized protein	240	13036	8	7	6	5		1	27.4	31	37	0.012	K	KAENSFTSIK	N	Locus:1.1.1.327.17 File:~Tiberti_Larve_SsL3_30082019_LIB1.wiff~
108	1	A0A0K0E4R6	Micro Aug2019	Uncharacterized protein	240	13036	8	7	6	5		0	77.69	28	35	5.5e-08	K	LEVQFEKPHVESSVDVLLEGQTFEK	L	Locus:1.1.1.481.26 File:~Tiberti_Larve_SsL3_30082019_LIB1.wiff~
42	1	A0A0K0E4R7	Micro Feb2020	Triosephosphate isomerase	393	27615	9	9	7	7		0	30.62	27	38	0.0013	K	FFVGGNWK	M	Locus:1.1.1.420.5 File:~Tiberti Larve_SsL3_micro_28012020_LIB1.wiff~
42	1	A0A0K0E4R7	Micro Feb2020	Triosephosphate isomerase	393	27615	9	9	7	7		0	46.3	39	41	0.00057	K	YVVLGHSER	R	Locus:1.1.1.333.9 File:~Tiberti Larve_SsL3_micro_28012020_LIB1.wiff~
42	1	A0A0K0E4R7	Micro Feb2020	Triosephosphate isomerase	393	27615	9	9	7	7		0	75.29	39	40	7.8e-07	R	HIFGESDVLIAEK	T	Locus:1.1.1.415.10 File:~Tiberti Larve_SsL3_micro_28012020_LIB1.wiff~
42	1	A0A0K0E4R7	Micro Feb2020	Triosephosphate isomerase	393	27615	9	9	7	7		0	49.85	28	39	2.1e-05	K	HALESGLTVIFCVGEK	L	Locus:1.1.1.470.9 File:~Tiberti Larve_SsL3_micro_28012020_LIB1.wiff~
42	1	A0A0K0E4R7	Micro Feb2020	Triosephosphate isomerase	393	27615	9	9	7	7		0	108.67	38	40	2.7e-10	K	GAFTGEVSPAMLNDLDIK	Y	Locus:1.1.1.488.23 File:~Tiberti Larve_SsL3_micro_28012020_LIB1.wiff~
42	1	A0A0K0E4R7	Micro Feb2020	Triosephosphate isomerase	393	27615	9	9	7	7		0	117.21	33	37	1e-11	K	EDIDGFLVGGASLKPEFIQIINAR	N	Locus:1.1.1.535.21 File:~Tiberti Larve_SsL3_micro_28012020_LIB1.wiff~
42	1	A0A0K0E4R7	Micro Feb2020	Triosephosphate isomerase	393	27615	9	9	7	7		1	101.76	32	36	3e-10	K	KEDIDGFLVGGASLKPEFIQIINAR	N	Locus:1.1.1.515.11 File:~Tiberti Larve_SsL3_micro_28012020_LIB1.wiff~	emPAI	1.33
224	1	A0A0K0E4Z7	Micro Feb2020	Uncharacterized protein	78	15918	4	3	3	3		0	39.23		36	0.0015	K	LTEFGLK	Q	Locus:1.1.1.388.9 File:~Tiberti Larve_SsL3_micro_28012020_LIB1.wiff~
224	1	A0A0K0E4Z7	Micro Feb2020	Uncharacterized protein	78	15918	4	3	3	3		0	39.11		37	0.0018	K	NIVDLLK	N	Locus:1.1.1.441.2 File:~Tiberti Larve_SsL3_micro_28012020_LIB1.wiff~
224	1	A0A0K0E4Z7	Micro Feb2020	Uncharacterized protein	78	15918	4	3	3	3		0	71.34	34	37	5.3e-07	K	APSAPSITNILK	K	Locus:1.1.1.439.10 File:~Tiberti Larve_SsL3_micro_28012020_LIB1.wiff~	emPAI	0.86
176	1	A0A0K0E510	Micro Aug2019	Uncharacterized protein	150	192545	5	3	4	3		0	31.88	34	37	0.0097	K	FFDMFDR	G	Locus:1.1.1.467.3 File:~Tiberti_Larve_SsL3_30082019_LIB1.wiff~
176	1	A0A0K0E510	Micro Aug2019	Uncharacterized protein	150	192545	5	3	4	3		0	33.59	25	34	0.00071	K	QGYIMATQIGQIMHAMEQDFDEK	Q	Locus:1.1.1.577.27 File:~Tiberti_Larve_SsL3_30082019_LIB1.wiff~
176	1	A0A0K0E510	Micro Aug2019	Uncharacterized protein	150	192545	5	3	4	3		0	76.36	27	34	6.9e-08	K	EIADDLTDQQLDEAVDEIDEDGSGK	I	Locus:1.1.1.488.35 File:~Tiberti_Larve_SsL3_30082019_LIB1.wiff~
176	1	A0A0K0E510	Micro Aug2019	Uncharacterized protein	150	192545	5	3	4	3		1	94.52	29	35	1.4e-09	K	LEFDEFCALVYTVANTVDKETLQK	E	Locus:1.1.1.619.9 File:~Tiberti_Larve_SsL3_30082019_LIB1.wiff~
16	1	A0A0K0E519	Nano Feb2020	Calcium-transporting ATPase	1397	111909	63	55	21	19		0	29.45		33	0.015	K	IYSTTIR	I	Locus:1.1.1.1850.11 File:~Tiberti Larve_SsL3_nano_06022020_LIB1.wiff~
16	1	A0A0K0E519	Nano Feb2020	Calcium-transporting ATPase	1397	111909	63	55	21	19		0	41.18		33	0.00095	R	FTLEFSR	D	Locus:1.1.1.1991.7 File:~Tiberti Larve_SsL3_nano_06022020_LIB1.wiff~
16	1	A0A0K0E519	Nano Feb2020	Calcium-transporting ATPase	1397	111909	63	55	21	19		0	41.05	31	34	0.00065	K	GAPEGVLNR	C	Locus:1.1.1.1852.21 File:~Tiberti Larve_SsL3_nano_06022020_LIB1.wiff~
16	1	A0A0K0E519	Nano Feb2020	Calcium-transporting ATPase	1397	111909	63	55	21	19		0	50.13	29	34	4.8e-05	K	EGTQIIPAK	H	Locus:1.1.1.1850.26 File:~Tiberti Larve_SsL3_nano_06022020_LIB1.wiff~
16	1	A0A0K0E519	Nano Feb2020	Calcium-transporting ATPase	1397	111909	63	55	21	19		0	35.12	30	38	0.0019	K	VPLTPTMTK	R	Locus:1.1.1.1886.19 File:~Tiberti Larve_SsL3_nano_06022020_LIB1.wiff~
16	1	A0A0K0E519	Nano Feb2020	Calcium-transporting ATPase	1397	111909	63	55	21	19		0	33.77		37	0.013	R	VIMITGDNK	D	Locus:1.1.1.1876.23 File:~Tiberti Larve_SsL3_nano_06022020_LIB1.wiff~
16	1	A0A0K0E519	Nano Feb2020	Calcium-transporting ATPase	1397	111909	63	55	21	19		0	37.6		34	0.0025	K	NLDSVNDPR	A	Locus:1.1.1.1833.29 File:~Tiberti Larve_SsL3_nano_06022020_LIB1.wiff~
16	1	A0A0K0E519	Nano Feb2020	Calcium-transporting ATPase	1397	111909	63	55	21	19		0	55.17	27	36	1e-05	R	NAEDAIEALK	E	Locus:1.1.1.1955.25 File:~Tiberti Larve_SsL3_nano_06022020_LIB1.wiff~
16	1	A0A0K0E519	Nano Feb2020	Calcium-transporting ATPase	1397	111909	63	55	21	19		0	37.71	26	34	0.00046	K	TESDPTPLQQK	L	Locus:1.1.1.1824.40 File:~Tiberti Larve_SsL3_nano_06022020_LIB1.wiff~
16	1	A0A0K0E519	Nano Feb2020	Calcium-transporting ATPase	1397	111909	63	55	21	19		0	61.66	26	36	1.8e-06	R	IVDQCIAYGTGR	D	Locus:1.1.1.1903.39 File:~Tiberti Larve_SsL3_nano_06022020_LIB1.wiff~
16	1	A0A0K0E519	Nano Feb2020	Calcium-transporting ATPase	1397	111909	63	55	21	19		0	77.96		35	3.2e-07	R	EFDDLTLEQQK	E	Locus:1.1.1.1971.39 File:~Tiberti Larve_SsL3_nano_06022020_LIB1.wiff~
16	1	A0A0K0E519	Nano Feb2020	Calcium-transporting ATPase	1397	111909	63	55	21	19		0	61.77		34	1e-05	K	NCLFSGTNVSSGK	A	Locus:1.1.1.1912.40 File:~Tiberti Larve_SsL3_nano_06022020_LIB1.wiff~
16	1	A0A0K0E519	Nano Feb2020	Calcium-transporting ATPase	1397	111909	63	55	21	19		0	53.11	25	34	1e-05	K	TSIEECNQAGIR	V	Locus:1.1.1.1859.40 File:~Tiberti Larve_SsL3_nano_06022020_LIB1.wiff~
16	1	A0A0K0E519	Nano Feb2020	Calcium-transporting ATPase	1397	111909	63	55	21	19		0	80.43	27	33	2.9e-08	R	IGLFDEDEDTTGK	A	Locus:1.1.1.1985.40 File:~Tiberti Larve_SsL3_nano_06022020_LIB1.wiff~
16	1	A0A0K0E519	Nano Feb2020	Calcium-transporting ATPase	1397	111909	63	55	21	19		0	45.69	26	32	6.5e-05	K	ISFPVILLDELLK	F	Locus:1.1.1.2281.4 File:~Tiberti Larve_SsL3_nano_06022020_LIB1.wiff~
16	1	A0A0K0E519	Nano Feb2020	Calcium-transporting ATPase	1397	111909	63	55	21	19		0	32.43	34	36	0.0092	K	IGEATETALVVLAEK	M	Locus:1.1.1.2061.12 File:~Tiberti Larve_SsL3_nano_06022020_LIB1.wiff~
16	1	A0A0K0E519	Nano Feb2020	Calcium-transporting ATPase	1397	111909	63	55	21	19		0	95.94	32	36	2.7e-09	K	IGEATETALVVLAEK	M	Locus:1.1.1.2058.40 File:~Tiberti Larve_SsL3_nano_06022020_LIB1.wiff~
16	1	A0A0K0E519	Nano Feb2020	Calcium-transporting ATPase	1397	111909	63	55	21	19		0	105.39		36	6.8e-10	R	IDQSILTGESVSVIK	N	Locus:1.1.1.2026.36 File:~Tiberti Larve_SsL3_nano_06022020_LIB1.wiff~
16	1	A0A0K0E519	Nano Feb2020	Calcium-transporting ATPase	1397	111909	63	55	21	19		0	53.92	25	36	8.8e-06	K	ALGIVFGTGLETEIGK	I	Locus:1.1.1.2105.38 File:~Tiberti Larve_SsL3_nano_06022020_LIB1.wiff~
16	1	A0A0K0E519	Nano Feb2020	Calcium-transporting ATPase	1397	111909	63	55	21	19		0	77.48	27	35	5.4e-08	R	VLGSVETLGCTSVICSDK	T	Locus:1.1.1.2009.25 File:~Tiberti Larve_SsL3_nano_06022020_LIB1.wiff~
16	1	A0A0K0E519	Nano Feb2020	Calcium-transporting ATPase	1397	111909	63	55	21	19		1	87.17	28	35	6.7e-09	R	NAEDAIEALKEYESESAK	V	Locus:1.1.1.2058.27 File:~Tiberti Larve_SsL3_nano_06022020_LIB1.wiff~
16	1	A0A0K0E519	Nano Feb2020	Calcium-transporting ATPase	1397	111909	63	55	21	19		0	54.8	26	33	7.3e-06	K	FFGTSDGGLSEEQVEQFR	E	Locus:1.1.1.2060.27 File:~Tiberti Larve_SsL3_nano_06022020_LIB1.wiff~	emPAI	1.24
317	1	A0A0K0E531	Micro Aug2019	ZP domain-containing protein	83	85573	3	2	3	2		0	64.84	32	32	2.9e-06	R	LALVGFTIK	V	Locus:1.1.1.479.3 File:~Tiberti_Larve_SsL3_30082019_LIB1.wiff~
317	1	A0A0K0E531	Micro Aug2019	ZP domain-containing protein	83	85573	3	2	3	2		0	29.29		34	0.016	K	FQQLVTELVPGTIELK	D	Locus:1.1.1.512.8 File:~Tiberti_Larve_SsL3_30082019_LIB1.wiff~
317	1	A0A0K0E531	Micro Aug2019	ZP domain-containing protein	83	85573	3	2	3	2		0	47.13	26	36	3.8e-05	K	TVDGVFTAINYLPATFSNFAR	S	Locus:1.1.1.577.16 File:~Tiberti_Larve_SsL3_30082019_LIB1.wiff~
339	1	A0A0K0E569	Micro Aug2019	Thioredoxin domain-containing protein	75	17314	2	2	2	2		0	41.02	27	35	0.00023	K	DCCGIQTIPSFK	I	Locus:1.1.1.424.33 File:~Tiberti_Larve_SsL3_30082019_LIB1.wiff~
339	1	A0A0K0E569	Micro Aug2019	Thioredoxin domain-containing protein	75	17314	2	2	2	2		0	66.84		39	8.7e-06	R	SAVVNDGSDDPLALFGK	W	Locus:1.1.1.491.34 File:~Tiberti_Larve_SsL3_30082019_LIB1.wiff~
112	1	A0A0K0E586	Micro Aug2019	WD_REPEATS_REGION domain-containing protein	233	38127	3	3	3	3		0	62.33	34	37	8.8e-06	R	NLVSASQDGK	L	Locus:1.1.1.312.33 File:~Tiberti_Larve_SsL3_30082019_LIB1.wiff~
112	1	A0A0K0E586	Micro Aug2019	WD_REPEATS_REGION domain-containing protein	233	38127	3	3	3	3		0	116.31		36	5.2e-11	K	AANDTTLASVAANLEQIGR	I	Locus:1.1.1.506.10 File:~Tiberti_Larve_SsL3_30082019_LIB1.wiff~
112	1	A0A0K0E586	Micro Aug2019	WD_REPEATS_REGION domain-containing protein	233	38127	3	3	3	3		1	124.59	36	36	7.3e-12	R	KAANDTTLASVAANLEQIGR	I	Locus:1.1.1.480.18 File:~Tiberti_Larve_SsL3_30082019_LIB1.wiff~
62	1	A0A0K0E5A6	Micro Aug2019	Uncharacterized protein	413	36789	16	15	14	13		0	34.63		31	0.0025	R	IGIQNIK	D	Locus:1.1.1.376.8 File:~Tiberti_Larve_SsL3_30082019_LIB1.wiff~
62	1	A0A0K0E5A6	Micro Aug2019	Uncharacterized protein	413	36789	16	15	14	13		0	50.15		35	0.00016	K	LTATFSVK	F	Locus:1.1.1.385.18 File:~Tiberti_Larve_SsL3_30082019_LIB1.wiff~
62	1	A0A0K0E5A6	Micro Aug2019	Uncharacterized protein	413	36789	16	15	14	13		0	50.59		38	0.00029	K	GNANFNLK	L	Locus:1.1.1.342.21 File:~Tiberti_Larve_SsL3_30082019_LIB1.wiff~
62	1	A0A0K0E5A6	Micro Aug2019	Uncharacterized protein	413	36789	16	15	14	13		0	42.67	32	33	0.00044	R	YQTCIDR	E	Locus:1.1.1.317.33 File:~Tiberti_Larve_SsL3_30082019_LIB1.wiff~
62	1	A0A0K0E5A6	Micro Aug2019	Uncharacterized protein	413	36789	16	15	14	13		0	28.67	29	35	0.0063	R	VMVMEFVCK	S	Locus:1.1.1.442.16 File:~Tiberti_Larve_SsL3_30082019_LIB1.wiff~
62	1	A0A0K0E5A6	Micro Aug2019	Uncharacterized protein	413	36789	16	15	14	13		0	51.56	34	37	8.5e-05	K	APHFPQQPLAK	Q	Locus:1.1.1.377.12 File:~Tiberti_Larve_SsL3_30082019_LIB1.wiff~
62	1	A0A0K0E5A6	Micro Aug2019	Uncharacterized protein	413	36789	16	15	14	13		0	65.18		37	9.1e-06	K	FEVPAGAPTFTR	K	Locus:1.1.1.428.31 File:~Tiberti_Larve_SsL3_30082019_LIB1.wiff~
62	1	A0A0K0E5A6	Micro Aug2019	Uncharacterized protein	413	36789	16	15	14	13		1	35.31	33	37	0.0032	K	IFEDKEQHYK	F	Locus:1.1.1.315.16 File:~Tiberti_Larve_SsL3_30082019_LIB1.wiff~
62	1	A0A0K0E5A6	Micro Aug2019	Uncharacterized protein	413	36789	16	15	14	13		0	76.72	28	35	7e-08	K	SVLKPTFTWFK	G	Locus:1.1.1.462.3 File:~Tiberti_Larve_SsL3_30082019_LIB1.wiff~
62	1	A0A0K0E5A6	Micro Aug2019	Uncharacterized protein	413	36789	16	15	14	13		0	82.82		36	1.2e-07	K	FVEEPLSGNQYR	I	Locus:1.1.1.389.35 File:~Tiberti_Larve_SsL3_30082019_LIB1.wiff~
62	1	A0A0K0E5A6	Micro Aug2019	Uncharacterized protein	413	36789	16	15	14	13		0	97.62	32	39	1.6e-09	K	DSGNGNYTALLELR	N	Locus:1.1.1.466.28 File:~Tiberti_Larve_SsL3_30082019_LIB1.wiff~
62	1	A0A0K0E5A6	Micro Aug2019	Uncharacterized protein	413	36789	16	15	14	13		0	89.33		33	1.4e-08	K	DAGNFVCIADNNSGK	L	Locus:1.1.1.396.36 File:~Tiberti_Larve_SsL3_30082019_LIB1.wiff~
62	1	A0A0K0E5A6	Micro Aug2019	Uncharacterized protein	413	36789	16	15	14	13		1	30.64	25	35	0.0013	K	WTYNNTEIKDDQR	Y	Locus:1.1.1.375.25 File:~Tiberti_Larve_SsL3_30082019_LIB1.wiff~
62	1	A0A0K0E5A6	Micro Aug2019	Uncharacterized protein	413	36789	16	15	14	13		0	80.39	28	36	2.9e-08	K	LTGFSSPTFVSKPAINSR	D	Locus:1.1.1.421.31 File:~Tiberti_Larve_SsL3_30082019_LIB1.wiff~
251	1	A0A0K0E5A8	Micro Aug2019	Rab GDP dissociation inhibitor	108	50525	6	5	6	5		0	24.18		36	0.085	R	LYSDSLAR	Y	Locus:1.1.1.346.28 File:~Tiberti_Larve_SsL3_30082019_LIB1.wiff~
251	1	A0A0K0E5A8	Micro Aug2019	Rab GDP dissociation inhibitor	108	50525	6	5	6	5		0	36.3		31	0.0016	K	LLIHTGVTR	Y	Locus:1.1.1.370.5 File:~Tiberti_Larve_SsL3_30082019_LIB1.wiff~
251	1	A0A0K0E5A8	Micro Aug2019	Rab GDP dissociation inhibitor	108	50525	6	5	6	5		0	43.57	33	37	0.00043	K	SIEGSYVYK	G	Locus:1.1.1.371.30 File:~Tiberti_Larve_SsL3_30082019_LIB1.wiff~
251	1	A0A0K0E5A8	Micro Aug2019	Rab GDP dissociation inhibitor	108	50525	6	5	6	5		0	27.7	25	38	0.0031	R	AICILDHPIPDTK	D	Locus:1.1.1.428.7 File:~Tiberti_Larve_SsL3_30082019_LIB1.wiff~
251	1	A0A0K0E5A8	Micro Aug2019	Rab GDP dissociation inhibitor	108	50525	6	5	6	5		0	38.68	28	36	0.00043	K	SPYLYPLYGLGELPQGFAR	L	Locus:1.1.1.545.15 File:~Tiberti_Larve_SsL3_30082019_LIB1.wiff~
251	1	A0A0K0E5A8	Micro Aug2019	Rab GDP dissociation inhibitor	108	50525	6	5	6	5		0	77.04	27	35	6e-08	R	GYDATTHFETVCNDVLDIFAR	G	Locus:1.1.1.535.31 File:~Tiberti_Larve_SsL3_30082019_LIB1.wiff~
81	1	A0A0K0E5B9	Micro Aug2019	Uncharacterized protein	337	257386	14	11	13	11		0	28.48	31	38	0.01	K	VFGPGLQK	F	Locus:1.1.1.370.15 File:~Tiberti_Larve_SsL3_30082019_LIB1.wiff~
81	1	A0A0K0E5B9	Micro Aug2019	Uncharacterized protein	337	257386	14	11	13	11		0	45.25	31	38	0.00021	K	LDFTIDGPTK	A	Locus:1.1.1.422.21 File:~Tiberti_Larve_SsL3_30082019_LIB1.wiff~
81	1	A0A0K0E5B9	Micro Aug2019	Uncharacterized protein	337	257386	14	11	13	11		0	52.67	26	37	1.2e-05	K	VYVAPSTGESR	L	Locus:1.1.1.326.34 File:~Tiberti_Larve_SsL3_30082019_LIB1.wiff~
81	1	A0A0K0E5B9	Micro Aug2019	Uncharacterized protein	337	257386	14	11	13	11		0	20.27	33	37	0.11	R	TPHGIEEPCIIR	H	Locus:1.1.1.387.14 File:~Tiberti_Larve_SsL3_30082019_LIB1.wiff~
81	1	A0A0K0E5B9	Micro Aug2019	Uncharacterized protein	337	257386	14	11	13	11		0	102.06	33	41	6.8e-10	K	TLTENIFTIDTR	N	Locus:1.1.1.461.28 File:~Tiberti_Larve_SsL3_30082019_LIB1.wiff~
81	1	A0A0K0E5B9	Micro Aug2019	Uncharacterized protein	337	257386	14	11	13	11		0	69.92	30	37	5.7e-07	K	AIVGEPTEFTIFAK	R	Locus:1.1.1.488.30 File:~Tiberti_Larve_SsL3_30082019_LIB1.wiff~
81	1	A0A0K0E5B9	Micro Aug2019	Uncharacterized protein	337	257386	14	11	13	11		0	37.35	25	37	0.00031	R	HIDSSHLGISFTPR	E	Locus:1.1.1.401.21 File:~Tiberti_Larve_SsL3_30082019_LIB1.wiff~
81	1	A0A0K0E5B9	Micro Aug2019	Uncharacterized protein	337	257386	14	11	13	11		0	58.79	26	36	3.1e-06	K	FTAFTPGDYYATIK	Y	Locus:1.1.1.460.35 File:~Tiberti_Larve_SsL3_30082019_LIB1.wiff~
81	1	A0A0K0E5B9	Micro Aug2019	Uncharacterized protein	337	257386	14	11	13	11		1	65.74	27	37	6.9e-07	K	VSLDAFEVDKGYDVK	F	Locus:1.1.1.432.14 File:~Tiberti_Larve_SsL3_30082019_LIB1.wiff~
81	1	A0A0K0E5B9	Micro Aug2019	Uncharacterized protein	337	257386	14	11	13	11		0	40.1	32	37	0.00089	K	HQEPDQATVIIDAVAK	T	Locus:1.1.1.428.23 File:~Tiberti_Larve_SsL3_30082019_LIB1.wiff~
81	1	A0A0K0E5B9	Micro Aug2019	Uncharacterized protein	337	257386	14	11	13	11		0	56.72	26	36	4.8e-06	K	FSYNPSEPGTYILSAK	F	Locus:1.1.1.451.35 File:~Tiberti_Larve_SsL3_30082019_LIB1.wiff~
81	1	A0A0K0E5B9	Micro Aug2019	Uncharacterized protein	337	257386	14	11	13	11		0	58.6	35	41	2.5e-05	K	TGHPCEFLINTINAGAGR	L	Locus:1.1.1.441.21 File:~Tiberti_Larve_SsL3_30082019_LIB1.wiff~
81	1	A0A0K0E5B9	Micro Aug2019	Uncharacterized protein	337	257386	14	11	13	11		0	39.55	28	37	0.0004	R	VGDVGEFDPTAIFLTGDGLK	G	Locus:1.1.1.543.8 File:~Tiberti_Larve_SsL3_30082019_LIB1.wiff~
95	1	A0A0K0E5I3	Micro Aug2019	Adenylate kinase isoenzyme 1	291	22838	16	14	11	11		0	41.07		30	0.00039	K	VSTHLDK	I	Locus:1.1.1.286.21 File:~Tiberti_Larve_SsL3_30082019_LIB1.wiff~
95	1	A0A0K0E5I3	Micro Aug2019	Adenylate kinase isoenzyme 1	291	22838	16	14	11	11		0	50.55		37	0.00025	R	ILQSIEK	G	Locus:1.1.1.341.14 File:~Tiberti_Larve_SsL3_30082019_LIB1.wiff~
95	1	A0A0K0E5I3	Micro Aug2019	Adenylate kinase isoenzyme 1	291	22838	16	14	11	11		0	48.11		39	0.00061	K	NIDLSALK	K	Locus:1.1.1.412.9 File:~Tiberti_Larve_SsL3_30082019_LIB1.wiff~
95	1	A0A0K0E5I3	Micro Aug2019	Adenylate kinase isoenzyme 1	291	22838	16	14	11	11		0	34.55	32	41	0.0033	K	GFLIDGYPR	E	Locus:1.1.1.432.9 File:~Tiberti_Larve_SsL3_30082019_LIB1.wiff~
95	1	A0A0K0E5I3	Micro Aug2019	Adenylate kinase isoenzyme 1	291	22838	16	14	11	11		0	42.23		37	0.0015	K	FEAEIQEAK	T	Locus:1.1.1.360.26 File:~Tiberti_Larve_SsL3_30082019_LIB1.wiff~
95	1	A0A0K0E5I3	Micro Aug2019	Adenylate kinase isoenzyme 1	291	22838	16	14	11	11		0	69.25	30	37	6.2e-07	K	INAEGSVDEIFSK	V	Locus:1.1.1.436.31 File:~Tiberti_Larve_SsL3_30082019_LIB1.wiff~
95	1	A0A0K0E5I3	Micro Aug2019	Adenylate kinase isoenzyme 1	291	22838	16	14	11	11		0	29.23	24	37	0.0018	K	YGFTHISSGDLLR	E	Locus:1.1.1.427.6 File:~Tiberti_Larve_SsL3_30082019_LIB1.wiff~
95	1	A0A0K0E5I3	Micro Aug2019	Adenylate kinase isoenzyme 1	291	22838	16	14	11	11		0	83.7	28	34	1.4e-08	K	ANVPIIFIVGGPGSGK	G	Locus:1.1.1.496.28 File:~Tiberti_Larve_SsL3_30082019_LIB1.wiff~
95	1	A0A0K0E5I3	Micro Aug2019	Adenylate kinase isoenzyme 1	291	22838	16	14	11	11		1	36.91	25	33	0.00035	K	KANVPIIFIVGGPGSGK	G	Locus:1.1.1.462.11 File:~Tiberti_Larve_SsL3_30082019_LIB1.wiff~
95	1	A0A0K0E5I3	Micro Aug2019	Adenylate kinase isoenzyme 1	291	22838	16	14	11	11		1	62.16	30	37	3e-06	R	EVVQGEKFEAEIQEAK	T	Locus:1.1.1.397.32 File:~Tiberti_Larve_SsL3_30082019_LIB1.wiff~
95	1	A0A0K0E5I3	Micro Aug2019	Adenylate kinase isoenzyme 1	291	22838	16	14	11	11		0	68.07	27	34	4.6e-07	K	IMELGQLVPMEVVLDLIK	E	Locus:1.1.1.654.2 File:~Tiberti_Larve_SsL3_30082019_LIB1.wiff~
163	1	A0A0K0E5J6	Micro Aug2019	Aldedh domain-containing protein	160	55851	6	6	6	6		0	43.73		38	0.0015	R	VTLELGGK	S	Locus:1.1.1.380.12 File:~Tiberti_Larve_SsL3_30082019_LIB1.wiff~
163	1	A0A0K0E5J6	Micro Aug2019	Aldedh domain-containing protein	160	55851	6	6	6	6		0	38.81		36	0.0026	K	IYDQFIAK	A	Locus:1.1.1.393.20 File:~Tiberti_Larve_SsL3_30082019_LIB1.wiff~
163	1	A0A0K0E5J6	Micro Aug2019	Aldedh domain-containing protein	160	55851	6	6	6	6		0	47.77		36	0.00039	K	SFLASLESLDNGK	C	Locus:1.1.1.483.24 File:~Tiberti_Larve_SsL3_30082019_LIB1.wiff~
163	1	A0A0K0E5J6	Micro Aug2019	Aldedh domain-containing protein	160	55851	6	6	6	6		0	58.56		37	3.5e-05	K	GCFIEPTIFADVK	N	Locus:1.1.1.493.19 File:~Tiberti_Larve_SsL3_30082019_LIB1.wiff~
163	1	A0A0K0E5J6	Micro Aug2019	Aldedh domain-containing protein	160	55851	6	6	6	6		0	81.47		33	7.2e-08	K	IALSVDIPFSVSILR	Y	Locus:1.1.1.558.20 File:~Tiberti_Larve_SsL3_30082019_LIB1.wiff~
163	1	A0A0K0E5J6	Micro Aug2019	Aldedh domain-containing protein	160	55851	6	6	6	6		0	61.62	26	35	1.7e-06	K	ASEETPLTALHLASLVK	E	Locus:1.1.1.494.6 File:~Tiberti_Larve_SsL3_30082019_LIB1.wiff~
36	1	A0A0K0E5K6	Nano Feb2020	ADF-H domain-containing protein	752	16986	28	26	7	7		0	28.76	24	32	0.0022	K	NAYDELYNK	H	Locus:1.1.1.1911.27 File:~Tiberti Larve_SsL3_nano_06022020_LIB1.wiff~
36	1	A0A0K0E5K6	Nano Feb2020	ADF-H domain-containing protein	752	16986	28	26	7	7		0	57.76		36	4.2e-05	R	MLYASSVGALK	A	Locus:1.1.1.1953.24 File:~Tiberti Larve_SsL3_nano_06022020_LIB1.wiff~
36	1	A0A0K0E5K6	Nano Feb2020	ADF-H domain-containing protein	752	16986	28	26	7	7		0	52.31	26	32	1.5e-05	K	GSPYSDFLDAMK	E	Locus:1.1.1.2091.24 File:~Tiberti Larve_SsL3_nano_06022020_LIB1.wiff~
36	1	A0A0K0E5K6	Nano Feb2020	ADF-H domain-containing protein	752	16986	28	26	7	7		0	86.98		36	5.2e-08	R	ISDDDTTIIVEK	K	Locus:1.1.1.1926.39 File:~Tiberti Larve_SsL3_nano_06022020_LIB1.wiff~
36	1	A0A0K0E5K6	Nano Feb2020	ADF-H domain-containing protein	752	16986	28	26	7	7		0	95.19		36	7.3e-09	R	YAAVDVEVTVHR	Q	Locus:1.1.1.1918.11 File:~Tiberti Larve_SsL3_nano_06022020_LIB1.wiff~
36	1	A0A0K0E5K6	Nano Feb2020	ADF-H domain-containing protein	752	16986	28	26	7	7		0	59.4	28	36	4.2e-06	K	VVFIQFCPDDAPVR	R	Locus:1.1.1.2066.12 File:~Tiberti Larve_SsL3_nano_06022020_LIB1.wiff~
36	1	A0A0K0E5K6	Nano Feb2020	ADF-H domain-containing protein	752	16986	28	26	7	7		0	75.96	27	37	7.6e-08	K	VVFIQFCPDDAPVR	R	Locus:1.1.1.2067.40 File:~Tiberti Larve_SsL3_nano_06022020_LIB1.wiff~
36	1	A0A0K0E5K6	Nano Feb2020	ADF-H domain-containing protein	752	16986	28	26	7	7		0	69.03	29	35	5.6e-07	K	ATLGLESLMQVQASDLSDIDEK	A	Locus:1.1.1.2156.35 File:~Tiberti Larve_SsL3_nano_06022020_LIB1.wiff~	emPAI	5.89
87	2	A0A0K0E5L9	Micro Aug2019	Histone H3	105	15420	3	3	3	3		0	49.06	38	38	0.00042	K	STELLIR	K	Locus:1.1.1.385.17 File:~Tiberti_Larve_SsL3_30082019_LIB1.wiff~
87	2	A0A0K0E5L9	Micro Aug2019	Histone H3	105	15420	3	3	3	3		0	58.23		37	3.9e-05	R	YRPGTVALR	E	Locus:1.1.1.340.8 File:~Tiberti_Larve_SsL3_30082019_LIB1.wiff~
87	2	A0A0K0E5L9	Micro Aug2019	Histone H3	105	15420	3	3	3	3		0	65.61	27	34	7e-07	R	FQSAAIGALQEAAEAYLVTLFEDTNLCAIHAK	R	Locus:1.1.1.655.9 File:~Tiberti_Larve_SsL3_30082019_LIB1.wiff~
52	2	A0A0K0E5M6	Micro Feb2020	Uncharacterized protein	126	17114	9	9	5	5		0	39.13		35	0.0013	K	LFGNESK	E	Locus:1.1.1.315.18 File:~Tiberti Larve_SsL3_micro_28012020_LIB1.wiff~
52	2	A0A0K0E5M6	Micro Feb2020	Uncharacterized protein	126	17114	9	9	5	5		0	43.9		36	0.00052	K	ELIGGLLK	K	Locus:1.1.1.431.2 File:~Tiberti Larve_SsL3_micro_28012020_LIB1.wiff~
52	2	A0A0K0E5M6	Micro Feb2020	Uncharacterized protein	126	17114	9	9	5	5		0	50.37	32	38	4.7e-05	K	LTSEGINHLLK	L	Locus:1.1.1.386.7 File:~Tiberti Larve_SsL3_micro_28012020_LIB1.wiff~
52	2	A0A0K0E5M6	Micro Feb2020	Uncharacterized protein	126	17114	9	9	5	5		0	52.42		38	0.00012	K	IEEIIEKPGNSIPK	E	Locus:1.1.1.381.20 File:~Tiberti Larve_SsL3_micro_28012020_LIB1.wiff~
52	2	A0A0K0E5M6	Micro Feb2020	Uncharacterized protein	126	17114	9	9	5	5		1	44.34	34	38	0.00027	K	LGDKHETDSAPPNLLDLLK	L	Locus:1.1.1.479.3 File:~Tiberti Larve_SsL3_micro_28012020_LIB1.wiff~	emPAI	1.62
178	2	A0A0K0E5M9	Micro Aug2019	Uncharacterized protein	129	17073	6	4	6	4		0	30.61		33	0.009	K	LFGNESK	E	Locus:1.1.1.319.22 File:~Tiberti_Larve_SsL3_30082019_LIB1.wiff~
178	2	A0A0K0E5M9	Micro Aug2019	Uncharacterized protein	129	17073	6	4	6	4		1	28.24		37	0.037	K	KSLDILK	K	Locus:1.1.1.357.11 File:~Tiberti_Larve_SsL3_30082019_LIB1.wiff~
178	2	A0A0K0E5M9	Micro Aug2019	Uncharacterized protein	129	17073	6	4	6	4		0	46.04		35	0.00039	K	ELVGGLLK	K	Locus:1.1.1.416.4 File:~Tiberti_Larve_SsL3_30082019_LIB1.wiff~
178	2	A0A0K0E5M9	Micro Aug2019	Uncharacterized protein	129	17073	6	4	6	4		0	48.89		36	0.00026	R	HSSDTVIEK	L	Locus:1.1.1.288.34 File:~Tiberti_Larve_SsL3_30082019_LIB1.wiff~
178	2	A0A0K0E5M9	Micro Aug2019	Uncharacterized protein	129	17073	6	4	6	4		0	76.41		36	4.6e-07	K	IEEIIEKPGNSIPK	E	Locus:1.1.1.387.22 File:~Tiberti_Larve_SsL3_30082019_LIB1.wiff~
178	2	A0A0K0E5M9	Micro Aug2019	Uncharacterized protein	129	17073	6	4	6	4		1	65.06		36	6.3e-06	K	LGDKHETDSAPINLLDVLK	L	Locus:1.1.1.490.3 File:~Tiberti_Larve_SsL3_30082019_LIB1.wiff~
130	1	A0A0K0E5N2	Micro Aug2019	SCP domain-containing protein	206	19395	7	7	4	4		0	37.33		31	0.0014	K	ENVVPSK	S	Locus:1.1.1.302.26 File:~Tiberti_Larve_SsL3_30082019_LIB1.wiff~
130	1	A0A0K0E5N2	Micro Aug2019	SCP domain-containing protein	206	19395	7	7	4	4		0	41.36		35	0.0012	K	SVGCGIAK	S	Locus:1.1.1.305.27 File:~Tiberti_Larve_SsL3_30082019_LIB1.wiff~
130	1	A0A0K0E5N2	Micro Aug2019	SCP domain-containing protein	206	19395	7	7	4	4		0	88.15		38	4.7e-08	R	KPHGSEPLTVDK	A	Locus:1.1.1.302.30 File:~Tiberti_Larve_SsL3_30082019_LIB1.wiff~
130	1	A0A0K0E5N2	Micro Aug2019	SCP domain-containing protein	206	19395	7	7	4	4		0	100.71	33	38	8.6e-10	K	ALEQQAQAYANK	L	Locus:1.1.1.352.36 File:~Tiberti_Larve_SsL3_30082019_LIB1.wiff~
57	1	A0A0K0E5S6	Nano Feb2020	Uncharacterized protein	498	118772	34	26	14	11		0	20.61		32	0.075	R	VDSYVTK	M	Locus:1.1.1.1801.3 File:~Tiberti Larve_SsL3_nano_06022020_LIB1.wiff~
57	1	A0A0K0E5S6	Nano Feb2020	Uncharacterized protein	498	118772	34	26	14	11		0	21.5	31	36	0.057	R	EYSTPPTR	E	Locus:1.1.1.1811.29 File:~Tiberti Larve_SsL3_nano_06022020_LIB1.wiff~
57	1	A0A0K0E5S6	Nano Feb2020	Uncharacterized protein	498	118772	34	26	14	11		0	27.96		38	0.055	K	ELTSVTSPK	E	Locus:1.1.1.1829.20 File:~Tiberti Larve_SsL3_nano_06022020_LIB1.wiff~
57	1	A0A0K0E5S6	Nano Feb2020	Uncharacterized protein	498	118772	34	26	14	11		0	48.98		34	0.00019	K	VSIVTPATPK	S	Locus:1.1.1.1892.19 File:~Tiberti Larve_SsL3_nano_06022020_LIB1.wiff~
57	1	A0A0K0E5S6	Nano Feb2020	Uncharacterized protein	498	118772	34	26	14	11		0	71.91	36	37	1.5e-06	K	VTTPAADSSIK	E	Locus:1.1.1.1833.33 File:~Tiberti Larve_SsL3_nano_06022020_LIB1.wiff~
57	1	A0A0K0E5S6	Nano Feb2020	Uncharacterized protein	498	118772	34	26	14	11		0	34.82	33	35	0.0044	R	NNIFDGLCR	S	Locus:1.1.1.1994.18 File:~Tiberti Larve_SsL3_nano_06022020_LIB1.wiff~
57	1	A0A0K0E5S6	Nano Feb2020	Uncharacterized protein	498	118772	34	26	14	11		0	49.98	26	34	2.3e-05	R	GDVDLYSGSGR	L	Locus:1.1.1.1880.33 File:~Tiberti Larve_SsL3_nano_06022020_LIB1.wiff~
57	1	A0A0K0E5S6	Nano Feb2020	Uncharacterized protein	498	118772	34	26	14	11		0	51.73		36	0.00015	K	SPYVLNTAYK	Y	Locus:1.1.1.1929.26 File:~Tiberti Larve_SsL3_nano_06022020_LIB1.wiff~
57	1	A0A0K0E5S6	Nano Feb2020	Uncharacterized protein	498	118772	34	26	14	11		0	65.85	30	33	1.5e-06	K	FQFDDVSEPSK	K	Locus:1.1.1.1959.35 File:~Tiberti Larve_SsL3_nano_06022020_LIB1.wiff~
57	1	A0A0K0E5S6	Nano Feb2020	Uncharacterized protein	498	118772	34	26	14	11		0	65.8	26	36	6.8e-07	K	ESVSEAPISEVSK	N	Locus:1.1.1.1899.39 File:~Tiberti Larve_SsL3_nano_06022020_LIB1.wiff~
57	1	A0A0K0E5S6	Nano Feb2020	Uncharacterized protein	498	118772	34	26	14	11		0	48.68		35	0.00027	K	ESIPATPVADEASK	E	Locus:1.1.1.1896.41 File:~Tiberti Larve_SsL3_nano_06022020_LIB1.wiff~
57	1	A0A0K0E5S6	Nano Feb2020	Uncharacterized protein	498	118772	34	26	14	11		0	38.08		29	0.00072	R	NYQPYDQDSHR	V	Locus:1.1.1.1816.24 File:~Tiberti Larve_SsL3_nano_06022020_LIB1.wiff~
57	1	A0A0K0E5S6	Nano Feb2020	Uncharacterized protein	498	118772	34	26	14	11		1	50.97	26	35	1.7e-05	K	FQFDDVSEPSKK	S	Locus:1.1.1.1914.15 File:~Tiberti Larve_SsL3_nano_06022020_LIB1.wiff~
57	1	A0A0K0E5S6	Nano Feb2020	Uncharacterized protein	498	118772	34	26	14	11		0	53.14	26	36	1.3e-05	K	EEVPPTPVEESVK	E	Locus:1.1.1.1907.40 File:~Tiberti Larve_SsL3_nano_06022020_LIB1.wiff~	emPAI	0.55
53	1	A0A0K0E612	Micro Feb2020	Uncharacterized protein	326	38181	21	20	13	13		0	40.16		25	9.6e-05	K	GIVSGFK	T	Locus:1.1.1.370.5 File:~Tiberti Larve_SsL3_micro_28012020_LIB1.wiff~
53	1	A0A0K0E612	Micro Feb2020	Uncharacterized protein	326	38181	21	20	13	13		0	38.57		43	0.0086	R	TVEAIYK	Y	Locus:1.1.1.338.22 File:~Tiberti Larve_SsL3_micro_28012020_LIB1.wiff~
53	1	A0A0K0E612	Micro Feb2020	Uncharacterized protein	326	38181	21	20	13	13		0	50.55		35	7.7e-05	R	IQVNPEK	Y	Locus:1.1.1.308.28 File:~Tiberti Larve_SsL3_micro_28012020_LIB1.wiff~
53	1	A0A0K0E612	Micro Feb2020	Uncharacterized protein	326	38181	21	20	13	13		0	35.57	27	40	0.00046	K	YVVPKPR	A	Locus:1.1.1.323.4 File:~Tiberti Larve_SsL3_micro_28012020_LIB1.wiff~
53	1	A0A0K0E612	Micro Feb2020	Uncharacterized protein	326	38181	21	20	13	13		0	51.23		40	0.00025	K	LGFAGVWK	G	Locus:1.1.1.438.5 File:~Tiberti Larve_SsL3_micro_28012020_LIB1.wiff~
53	1	A0A0K0E612	Micro Feb2020	Uncharacterized protein	326	38181	21	20	13	13		0	72.5		39	1.3e-06	K	TTISEEGGR	A	Locus:1.1.1.282.27 File:~Tiberti Larve_SsL3_micro_28012020_LIB1.wiff~
53	1	A0A0K0E612	Micro Feb2020	Uncharacterized protein	326	38181	21	20	13	13		0	44.2	29	37	8.3e-05	K	GLPPLWMR	Q	Locus:1.1.1.449.6 File:~Tiberti Larve_SsL3_micro_28012020_LIB1.wiff~
53	1	A0A0K0E612	Micro Feb2020	Uncharacterized protein	326	38181	21	20	13	13		0	37.42	33	42	0.001	K	QEGLSGFYK	G	Locus:1.1.1.383.20 File:~Tiberti Larve_SsL3_micro_28012020_LIB1.wiff~
53	1	A0A0K0E612	Micro Feb2020	Uncharacterized protein	326	38181	21	20	13	13		0	46.38		40	0.00068	K	FGFYELFK	N	Locus:1.1.1.502.2 File:~Tiberti Larve_SsL3_micro_28012020_LIB1.wiff~
53	1	A0A0K0E612	Micro Feb2020	Uncharacterized protein	326	38181	21	20	13	13		0	68.23	38	39	3e-06	R	IQTSPGAPPTLR	G	Locus:1.1.1.368.34 File:~Tiberti Larve_SsL3_micro_28012020_LIB1.wiff~
53	1	A0A0K0E612	Micro Feb2020	Uncharacterized protein	326	38181	21	20	13	13		0	101.86		40	1.7e-09	K	LNQDASATAGAILK	K	Locus:1.1.1.387.33 File:~Tiberti Larve_SsL3_micro_28012020_LIB1.wiff~
53	1	A0A0K0E612	Micro Feb2020	Uncharacterized protein	326	38181	21	20	13	13		0	31.17	27	38	0.0012	K	GWAPTLYGYSMQGLGK	F	Locus:1.1.1.475.35 File:~Tiberti Larve_SsL3_micro_28012020_LIB1.wiff~
53	1	A0A0K0E612	Micro Feb2020	Uncharacterized protein	326	38181	21	20	13	13		0	80.03	30	37	3.1e-08	K	YYSLCALGGAISCGVTHTAIVPLDLVK	C	Locus:1.1.1.543.26 File:~Tiberti Larve_SsL3_micro_28012020_LIB1.wiff~	emPAI	2.13
116	1	A0A0K0E654	Nano Feb2020	LIM zinc-binding domain-containing protein	237	86940	17	12	9	7		0	24.28		31	0.027	K	LVYSAEK	L	Locus:1.1.1.1816.4 File:~Tiberti Larve_SsL3_nano_06022020_LIB1.wiff~
116	1	A0A0K0E654	Nano Feb2020	LIM zinc-binding domain-containing protein	237	86940	17	12	9	7		0	23.82	36	37	0.092	K	DILSQFK	N	Locus:1.1.1.2004.5 File:~Tiberti Larve_SsL3_nano_06022020_LIB1.wiff~
116	1	A0A0K0E654	Nano Feb2020	LIM zinc-binding domain-containing protein	237	86940	17	12	9	7		0	39.6		35	0.002	K	AELEELR	K	Locus:1.1.1.1879.8 File:~Tiberti Larve_SsL3_nano_06022020_LIB1.wiff~
116	1	A0A0K0E654	Nano Feb2020	LIM zinc-binding domain-containing protein	237	86940	17	12	9	7		0	51.64		37	0.00021	K	ALEEEFIR	L	Locus:1.1.1.1959.14 File:~Tiberti Larve_SsL3_nano_06022020_LIB1.wiff~
116	1	A0A0K0E654	Nano Feb2020	LIM zinc-binding domain-containing protein	237	86940	17	12	9	7		0	36.37	27	35	0.00068	K	SNVTGTTYTK	E	Locus:1.1.1.1806.36 File:~Tiberti Larve_SsL3_nano_06022020_LIB1.wiff~
116	1	A0A0K0E654	Nano Feb2020	LIM zinc-binding domain-containing protein	237	86940	17	12	9	7		0	43.22		35	0.00099	K	ELEQEALNEK	H	Locus:1.1.1.1876.35 File:~Tiberti Larve_SsL3_nano_06022020_LIB1.wiff~
116	1	A0A0K0E654	Nano Feb2020	LIM zinc-binding domain-containing protein	237	86940	17	12	9	7		0	70.63		36	2.2e-06	K	TAAELSDLEFK	K	Locus:1.1.1.1998.30 File:~Tiberti Larve_SsL3_nano_06022020_LIB1.wiff~
116	1	A0A0K0E654	Nano Feb2020	LIM zinc-binding domain-containing protein	237	86940	17	12	9	7		0	73.45		36	1.2e-06	K	ILEDLEGLNIK	G	Locus:1.1.1.2045.14 File:~Tiberti Larve_SsL3_nano_06022020_LIB1.wiff~
116	1	A0A0K0E654	Nano Feb2020	LIM zinc-binding domain-containing protein	237	86940	17	12	9	7		0	30.53	24	36	0.0014	K	LTPVSFYSHEGNLLCK	Q	Locus:1.1.1.2017.23 File:~Tiberti Larve_SsL3_nano_06022020_LIB1.wiff~	emPAI	0.47
334	1	A0A0K0E664	Micro Aug2019	PKS_ER domain-containing protein	77	41702	6	2	6	2		0	24.42		25	0.0065	R	ISLGSPK	D	Locus:1.1.1.323.14 File:~Tiberti_Larve_SsL3_30082019_LIB1.wiff~
334	1	A0A0K0E664	Micro Aug2019	PKS_ER domain-containing protein	77	41702	6	2	6	2		0	24.23		38	0.13	R	GSIDQLK	K	Locus:1.1.1.324.19 File:~Tiberti_Larve_SsL3_30082019_LIB1.wiff~
334	1	A0A0K0E664	Micro Aug2019	PKS_ER domain-containing protein	77	41702	6	2	6	2		0	28.69	37	38	0.039	R	LAIMGVSR	G	Locus:1.1.1.396.7 File:~Tiberti_Larve_SsL3_30082019_LIB1.wiff~
334	1	A0A0K0E664	Micro Aug2019	PKS_ER domain-containing protein	77	41702	6	2	6	2		0	55.15		36	6.8e-05	K	LVELLADGR	L	Locus:1.1.1.410.15 File:~Tiberti_Larve_SsL3_30082019_LIB1.wiff~
334	1	A0A0K0E664	Micro Aug2019	PKS_ER domain-containing protein	77	41702	6	2	6	2		1	25.47		37	0.085	K	LIVADSKEER	L	Locus:1.1.1.319.19 File:~Tiberti_Larve_SsL3_30082019_LIB1.wiff~
334	1	A0A0K0E664	Micro Aug2019	PKS_ER domain-containing protein	77	41702	6	2	6	2		0	56.16	33	37	2.8e-05	R	AILEVCNPDSALK	N	Locus:1.1.1.422.32 File:~Tiberti_Larve_SsL3_30082019_LIB1.wiff~
84	1	A0A0K0E666	Micro Aug2019	Glutamate dehydrogenase	334	60297	16	15	15	14		0	44.94		34	0.00041	K	AIIQTAR	K	Locus:1.1.1.321.17 File:~Tiberti_Larve_SsL3_30082019_LIB1.wiff~
84	1	A0A0K0E666	Micro Aug2019	Glutamate dehydrogenase	334	60297	16	15	15	14		0	40.13		34	0.0012	R	LAIEFSK	K	Locus:1.1.1.396.6 File:~Tiberti_Larve_SsL3_30082019_LIB1.wiff~
84	1	A0A0K0E666	Micro Aug2019	Glutamate dehydrogenase	334	60297	16	15	15	14		0	42.32	30	36	0.00034	K	AIGLTTGYK	G	Locus:1.1.1.379.14 File:~Tiberti_Larve_SsL3_30082019_LIB1.wiff~
84	1	A0A0K0E666	Micro Aug2019	Glutamate dehydrogenase	334	60297	16	15	15	14		0	71.94		37	1.9e-06	K	YNLGLDLR	T	Locus:1.1.1.430.10 File:~Tiberti_Larve_SsL3_30082019_LIB1.wiff~
84	1	A0A0K0E666	Micro Aug2019	Glutamate dehydrogenase	334	60297	16	15	15	14		0	59.9		36	2e-05	K	ALSALMTYK	C	Locus:1.1.1.410.16 File:~Tiberti_Larve_SsL3_30082019_LIB1.wiff~
84	1	A0A0K0E666	Micro Aug2019	Glutamate dehydrogenase	334	60297	16	15	15	14		0	44.81	32	37	0.00026	K	NLNHVSYGR	L	Locus:1.1.1.312.16 File:~Tiberti_Larve_SsL3_30082019_LIB1.wiff~
84	1	A0A0K0E666	Micro Aug2019	Glutamate dehydrogenase	334	60297	16	15	15	14		0	33.94		31	0.0027	K	GAAVLEPALIK	E	Locus:1.1.1.424.13 File:~Tiberti_Larve_SsL3_30082019_LIB1.wiff~
84	1	A0A0K0E666	Micro Aug2019	Glutamate dehydrogenase	334	60297	16	15	15	14		1	32.52		37	0.014	R	KYNLGLDLR	T	Locus:1.1.1.402.3 File:~Tiberti_Larve_SsL3_30082019_LIB1.wiff~
84	1	A0A0K0E666	Micro Aug2019	Glutamate dehydrogenase	334	60297	16	15	15	14		0	46.57	33	34	0.00023	K	VLYVSFPIR	R	Locus:1.1.1.474.9 File:~Tiberti_Larve_SsL3_30082019_LIB1.wiff~
84	1	A0A0K0E666	Micro Aug2019	Glutamate dehydrogenase	334	60297	16	15	15	14		0	59.55		29	5.2e-06	R	GILGAIKPVNK	V	Locus:1.1.1.388.3 File:~Tiberti_Larve_SsL3_30082019_LIB1.wiff~
84	1	A0A0K0E666	Micro Aug2019	Glutamate dehydrogenase	334	60297	16	15	15	14		1	46.52		36	0.0005	K	KYTDYEIEK	I	Locus:1.1.1.341.35 File:~Tiberti_Larve_SsL3_30082019_LIB1.wiff~
84	1	A0A0K0E666	Micro Aug2019	Glutamate dehydrogenase	334	60297	16	15	15	14		0	43.27	29	41	0.00018	K	TAIIQGFGNVGLHTMR	Y	Locus:1.1.1.445.15 File:~Tiberti_Larve_SsL3_30082019_LIB1.wiff~
84	1	A0A0K0E666	Micro Aug2019	Glutamate dehydrogenase	334	60297	16	15	15	14		0	122.62		37	1.6e-11	R	DSNNLLLNSVQESISK	S	Locus:1.1.1.474.35 File:~Tiberti_Larve_SsL3_30082019_LIB1.wiff~
84	1	A0A0K0E666	Micro Aug2019	Glutamate dehydrogenase	334	60297	16	15	15	14		0	59.06	33	36	1.5e-05	K	SLGQNVPILPNEAFANR	I	Locus:1.1.1.463.36 File:~Tiberti_Larve_SsL3_30082019_LIB1.wiff~
84	1	A0A0K0E666	Micro Aug2019	Glutamate dehydrogenase	334	60297	16	15	15	14		0	43.13	27	34	0.00013	K	TFEPFTDLMFEQCDILVPAACEK	A	Locus:1.1.1.564.15 File:~Tiberti_Larve_SsL3_30082019_LIB1.wiff~
412	1	A0A0K0E671	Micro Aug2019	Uncharacterized protein	55	52166	4	3	3	3		0	46.99	27	36	5.3e-05	K	LYFLYDSQLDQK	C	Locus:1.1.1.463.33 File:~Tiberti_Larve_SsL3_30082019_LIB1.wiff~
412	1	A0A0K0E671	Micro Aug2019	Uncharacterized protein	55	52166	4	3	3	3		0	26.52	27	37	0.0067	R	VFIGEIPFYCQGLAK	M	Locus:1.1.1.507.5 File:~Tiberti_Larve_SsL3_30082019_LIB1.wiff~
412	1	A0A0K0E671	Micro Aug2019	Uncharacterized protein	55	52166	4	3	3	3		0	25.74	24	37	0.0039	R	VFIGEIPFYCQGLAK	M	Locus:1.1.1.507.35 File:~Tiberti_Larve_SsL3_30082019_LIB1.wiff~
412	1	A0A0K0E671	Micro Aug2019	Uncharacterized protein	55	52166	4	3	3	3		0	32.85	25	36	0.00083	R	FSVNGADIEHFYDAFVSR	G	Locus:1.1.1.527.9 File:~Tiberti_Larve_SsL3_30082019_LIB1.wiff~
14	1	A0A0K0E6E8	Micro Aug2019	Uncharacterized protein	1143	20954	24	24	11	11		0	56.78		38	7.8e-05	K	ITEEELLK	I	Locus:1.1.1.389.16 File:~Tiberti_Larve_SsL3_30082019_LIB1.wiff~
14	1	A0A0K0E6E8	Micro Aug2019	Uncharacterized protein	1143	20954	24	24	11	11		0	94.91		35	5.4e-09	R	AGSEATAFDQK	T	Locus:1.1.1.322.35 File:~Tiberti_Larve_SsL3_30082019_LIB1.wiff~
14	1	A0A0K0E6E8	Micro Aug2019	Uncharacterized protein	1143	20954	24	24	11	11		0	43.2	30	34	0.00027	R	GEPLDEDEIK	A	Locus:1.1.1.375.28 File:~Tiberti_Larve_SsL3_30082019_LIB1.wiff~
14	1	A0A0K0E6E8	Micro Aug2019	Uncharacterized protein	1143	20954	24	24	11	11		0	33	25	37	0.0008	K	EAFGIMDQNK	D	Locus:1.1.1.391.24 File:~Tiberti_Larve_SsL3_30082019_LIB1.wiff~
14	1	A0A0K0E6E8	Micro Aug2019	Uncharacterized protein	1143	20954	24	24	11	11		1	87.45		36	3.9e-08	K	RGEPLDEDEIK	A	Locus:1.1.1.348.36 File:~Tiberti_Larve_SsL3_30082019_LIB1.wiff~
14	1	A0A0K0E6E8	Micro Aug2019	Uncharacterized protein	1143	20954	24	24	11	11		1	49.21	36	36	0.00024	K	RGEPLDEDEIK	A	Locus:1.1.1.351.23 File:~Tiberti_Larve_SsL3_30082019_LIB1.wiff~
14	1	A0A0K0E6E8	Micro Aug2019	Uncharacterized protein	1143	20954	24	24	11	11		0	60.01	27	35	2.9e-06	K	GNPPIDGGMVDYK	A	Locus:1.1.1.392.32 File:~Tiberti_Larve_SsL3_30082019_LIB1.wiff~
14	1	A0A0K0E6E8	Micro Aug2019	Uncharacterized protein	1143	20954	24	24	11	11		0	83.18	36	36	1e-07	K	DLYASMGQIASEK	Q	Locus:1.1.1.432.33 File:~Tiberti_Larve_SsL3_30082019_LIB1.wiff~
14	1	A0A0K0E6E8	Micro Aug2019	Uncharacterized protein	1143	20954	24	24	11	11		0	122.6	34	36	8.3e-12	K	AFAHLITTGAQDELANA	-	Locus:1.1.1.444.34 File:~Tiberti_Larve_SsL3_30082019_LIB1.wiff~
14	1	A0A0K0E6E8	Micro Aug2019	Uncharacterized protein	1143	20954	24	24	11	11		0	94.05	29	36	1.5e-09	K	EAPGPINFTVFLTLFGER	L	Locus:1.1.1.619.5 File:~Tiberti_Larve_SsL3_30082019_LIB1.wiff~
14	1	A0A0K0E6E8	Micro Aug2019	Uncharacterized protein	1143	20954	24	24	11	11		0	100.97	29	36	3.4e-10	K	EAPGPINFTVFLTLFGER	L	Locus:1.1.1.629.11 File:~Tiberti_Larve_SsL3_30082019_LIB1.wiff~
14	1	A0A0K0E6E8	Micro Aug2019	Uncharacterized protein	1143	20954	24	24	11	11		0	75.57	29	36	1.2e-07	R	LTGTDPEQTIVGAFAMFDK	K	Locus:1.1.1.559.11 File:~Tiberti_Larve_SsL3_30082019_LIB1.wiff~
14	1	A0A0K0E6E8	Micro Aug2019	Uncharacterized protein	1143	20954	24	24	11	11		1	152.24	32	37	5.3e-15	R	LTGTDPEQTIVGAFAMFDKK	E	Locus:1.1.1.534.17 File:~Tiberti_Larve_SsL3_30082019_LIB1.wiff~
86	5	A0A0K0E6J0	Micro Aug2019	SCP domain-containing protein	103	41301	6	4	4	3		0	64.68		34	5e-06	K	SSGPFSER	V	Locus:1.1.1.321.25 File:~Tiberti_Larve_SsL3_30082019_LIB1.wiff~
86	5	A0A0K0E6J0	Micro Aug2019	SCP domain-containing protein	103	41301	6	4	4	3		0	70.49		37	2.5e-06	K	MSASLGSLATK	K	Locus:1.1.1.386.27 File:~Tiberti_Larve_SsL3_30082019_LIB1.wiff~
86	5	A0A0K0E6J0	Micro Aug2019	SCP domain-containing protein	103	41301	6	4	4	3		0	37.2		36	0.0042	R	VYDEVWNGYDYK	K	Locus:1.1.1.413.36 File:~Tiberti_Larve_SsL3_30082019_LIB1.wiff~
86	5	A0A0K0E6J0	Micro Aug2019	SCP domain-containing protein	103	41301	6	4	4	3		0	27.31	31	37	0.013	R	YVPGTGHFTALVWK	E	Locus:1.1.1.449.11 File:~Tiberti_Larve_SsL3_30082019_LIB1.wiff~
190	1	A0A0K0E6Q8	Micro Aug2019	Ribosomal_L18_c domain-containing protein	138	33815	2	2	2	2		0	68.1	32	37	1.5e-06	K	FIAAGLTPENLEATYK	K	Locus:1.1.1.464.35 File:~Tiberti_Larve_SsL3_30082019_LIB1.wiff~
190	1	A0A0K0E6Q8	Micro Aug2019	Ribosomal_L18_c domain-containing protein	138	33815	2	2	2	2		0	103.4		36	1e-09	K	AGLTNYAAAYATGLLLAR	R	Locus:1.1.1.530.10 File:~Tiberti_Larve_SsL3_30082019_LIB1.wiff~
191	1	A0A0K0E6V9	Micro Aug2019	V-type proton ATPase subunit C	137	44226	3	3	3	3		0	44.68		41	0.0022	K	FSIPDLK	V	Locus:1.1.1.433.4 File:~Tiberti_Larve_SsL3_30082019_LIB1.wiff~
191	1	A0A0K0E6V9	Micro Aug2019	V-type proton ATPase subunit C	137	44226	3	3	3	3		0	48.32	31	42	9.3e-05	K	LNIDFVQEK	R	Locus:1.1.1.425.14 File:~Tiberti_Larve_SsL3_30082019_LIB1.wiff~
191	1	A0A0K0E6V9	Micro Aug2019	V-type proton ATPase subunit C	137	44226	3	3	3	3		0	116.74		37	5.6e-11	K	VGTLDQLVGLSDDLSK	L	Locus:1.1.1.499.32 File:~Tiberti_Larve_SsL3_30082019_LIB1.wiff~
6	2	A0A0K0E6X3	Micro Aug2019	Uncharacterized protein	262	45884	8	7	7	6		0	32.4	33	34	0.0061	K	NALETFK	E	Locus:1.1.1.363.15 File:~Tiberti_Larve_SsL3_30082019_LIB1.wiff~
6	2	A0A0K0E6X3	Micro Aug2019	Uncharacterized protein	262	45884	8	7	7	6		0	35.86	28	37	0.00087	K	QPPVDLGEGK	T	Locus:1.1.1.352.30 File:~Tiberti_Larve_SsL3_30082019_LIB1.wiff~
6	2	A0A0K0E6X3	Micro Aug2019	Uncharacterized protein	262	45884	8	7	7	6		0	88.81		38	4.1e-08	K	LGASLYDVIR	S	Locus:1.1.1.449.13 File:~Tiberti_Larve_SsL3_30082019_LIB1.wiff~
6	2	A0A0K0E6X3	Micro Aug2019	Uncharacterized protein	262	45884	8	7	7	6		0	68.58		38	4.8e-06	R	LGLTEYQAVK	Q	Locus:1.1.1.394.24 File:~Tiberti_Larve_SsL3_30082019_LIB1.wiff~
6	2	A0A0K0E6X3	Micro Aug2019	Uncharacterized protein	262	45884	8	7	7	6		0	46.44		37	0.00059	K	QLIADHFLFK	E	Locus:1.1.1.451.2 File:~Tiberti_Larve_SsL3_30082019_LIB1.wiff~
6	2	A0A0K0E6X3	Micro Aug2019	Uncharacterized protein	262	45884	8	7	7	6		0	98.3	29	36	6.1e-10	K	TVFGSLAALATGAGAYFVAYPYNR	E	Locus:1.1.1.594.7 File:~Tiberti_Larve_SsL3_30082019_LIB1.wiff~
6	2	A0A0K0E6X3	Micro Aug2019	Uncharacterized protein	262	45884	8	7	7	6		0	53.79	26	36	9e-06	R	SLEGYPFNPLLTGDDYLIMEQK	I	Locus:1.1.1.546.24 File:~Tiberti_Larve_SsL3_30082019_LIB1.wiff~
313	1	A0A0K0E785	Micro Aug2019	Cysteine synthase	85	36891	4	4	3	3		0	39.95	26	37	0.00024	K	LIVTVLPSFGER	Y	Locus:1.1.1.492.17 File:~Tiberti_Larve_SsL3_30082019_LIB1.wiff~
313	1	A0A0K0E785	Micro Aug2019	Cysteine synthase	85	36891	4	4	3	3		0	52.11		36	0.00012	R	YLSTILFNNIR	K	Locus:1.1.1.487.22 File:~Tiberti_Larve_SsL3_30082019_LIB1.wiff~
313	1	A0A0K0E785	Micro Aug2019	Cysteine synthase	85	36891	4	4	3	3		0	45.25	25	37	5.7e-05	K	VYAVEPFESSVISGEPK	G	Locus:1.1.1.455.23 File:~Tiberti_Larve_SsL3_30082019_LIB1.wiff~
454	1	A0A0K0E787	Nano Feb2020	Uncharacterized protein	33	61010	3	2	2	2		0	26.67	24	35	0.0032	K	NATFIFTK	T	Locus:1.1.1.1956.9 File:~Tiberti Larve_SsL3_nano_06022020_LIB1.wiff~
454	1	A0A0K0E787	Nano Feb2020	Uncharacterized protein	33	61010	3	2	2	2		0	36.26		36	0.0064	R	FFNFFLPEK	S	Locus:1.1.1.2133.13 File:~Tiberti Larve_SsL3_nano_06022020_LIB1.wiff~	emPAI	0.17
361	1	A0A0K0E7H5	Micro Aug2019	dNK domain-containing protein	68	52807	2	2	2	2		0	36.31	33	37	0.0023	K	ILVYDWSK	E	Locus:1.1.1.428.8 File:~Tiberti_Larve_SsL3_30082019_LIB1.wiff~
361	1	A0A0K0E7H5	Micro Aug2019	dNK domain-containing protein	68	52807	2	2	2	2		0	60.8	26	32	2e-06	K	SAIPELLFWPHLVVYLEKPVEK	C	Locus:1.1.1.571.3 File:~Tiberti_Larve_SsL3_30082019_LIB1.wiff~
285	1	A0A0K0E7K3	Micro Aug2019	Uncharacterized protein	94	41023	3	3	2	2		0	32.81	25	35	0.00084	K	YFLDDLDR	L	Locus:1.1.1.437.12 File:~Tiberti_Larve_SsL3_30082019_LIB1.wiff~
285	1	A0A0K0E7K3	Micro Aug2019	Uncharacterized protein	94	41023	3	3	2	2		0	73.12	34	36	6.6e-07	K	LLLLGAGESGK	S	Locus:1.1.1.419.14 File:~Tiberti_Larve_SsL3_30082019_LIB1.wiff~
167	1	A0A0K0E7P7	Micro Aug2019	Ribosomal_L16 domain-containing protein	158	25188	3	3	2	2		0	88.91		37	3.4e-08	R	VGIDDILFSIR	V	Locus:1.1.1.538.10 File:~Tiberti_Larve_SsL3_30082019_LIB1.wiff~
167	1	A0A0K0E7P7	Micro Aug2019	Ribosomal_L16 domain-containing protein	158	25188	3	3	2	2		0	52.51	26	37	1.2e-05	K	EANVQHAIEAFR	R	Locus:1.1.1.399.11 File:~Tiberti_Larve_SsL3_30082019_LIB1.wiff~
142	1	A0A0K0E7T0	Micro Aug2019	Transket_pyr domain-containing protein	194	66166	6	5	5	4		0	39.35	36	38	0.0024	R	MGAISSANLK	C	Locus:1.1.1.367.24 File:~Tiberti_Larve_SsL3_30082019_LIB1.wiff~
142	1	A0A0K0E7T0	Micro Aug2019	Transket_pyr domain-containing protein	194	66166	6	5	5	4		0	28.76	37	38	0.034	R	IASIEMTSVAK	S	Locus:1.1.1.391.23 File:~Tiberti_Larve_SsL3_30082019_LIB1.wiff~
142	1	A0A0K0E7T0	Micro Aug2019	Transket_pyr domain-containing protein	194	66166	6	5	5	4		0	75.67	27	37	8e-08	R	AIPFCSTFAAFFTR	A	Locus:1.1.1.556.23 File:~Tiberti_Larve_SsL3_30082019_LIB1.wiff~
142	1	A0A0K0E7T0	Micro Aug2019	Transket_pyr domain-containing protein	194	66166	6	5	5	4		0	82.3	28	41	1.9e-08	R	SGSPDGLLELFGISASHIVK	A	Locus:1.1.1.550.6 File:~Tiberti_Larve_SsL3_30082019_LIB1.wiff~
142	1	A0A0K0E7T0	Micro Aug2019	Transket_pyr domain-containing protein	194	66166	6	5	5	4		1	52.11	26	35	1.4e-05	K	GTVPICPPIKDTPEFDLNLGNIK	I	Locus:1.1.1.498.32 File:~Tiberti_Larve_SsL3_30082019_LIB1.wiff~
87	1	A0A0K0E7W5	Micro Aug2019	Histone H3	321	15360	5	5	3	3		0	49.06	38	38	0.00042	K	STELLIR	K	Locus:1.1.1.385.17 File:~Tiberti_Larve_SsL3_30082019_LIB1.wiff~
87	1	A0A0K0E7W5	Micro Aug2019	Histone H3	321	15360	5	5	3	3		0	58.23		37	3.9e-05	R	YRPGTVALR	E	Locus:1.1.1.340.8 File:~Tiberti_Larve_SsL3_30082019_LIB1.wiff~
87	1	A0A0K0E7W5	Micro Aug2019	Histone H3	321	15360	5	5	3	3		0	134.13	31	34	2.7e-13	R	FQSAAIGALQEAAEAYLVGLFEDTNLCAIHAK	R	Locus:1.1.1.650.6 File:~Tiberti_Larve_SsL3_30082019_LIB1.wiff~
87	1	A0A0K0E7W5	Micro Aug2019	Histone H3	321	15360	5	5	3	3		0	102.71	29	34	2.3e-10	R	FQSAAIGALQEAAEAYLVGLFEDTNLCAIHAK	R	Locus:1.1.1.649.3 File:~Tiberti_Larve_SsL3_30082019_LIB1.wiff~
104	1	A0A0K0E7X0	Micro Aug2019	UTP--glucose-1-phosphate uridylyltransferase	260	57229	5	4	4	3		0	28.47		37	0.039	K	GGTLIQYDDR	L	Locus:1.1.1.377.29 File:~Tiberti_Larve_SsL3_30082019_LIB1.wiff~
104	1	A0A0K0E7X0	Micro Aug2019	UTP--glucose-1-phosphate uridylyltransferase	260	57229	5	4	4	3		0	57.97	33	33	1.7e-05	R	LMLLEIAQVPK	D	Locus:1.1.1.499.11 File:~Tiberti_Larve_SsL3_30082019_LIB1.wiff~
104	1	A0A0K0E7X0	Micro Aug2019	UTP--glucose-1-phosphate uridylyltransferase	260	57229	5	4	4	3		0	62.55	27	36	1.4e-06	R	HDLTFLDLLMQQIQHLNK	T	Locus:1.1.1.594.3 File:~Tiberti_Larve_SsL3_30082019_LIB1.wiff~
104	1	A0A0K0E7X0	Micro Aug2019	UTP--glucose-1-phosphate uridylyltransferase	260	57229	5	4	4	3		0	85.51		36	6e-08	R	HDLTFLDLLMQQIQHLNK	T	Locus:1.1.1.594.4 File:~Tiberti_Larve_SsL3_30082019_LIB1.wiff~
104	1	A0A0K0E7X0	Micro Aug2019	UTP--glucose-1-phosphate uridylyltransferase	260	57229	5	4	4	3		0	151.85	35	39	1e-14	K	TSDLLLLMSNLYEIGEGNLTLSDLR	S	Locus:1.1.1.634.11 File:~Tiberti_Larve_SsL3_30082019_LIB1.wiff~
74	1	A0A0K0E804	Micro Aug2019	Pyruvate kinase	372	60245	12	12	12	12		0	33.93	32	42	0.0039	K	GTGNTNTLR	I	Locus:1.1.1.285.30 File:~Tiberti_Larve_SsL3_30082019_LIB1.wiff~
74	1	A0A0K0E804	Micro Aug2019	Pyruvate kinase	372	60245	12	12	12	12		0	73.72		36	8.6e-07	R	VIAIALDTK	G	Locus:1.1.1.407.8 File:~Tiberti_Larve_SsL3_30082019_LIB1.wiff~
74	1	A0A0K0E804	Micro Aug2019	Pyruvate kinase	372	60245	12	12	12	12		0	57.19	33	37	2.3e-05	K	TVADLHLYR	G	Locus:1.1.1.385.9 File:~Tiberti_Larve_SsL3_30082019_LIB1.wiff~
74	1	A0A0K0E804	Micro Aug2019	Pyruvate kinase	372	60245	12	12	12	12		0	74.9	30	35	2e-07	R	EAVNSFTDSR	V	Locus:1.1.1.338.31 File:~Tiberti_Larve_SsL3_30082019_LIB1.wiff~
74	1	A0A0K0E804	Micro Aug2019	Pyruvate kinase	372	60245	12	12	12	12		0	57.04		36	4e-05	R	GDLGIEIPAEK	V	Locus:1.1.1.418.21 File:~Tiberti_Larve_SsL3_30082019_LIB1.wiff~
74	1	A0A0K0E804	Micro Aug2019	Pyruvate kinase	372	60245	12	12	12	12		0	41.26	28	36	0.00025	K	GHFIHLTTNK	N	Locus:1.1.1.332.16 File:~Tiberti_Larve_SsL3_30082019_LIB1.wiff~
74	1	A0A0K0E804	Micro Aug2019	Pyruvate kinase	372	60245	12	12	12	12		0	61.09		35	1.4e-05	R	VDIIFASFIR	T	Locus:1.1.1.528.8 File:~Tiberti_Larve_SsL3_30082019_LIB1.wiff~
74	1	A0A0K0E804	Micro Aug2019	Pyruvate kinase	372	60245	12	12	12	12		0	67.2	32	36	1.7e-06	K	SGDFIILITGWTK	G	Locus:1.1.1.550.14 File:~Tiberti_Larve_SsL3_30082019_LIB1.wiff~
74	1	A0A0K0E804	Micro Aug2019	Pyruvate kinase	372	60245	12	12	12	12		0	119.3		37	3e-11	R	TGLLSGSGTAEVELVK	G	Locus:1.1.1.441.34 File:~Tiberti_Larve_SsL3_30082019_LIB1.wiff~
74	1	A0A0K0E804	Micro Aug2019	Pyruvate kinase	372	60245	12	12	12	12		1	74.16	28	40	1.2e-07	K	GVNLPGASVDLPAVSDKDITDLK	W	Locus:1.1.1.477.31 File:~Tiberti_Larve_SsL3_30082019_LIB1.wiff~
74	1	A0A0K0E804	Micro Aug2019	Pyruvate kinase	372	60245	12	12	12	12		2	28.4	26	34	0.0029	R	KGVNLPGASVDLPAVSDKDITDLK	W	Locus:1.1.1.461.16 File:~Tiberti_Larve_SsL3_30082019_LIB1.wiff~
74	1	A0A0K0E804	Micro Aug2019	Pyruvate kinase	372	60245	12	12	12	12		0	29.25	24	36	0.0018	K	IENEEGVINADSIIEAADGIMVAR	G	Locus:1.1.1.560.23 File:~Tiberti_Larve_SsL3_30082019_LIB1.wiff~
353	1	A0A0K0E869	Micro Aug2019	Clathrin heavy chain	70	192514	2	2	2	2		0	54.98	34	35	4.6e-05	K	LLVPWLESR	V	Locus:1.1.1.497.4 File:~Tiberti_Larve_SsL3_30082019_LIB1.wiff~
353	1	A0A0K0E869	Micro Aug2019	Clathrin heavy chain	70	192514	2	2	2	2		0	44.18	25	36	7.2e-05	K	IGFTPDYLFQLR	Q	Locus:1.1.1.529.16 File:~Tiberti_Larve_SsL3_30082019_LIB1.wiff~
68	1	A0A0K0E899	Nano Feb2020	Protein disulfide-isomerase	443	55908	39	22	18	11		0	29.21		34	0.016	K	GEGVVLLK	K	Locus:1.1.1.1903.3 File:~Tiberti Larve_SsL3_nano_06022020_LIB1.wiff~
68	1	A0A0K0E899	Nano Feb2020	Protein disulfide-isomerase	443	55908	39	22	18	11		0	25		37	0.094	K	ALAPNYAK	A	Locus:1.1.1.1823.13 File:~Tiberti Larve_SsL3_nano_06022020_LIB1.wiff~
68	1	A0A0K0E899	Nano Feb2020	Protein disulfide-isomerase	443	55908	39	22	18	11		0	29.05		36	0.031	K	TFIQANR	L	Locus:1.1.1.1834.9 File:~Tiberti Larve_SsL3_nano_06022020_LIB1.wiff~
68	1	A0A0K0E899	Nano Feb2020	Protein disulfide-isomerase	443	55908	39	22	18	11		0	31.37	35	37	0.014	K	INSFPTIK	F	Locus:1.1.1.1932.10 File:~Tiberti Larve_SsL3_nano_06022020_LIB1.wiff~
68	1	A0A0K0E899	Nano Feb2020	Protein disulfide-isomerase	443	55908	39	22	18	11		0	34.04	34	35	0.0067	K	TEELPAIR	L	Locus:1.1.1.1905.13 File:~Tiberti Larve_SsL3_nano_06022020_LIB1.wiff~
68	1	A0A0K0E899	Nano Feb2020	Protein disulfide-isomerase	443	55908	39	22	18	11		0	35.82	34	36	0.0041	K	VIDYTGDR	T	Locus:1.1.1.1848.19 File:~Tiberti Larve_SsL3_nano_06022020_LIB1.wiff~
68	1	A0A0K0E899	Nano Feb2020	Protein disulfide-isomerase	443	55908	39	22	18	11		0	32.54	26	34	0.0014	K	QLAPIWDK	L	Locus:1.1.1.1966.15 File:~Tiberti Larve_SsL3_nano_06022020_LIB1.wiff~
68	1	A0A0K0E899	Nano Feb2020	Protein disulfide-isomerase	443	55908	39	22	18	11		0	30.25	31	36	0.0068	K	DSDNVIIAK	M	Locus:1.1.1.1856.23 File:~Tiberti Larve_SsL3_nano_06022020_LIB1.wiff~
68	1	A0A0K0E899	Nano Feb2020	Protein disulfide-isomerase	443	55908	39	22	18	11		0	34.45		35	0.0069	R	IMEFFGLK	T	Locus:1.1.1.2075.2 File:~Tiberti Larve_SsL3_nano_06022020_LIB1.wiff~
68	1	A0A0K0E899	Nano Feb2020	Protein disulfide-isomerase	443	55908	39	22	18	11		0	60.41		37	3e-05	R	DAASIVAWLK	K	Locus:1.1.1.2110.4 File:~Tiberti Larve_SsL3_nano_06022020_LIB1.wiff~
68	1	A0A0K0E899	Nano Feb2020	Protein disulfide-isomerase	443	55908	39	22	18	11		0	23.14	28	37	0.021	R	LISLEEDMTK	F	Locus:1.1.1.1977.25 File:~Tiberti Larve_SsL3_nano_06022020_LIB1.wiff~
68	1	A0A0K0E899	Nano Feb2020	Protein disulfide-isomerase	443	55908	39	22	18	11		0	50.14	30	35	6.6e-05	K	EFTQQYVDGK	L	Locus:1.1.1.1888.36 File:~Tiberti Larve_SsL3_nano_06022020_LIB1.wiff~
68	1	A0A0K0E899	Nano Feb2020	Protein disulfide-isomerase	443	55908	39	22	18	11		0	66.57	36	37	6e-06	K	LDATVHPDVATK	F	Locus:1.1.1.1852.8 File:~Tiberti Larve_SsL3_nano_06022020_LIB1.wiff~
68	1	A0A0K0E899	Nano Feb2020	Protein disulfide-isomerase	443	55908	39	22	18	11		0	72.67	28	33	1.9e-07	K	MDSTVNEVEDVK	I	Locus:1.1.1.1906.40 File:~Tiberti Larve_SsL3_nano_06022020_LIB1.wiff~
68	1	A0A0K0E899	Nano Feb2020	Protein disulfide-isomerase	443	55908	39	22	18	11		0	24.18	25	36	0.0073	R	TLEAFTSFIESGGK	K	Locus:1.1.1.2117.5 File:~Tiberti Larve_SsL3_nano_06022020_LIB1.wiff~
68	1	A0A0K0E899	Nano Feb2020	Protein disulfide-isomerase	443	55908	39	22	18	11		0	60.08	26	36	2.3e-06	R	TLEAFTSFIESGGK	K	Locus:1.1.1.2115.27 File:~Tiberti Larve_SsL3_nano_06022020_LIB1.wiff~
68	1	A0A0K0E899	Nano Feb2020	Protein disulfide-isomerase	443	55908	39	22	18	11		0	29.08	28	37	0.0053	K	FKPEFTEITAENIK	E	Locus:1.1.1.1992.19 File:~Tiberti Larve_SsL3_nano_06022020_LIB1.wiff~
68	1	A0A0K0E899	Nano Feb2020	Protein disulfide-isomerase	443	55908	39	22	18	11		0	41.9		36	0.0017	K	LLFVYINTDVEDNAR	I	Locus:1.1.1.2096.40 File:~Tiberti Larve_SsL3_nano_06022020_LIB1.wiff~
68	1	A0A0K0E899	Nano Feb2020	Protein disulfide-isomerase	443	55908	39	22	18	11		0	78.68	28	35	5.7e-08	R	LALVNEFTQETASVIFGGEIK	S	Locus:1.1.1.2239.6 File:~Tiberti Larve_SsL3_nano_06022020_LIB1.wiff~	emPAI	1.54
213	1	A0A0K0E8E9	Micro Aug2019	Uncharacterized protein	124	150534	4	2	4	2		0	32.63		38	0.019	K	DTLINLR	E	Locus:1.1.1.404.6 File:~Tiberti_Larve_SsL3_30082019_LIB1.wiff~
213	1	A0A0K0E8E9	Micro Aug2019	Uncharacterized protein	124	150534	4	2	4	2		0	20.7	27	38	0.026	K	WLTSDQLETIK	S	Locus:1.1.1.436.27 File:~Tiberti_Larve_SsL3_30082019_LIB1.wiff~
213	1	A0A0K0E8E9	Micro Aug2019	Uncharacterized protein	124	150534	4	2	4	2		0	95.87	32	37	2.2e-09	K	LTGLCAEIIGDVFGK	D	Locus:1.1.1.540.27 File:~Tiberti_Larve_SsL3_30082019_LIB1.wiff~
213	1	A0A0K0E8E9	Micro Aug2019	Uncharacterized protein	124	150534	4	2	4	2		0	63.7	40	41	2.5e-05	R	EVYSQLLSDDVINEIK	K	Locus:1.1.1.503.9 File:~Tiberti_Larve_SsL3_30082019_LIB1.wiff~
32	2	A0A0K0E8H5	Micro Aug2019	Alpha-1,4 glucan phosphorylase	595	97491	22	18	19	17		0	22.1		34	0.077	R	TISEYAR	E	Locus:1.1.1.315.28 File:~Tiberti_Larve_SsL3_30082019_LIB1.wiff~
32	2	A0A0K0E8H5	Micro Aug2019	Alpha-1,4 glucan phosphorylase	595	97491	22	18	19	17		0	35.83	30	35	0.0015	K	AFDICVK	T	Locus:1.1.1.395.8 File:~Tiberti_Larve_SsL3_30082019_LIB1.wiff~
32	2	A0A0K0E8H5	Micro Aug2019	Alpha-1,4 glucan phosphorylase	595	97491	22	18	19	17		0	42.03		38	0.0022	R	NISENITR	V	Locus:1.1.1.332.25 File:~Tiberti_Larve_SsL3_30082019_LIB1.wiff~
32	2	A0A0K0E8H5	Micro Aug2019	Alpha-1,4 glucan phosphorylase	595	97491	22	18	19	17		0	26.14	32	37	0.022	K	AENHFHLK	F	Locus:1.1.1.304.15 File:~Tiberti_Larve_SsL3_30082019_LIB1.wiff~
32	2	A0A0K0E8H5	Micro Aug2019	Alpha-1,4 glucan phosphorylase	595	97491	22	18	19	17		0	46.01		36	0.0006	K	VVFLENYR	V	Locus:1.1.1.416.16 File:~Tiberti_Larve_SsL3_30082019_LIB1.wiff~
32	2	A0A0K0E8H5	Micro Aug2019	Alpha-1,4 glucan phosphorylase	595	97491	22	18	19	17		0	25.39	24	33	0.0042	K	DFNEFYPGK	F	Locus:1.1.1.413.21 File:~Tiberti_Larve_SsL3_30082019_LIB1.wiff~
32	2	A0A0K0E8H5	Micro Aug2019	Alpha-1,4 glucan phosphorylase	595	97491	22	18	19	17		0	56.11		36	5.9e-05	R	DYFNALALTVR	D	Locus:1.1.1.491.14 File:~Tiberti_Larve_SsL3_30082019_LIB1.wiff~
32	2	A0A0K0E8H5	Micro Aug2019	Alpha-1,4 glucan phosphorylase	595	97491	22	18	19	17		0	69.36		37	3.5e-06	R	LLVDVEGLSMEK	A	Locus:1.1.1.465.33 File:~Tiberti_Larve_SsL3_30082019_LIB1.wiff~
32	2	A0A0K0E8H5	Micro Aug2019	Alpha-1,4 glucan phosphorylase	595	97491	22	18	19	17		0	73.88	33	38	4e-07	K	VSTDSLFDIHVK	R	Locus:1.1.1.439.5 File:~Tiberti_Larve_SsL3_30082019_LIB1.wiff~
32	2	A0A0K0E8H5	Micro Aug2019	Alpha-1,4 glucan phosphorylase	595	97491	22	18	19	17		0	52.06	33	36	7.5e-05	R	HLEIIYEINQR	F	Locus:1.1.1.417.30 File:~Tiberti_Larve_SsL3_30082019_LIB1.wiff~
32	2	A0A0K0E8H5	Micro Aug2019	Alpha-1,4 glucan phosphorylase	595	97491	22	18	19	17		0	74.92	27	37	9.4e-08	R	WPVHLMQNLLPR	H	Locus:1.1.1.487.5 File:~Tiberti_Larve_SsL3_30082019_LIB1.wiff~
32	2	A0A0K0E8H5	Micro Aug2019	Alpha-1,4 glucan phosphorylase	595	97491	22	18	19	17		0	69.66	31	36	7.4e-07	R	FLVCADYESYIK	C	Locus:1.1.1.463.31 File:~Tiberti_Larve_SsL3_30082019_LIB1.wiff~
32	2	A0A0K0E8H5	Micro Aug2019	Alpha-1,4 glucan phosphorylase	595	97491	22	18	19	17		0	102.17	30	39	3.1e-10	K	FFNDGDYLQAVIDR	N	Locus:1.1.1.495.32 File:~Tiberti_Larve_SsL3_30082019_LIB1.wiff~
32	2	A0A0K0E8H5	Micro Aug2019	Alpha-1,4 glucan phosphorylase	595	97491	22	18	19	17		0	86.75	31	36	1.3e-08	K	IGEDWITNLDELQK	L	Locus:1.1.1.497.34 File:~Tiberti_Larve_SsL3_30082019_LIB1.wiff~
32	2	A0A0K0E8H5	Micro Aug2019	Alpha-1,4 glucan phosphorylase	595	97491	22	18	19	17		0	24.63	24	36	0.0049	K	LINSVAGIINNDPIVGDK	L	Locus:1.1.1.481.18 File:~Tiberti_Larve_SsL3_30082019_LIB1.wiff~
32	2	A0A0K0E8H5	Micro Aug2019	Alpha-1,4 glucan phosphorylase	595	97491	22	18	19	17		0	81.27	28	37	2.4e-08	K	TFAYTNHTLLPEALER	W	Locus:1.1.1.448.15 File:~Tiberti_Larve_SsL3_30082019_LIB1.wiff~
32	2	A0A0K0E8H5	Micro Aug2019	Alpha-1,4 glucan phosphorylase	595	97491	22	18	19	17		0	83.28	29	34	2.1e-08	K	VAIQLNDTHPSIGIPELIR	L	Locus:1.1.1.489.21 File:~Tiberti_Larve_SsL3_30082019_LIB1.wiff~
32	2	A0A0K0E8H5	Micro Aug2019	Alpha-1,4 glucan phosphorylase	595	97491	22	18	19	17		0	75.12	27	36	9e-08	R	EIWGITPGEIELPAPYEGK	A	Locus:1.1.1.522.12 File:~Tiberti_Larve_SsL3_30082019_LIB1.wiff~
32	2	A0A0K0E8H5	Micro Aug2019	Alpha-1,4 glucan phosphorylase	595	97491	22	18	19	17		0	34.63	25	36	0.00057	R	LAACFLDSMATLGIPAYGYGLR	Y	Locus:1.1.1.562.25 File:~Tiberti_Larve_SsL3_30082019_LIB1.wiff~
301	1	A0A0K0E8M4	Micro Aug2019	HMG box domain-containing protein	87	14907	2	2	2	2		0	38.65		35	0.0026	K	AAGAEWNK	L	Locus:1.1.1.303.27 File:~Tiberti_Larve_SsL3_30082019_LIB1.wiff~
301	1	A0A0K0E8M4	Micro Aug2019	HMG box domain-containing protein	87	14907	2	2	2	2		0	81.95	32	38	5.4e-08	R	LTKPGMGVTDVAK	A	Locus:1.1.1.373.19 File:~Tiberti_Larve_SsL3_30082019_LIB1.wiff~
357	1	A0A0K0E8T3	Micro Aug2019	FERM domain-containing protein	69	452622	3	2	3	2		0	23.74		35	0.072	K	SVIDTEK	D	Locus:1.1.1.305.27 File:~Tiberti_Larve_SsL3_30082019_LIB1.wiff~
357	1	A0A0K0E8T3	Micro Aug2019	FERM domain-containing protein	69	452622	3	2	3	2		0	59.98		34	1.3e-05	K	IGKPEIEVK	K	Locus:1.1.1.348.6 File:~Tiberti_Larve_SsL3_30082019_LIB1.wiff~
357	1	A0A0K0E8T3	Micro Aug2019	FERM domain-containing protein	69	452622	3	2	3	2		0	43.82		36	0.00091	K	IDKPEITVK	K	Locus:1.1.1.356.7 File:~Tiberti_Larve_SsL3_30082019_LIB1.wiff~
55	1	A0A0K0E921	Micro Aug2019	Calponin-homology (CH) domain-containing protein	432	16142	14	14	9	9		0	37.26		35	0.0031	K	DGTLLCK	A	Locus:1.1.1.331.18 File:~Tiberti_Larve_SsL3_30082019_LIB1.wiff~
55	1	A0A0K0E921	Micro Aug2019	Calponin-homology (CH) domain-containing protein	432	16142	14	14	9	9		0	41.35	32	34	0.00069	K	TNPFVHAK	-	Locus:1.1.1.315.6 File:~Tiberti_Larve_SsL3_30082019_LIB1.wiff~
55	1	A0A0K0E921	Micro Aug2019	Calponin-homology (CH) domain-containing protein	432	16142	14	14	9	9		0	36.89	25	34	0.00035	K	AANAIEPGVIK	K	Locus:1.1.1.379.25 File:~Tiberti_Larve_SsL3_30082019_LIB1.wiff~
55	1	A0A0K0E921	Micro Aug2019	Calponin-homology (CH) domain-containing protein	432	16142	14	14	9	9		1	44.2	26	37	8.2e-05	K	YVDKEGEMLLK	W	Locus:1.1.1.381.12 File:~Tiberti_Larve_SsL3_30082019_LIB1.wiff~
55	1	A0A0K0E921	Micro Aug2019	Calponin-homology (CH) domain-containing protein	432	16142	14	14	9	9		0	86.68	28	34	7.5e-09	R	SLYSVTVTLINLGR	I	Locus:1.1.1.547.20 File:~Tiberti_Larve_SsL3_30082019_LIB1.wiff~
55	1	A0A0K0E921	Micro Aug2019	Calponin-homology (CH) domain-containing protein	432	16142	14	14	9	9		0	68.44	30	37	7.6e-07	K	GVPVEYTFQSVDLFER	R	Locus:1.1.1.514.7 File:~Tiberti_Larve_SsL3_30082019_LIB1.wiff~
55	1	A0A0K0E921	Micro Aug2019	Calponin-homology (CH) domain-containing protein	432	16142	14	14	9	9		1	79.65	28	36	3.4e-08	K	ELSGENISTNGDKDNFFNLLK	D	Locus:1.1.1.486.30 File:~Tiberti_Larve_SsL3_30082019_LIB1.wiff~
55	1	A0A0K0E921	Micro Aug2019	Calponin-homology (CH) domain-containing protein	432	16142	14	14	9	9		0	99.75	29	36	4.4e-10	K	IQKPISNFACLENINSFVEFAK	S	Locus:1.1.1.521.30 File:~Tiberti_Larve_SsL3_30082019_LIB1.wiff~
55	1	A0A0K0E921	Micro Aug2019	Calponin-homology (CH) domain-containing protein	432	16142	14	14	9	9		1	74.87	31	35	2.4e-07	K	KIQKPISNFACLENINSFVEFAK	S	Locus:1.1.1.502.19 File:~Tiberti_Larve_SsL3_30082019_LIB1.wiff~
38	1	A0A0K0E926	Micro Aug2019	Transket_pyr domain-containing protein	564	115287	21	19	17	15		1	20.66	36	36	0.17	R	FLSLDKK	L	Locus:1.1.1.355.3 File:~Tiberti_Larve_SsL3_30082019_LIB1.wiff~
38	1	A0A0K0E926	Micro Aug2019	Transket_pyr domain-containing protein	564	115287	21	19	17	15		0	35.79	28	34	0.00089	K	SWDIYFR	N	Locus:1.1.1.455.10 File:~Tiberti_Larve_SsL3_30082019_LIB1.wiff~
38	1	A0A0K0E926	Micro Aug2019	Transket_pyr domain-containing protein	564	115287	21	19	17	15		0	36.28	25	36	0.00041	K	VYYDIIAAR	K	Locus:1.1.1.417.16 File:~Tiberti_Larve_SsL3_30082019_LIB1.wiff~
38	1	A0A0K0E926	Micro Aug2019	Transket_pyr domain-containing protein	564	115287	21	19	17	15		0	43.21	35	38	0.0008	K	YHLGVCITR	T	Locus:1.1.1.385.12 File:~Tiberti_Larve_SsL3_30082019_LIB1.wiff~
38	1	A0A0K0E926	Micro Aug2019	Transket_pyr domain-containing protein	564	115287	21	19	17	15		0	48.27	34	37	0.00021	K	DVIIDLVSYR	R	Locus:1.1.1.485.8 File:~Tiberti_Larve_SsL3_30082019_LIB1.wiff~
38	1	A0A0K0E926	Micro Aug2019	Transket_pyr domain-containing protein	564	115287	21	19	17	15		0	25.86	33	37	0.025	K	NANIIPSTGVDK	S	Locus:1.1.1.381.33 File:~Tiberti_Larve_SsL3_30082019_LIB1.wiff~
38	1	A0A0K0E926	Micro Aug2019	Transket_pyr domain-containing protein	564	115287	21	19	17	15		0	84.32	29	39	1.5e-08	K	YLGLEDTIAVTR	V	Locus:1.1.1.451.18 File:~Tiberti_Larve_SsL3_30082019_LIB1.wiff~
38	1	A0A0K0E926	Micro Aug2019	Transket_pyr domain-containing protein	564	115287	21	19	17	15		1	62.35	29	36	2.4e-06	R	GKFPFGEEFEGK	Q	Locus:1.1.1.418.6 File:~Tiberti_Larve_SsL3_30082019_LIB1.wiff~
38	1	A0A0K0E926	Micro Aug2019	Transket_pyr domain-containing protein	564	115287	21	19	17	15		0	79.66	33	41	1.2e-07	R	SPVEDFLTGSTFK	R	Locus:1.1.1.478.30 File:~Tiberti_Larve_SsL3_30082019_LIB1.wiff~
38	1	A0A0K0E926	Micro Aug2019	Transket_pyr domain-containing protein	564	115287	21	19	17	15		0	61.45	26	36	1.7e-06	K	FCSVPEGFNLHK	G	Locus:1.1.1.403.13 File:~Tiberti_Larve_SsL3_30082019_LIB1.wiff~
38	1	A0A0K0E926	Micro Aug2019	Transket_pyr domain-containing protein	564	115287	21	19	17	15		0	83.76		35	6.9e-08	K	GVQDHLNIQLLIR	S	Locus:1.1.1.469.3 File:~Tiberti_Larve_SsL3_30082019_LIB1.wiff~
38	1	A0A0K0E926	Micro Aug2019	Transket_pyr domain-containing protein	564	115287	21	19	17	15		0	97.39	36	37	3.6e-09	R	FGLEGCEVLIPAIK	Q	Locus:1.1.1.503.28 File:~Tiberti_Larve_SsL3_30082019_LIB1.wiff~
38	1	A0A0K0E926	Micro Aug2019	Transket_pyr domain-containing protein	564	115287	21	19	17	15		0	37.8	25	33	0.00029	R	DWLDSPWDDFFK	G	Locus:1.1.1.576.13 File:~Tiberti_Larve_SsL3_30082019_LIB1.wiff~
38	1	A0A0K0E926	Micro Aug2019	Transket_pyr domain-containing protein	564	115287	21	19	17	15		0	87.96	33	36	1.7e-08	K	YGNILETAYEEAQK	I	Locus:1.1.1.459.36 File:~Tiberti_Larve_SsL3_30082019_LIB1.wiff~
38	1	A0A0K0E926	Micro Aug2019	Transket_pyr domain-containing protein	564	115287	21	19	17	15		0	57.45	26	35	4.1e-06	K	ISVVANPSHLEAVDPVVQGK	V	Locus:1.1.1.428.33 File:~Tiberti_Larve_SsL3_30082019_LIB1.wiff~
38	1	A0A0K0E926	Micro Aug2019	Transket_pyr domain-containing protein	564	115287	21	19	17	15		1	56.11	26	37	5.5e-06	K	QIVADGAADDNFVKEELTK	Y	Locus:1.1.1.427.28 File:~Tiberti_Larve_SsL3_30082019_LIB1.wiff~
38	1	A0A0K0E926	Micro Aug2019	Transket_pyr domain-containing protein	564	115287	21	19	17	15		0	49.15	26	36	2.5e-05	R	QPLASILSQFSTLEPSDEGSGDVK	Y	Locus:1.1.1.533.23 File:~Tiberti_Larve_SsL3_30082019_LIB1.wiff~
395	1	A0A0K0E942	Micro Aug2019	Glutaredoxin domain-containing protein	59	14396	2	2	2	2		0	59.41		37	3e-05	K	ALESFSLK	E	Locus:1.1.1.403.8 File:~Tiberti_Larve_SsL3_30082019_LIB1.wiff~
395	1	A0A0K0E942	Micro Aug2019	Glutaredoxin domain-containing protein	59	14396	2	2	2	2		0	30.72	25	36	0.0013	K	YLGGGDDTVAAK	S	Locus:1.1.1.341.34 File:~Tiberti_Larve_SsL3_30082019_LIB1.wiff~
42	2	A0A0K0E943	Micro Aug2019	Vacuolar proton pump subunit B (V-ATPase subunit B) (Vacuolar proton pump subunit B)	127	55150	3	3	3	3		0	66.73	34	36	2.7e-06	R	QIYPPINVLPSLSR	L	Locus:1.1.1.500.30 File:~Tiberti_Larve_SsL3_30082019_LIB1.wiff~
42	2	A0A0K0E943	Micro Aug2019	Vacuolar proton pump subunit B (V-ATPase subunit B) (Vacuolar proton pump subunit B)	127	55150	3	3	3	3		0	58.07	28	36	5.7e-06	R	TIFESLDIGWQLLR	I	Locus:1.1.1.576.18 File:~Tiberti_Larve_SsL3_30082019_LIB1.wiff~
42	2	A0A0K0E943	Micro Aug2019	Vacuolar proton pump subunit B (V-ATPase subunit B) (Vacuolar proton pump subunit B)	127	55150	3	3	3	3		0	61.02	26	36	1.9e-06	K	HVLVVLTDMSSYAEALR	E	Locus:1.1.1.507.10 File:~Tiberti_Larve_SsL3_30082019_LIB1.wiff~
429	1	A0A0K0E983	Micro Aug2019	Uncharacterized protein	51	58816	5	2	4	2		0	40.54		37	0.0025	R	LLQSLTR	T	Locus:1.1.1.341.14 File:~Tiberti_Larve_SsL3_30082019_LIB1.wiff~
429	1	A0A0K0E983	Micro Aug2019	Uncharacterized protein	51	58816	5	2	4	2		0	23.7		37	0.12	K	GESFILGR	L	Locus:1.1.1.398.11 File:~Tiberti_Larve_SsL3_30082019_LIB1.wiff~
429	1	A0A0K0E983	Micro Aug2019	Uncharacterized protein	51	58816	5	2	4	2		0	27.53		37	0.047	K	EINAEVLGR	L	Locus:1.1.1.488.2 File:~Tiberti_Larve_SsL3_30082019_LIB1.wiff~
429	1	A0A0K0E983	Micro Aug2019	Uncharacterized protein	51	58816	5	2	4	2		0	44.69	32	41	0.00029	K	DALLALLPTECK	S	Locus:1.1.1.494.13 File:~Tiberti_Larve_SsL3_30082019_LIB1.wiff~
41	2	A0A0K0E9B9	Micro Aug2019	Ferritin	315	21147	14	13	12	11		0	35.03	31	34	0.0022	K	GVDDFIK	Q	Locus:1.1.1.390.3 File:~Tiberti_Larve_SsL3_30082019_LIB1.wiff~
41	2	A0A0K0E9B9	Micro Aug2019	Ferritin	315	21147	14	13	12	11		0	30.71		36	0.018	R	SIEEIGR	F	Locus:1.1.1.335.21 File:~Tiberti_Larve_SsL3_30082019_LIB1.wiff~
41	2	A0A0K0E9B9	Micro Aug2019	Ferritin	315	21147	14	13	12	11		0	42.02		37	0.0017	K	SNNEGLLR	L	Locus:1.1.1.331.26 File:~Tiberti_Larve_SsL3_30082019_LIB1.wiff~
41	2	A0A0K0E9B9	Micro Aug2019	Ferritin	315	21147	14	13	12	11		0	45.64		36	0.00065	K	YLEEQTR	S	Locus:1.1.1.306.30 File:~Tiberti_Larve_SsL3_30082019_LIB1.wiff~
41	2	A0A0K0E9B9	Micro Aug2019	Ferritin	315	21147	14	13	12	11		0	45.74		36	0.00052	R	LHEISSENK	D	Locus:1.1.1.288.24 File:~Tiberti_Larve_SsL3_30082019_LIB1.wiff~
41	2	A0A0K0E9B9	Micro Aug2019	Ferritin	315	21147	14	13	12	11		0	57.4		34	2.6e-05	K	QNFSDEVEK	A	Locus:1.1.1.336.31 File:~Tiberti_Larve_SsL3_30082019_LIB1.wiff~
41	2	A0A0K0E9B9	Micro Aug2019	Ferritin	315	21147	14	13	12	11		0	115.67		36	5.4e-11	R	LGSGIGEDFFDK	E	Locus:1.1.1.445.24 File:~Tiberti_Larve_SsL3_30082019_LIB1.wiff~
41	2	A0A0K0E9B9	Micro Aug2019	Ferritin	315	21147	14	13	12	11		0	54.28		35	6.8e-05	K	DIDFCTLLEDK	Y	Locus:1.1.1.499.21 File:~Tiberti_Larve_SsL3_30082019_LIB1.wiff~
41	2	A0A0K0E9B9	Micro Aug2019	Ferritin	315	21147	14	13	12	11		1	38.22	27	36	0.00038	K	QSEEEREHAVGFIK	Y	Locus:1.1.1.351.18 File:~Tiberti_Larve_SsL3_30082019_LIB1.wiff~
41	2	A0A0K0E9B9	Micro Aug2019	Ferritin	315	21147	14	13	12	11		1	42.07	25	34	0.00011	R	LGSGIGEDFFDKEIMESFS	-	Locus:1.1.1.543.35 File:~Tiberti_Larve_SsL3_30082019_LIB1.wiff~
41	2	A0A0K0E9B9	Micro Aug2019	Ferritin	315	21147	14	13	12	11		2	96.04	32	35	2e-09	K	RLGSGIGEDFFDKEIMESFS	-	Locus:1.1.1.520.25 File:~Tiberti_Larve_SsL3_30082019_LIB1.wiff~
41	2	A0A0K0E9B9	Micro Aug2019	Ferritin	315	21147	14	13	12	11		1	51.7	26	36	1.4e-05	K	DIDFCTLLEDKYLEEQTR	S	Locus:1.1.1.504.29 File:~Tiberti_Larve_SsL3_30082019_LIB1.wiff~
183	1	A0A0K0E9C8	Micro Aug2019	Uncharacterized protein	145	23974	4	3	4	3		0	33.2	35	36	0.008	R	NEFNLESK	S	Locus:1.1.1.364.26 File:~Tiberti_Larve_SsL3_30082019_LIB1.wiff~
183	1	A0A0K0E9C8	Micro Aug2019	Uncharacterized protein	145	23974	4	3	4	3		0	55.47		37	7.2e-05	K	VVLIGDSGVGK	S	Locus:1.1.1.392.21 File:~Tiberti_Larve_SsL3_30082019_LIB1.wiff~
183	1	A0A0K0E9C8	Micro Aug2019	Uncharacterized protein	145	23974	4	3	4	3		0	45.63		37	0.00071	K	STIGVEFATR	S	Locus:1.1.1.398.23 File:~Tiberti_Larve_SsL3_30082019_LIB1.wiff~
183	1	A0A0K0E9C8	Micro Aug2019	Uncharacterized protein	145	23974	4	3	4	3		0	113.52	30	35	2.3e-11	K	NQLSFIETSALDSSNVEAAFTNILTEIYK	S	Locus:1.1.1.645.10 File:~Tiberti_Larve_SsL3_30082019_LIB1.wiff~
306	1	A0A0K0E9D4	Micro Aug2019	Uncharacterized protein	86	65675	3	3	3	3		0	41.76		35	0.0011	K	LADLEAR	N	Locus:1.1.1.334.13 File:~Tiberti_Larve_SsL3_30082019_LIB1.wiff~
306	1	A0A0K0E9D4	Micro Aug2019	Uncharacterized protein	86	65675	3	3	3	3		0	48.2		37	0.00037	K	LAADLEALR	G	Locus:1.1.1.407.9 File:~Tiberti_Larve_SsL3_30082019_LIB1.wiff~
306	1	A0A0K0E9D4	Micro Aug2019	Uncharacterized protein	86	65675	3	3	3	3		0	65.31	32	37	2.8e-06	K	ISDLEEEVSFIK	K	Locus:1.1.1.464.29 File:~Tiberti_Larve_SsL3_30082019_LIB1.wiff~
421	1	A0A0K0E9D8	Micro Aug2019	Uncharacterized protein	53	38162	2	2	2	2		0	43	26	36	0.00011	K	FAIEGFSDSLR	R	Locus:1.1.1.460.16 File:~Tiberti_Larve_SsL3_30082019_LIB1.wiff~
421	1	A0A0K0E9D8	Micro Aug2019	Uncharacterized protein	53	38162	2	2	2	2		0	35.76	25	37	0.00044	K	SFNVQVICVEPGVFK	T	Locus:1.1.1.493.28 File:~Tiberti_Larve_SsL3_30082019_LIB1.wiff~
114	1	A0A0K0E9G4	Nano Feb2020	Uncharacterized protein	241	111920	18	13	11	8		0	29.39		37	0.039	K	LIEDVTK	K	Locus:1.1.1.1849.6 File:~Tiberti Larve_SsL3_nano_06022020_LIB1.wiff~
114	1	A0A0K0E9G4	Nano Feb2020	Uncharacterized protein	241	111920	18	13	11	8		0	34.8		36	0.0085	K	SSDILDATK	E	Locus:1.1.1.1868.23 File:~Tiberti Larve_SsL3_nano_06022020_LIB1.wiff~
114	1	A0A0K0E9G4	Nano Feb2020	Uncharacterized protein	241	111920	18	13	11	8		0	39.5	28	34	0.00044	K	ASDVVDYGK	H	Locus:1.1.1.1833.22 File:~Tiberti Larve_SsL3_nano_06022020_LIB1.wiff~
114	1	A0A0K0E9G4	Nano Feb2020	Uncharacterized protein	241	111920	18	13	11	8		0	28.98	24	32	0.0019	K	AADAWDSTK	H	Locus:1.1.1.1836.22 File:~Tiberti Larve_SsL3_nano_06022020_LIB1.wiff~
114	1	A0A0K0E9G4	Nano Feb2020	Uncharacterized protein	241	111920	18	13	11	8		0	34.38	33	37	0.0047	K	ISDTIQSTK	Q	Locus:1.1.1.1815.29 File:~Tiberti Larve_SsL3_nano_06022020_LIB1.wiff~
114	1	A0A0K0E9G4	Nano Feb2020	Uncharacterized protein	241	111920	18	13	11	8		0	28.25		36	0.037	K	LSDGTDFIK	Q	Locus:1.1.1.1924.21 File:~Tiberti Larve_SsL3_nano_06022020_LIB1.wiff~
114	1	A0A0K0E9G4	Nano Feb2020	Uncharacterized protein	241	111920	18	13	11	8		0	54.83	35	36	6.3e-05	K	TFNEISDAINR	G	Locus:1.1.1.1971.33 File:~Tiberti Larve_SsL3_nano_06022020_LIB1.wiff~
114	1	A0A0K0E9G4	Nano Feb2020	Uncharacterized protein	241	111920	18	13	11	8		0	59.2	26	34	2.9e-06	K	SSDVIDYVEEK	A	Locus:1.1.1.1973.27 File:~Tiberti Larve_SsL3_nano_06022020_LIB1.wiff~
114	1	A0A0K0E9G4	Nano Feb2020	Uncharacterized protein	241	111920	18	13	11	8		0	37.2		34	0.003	K	DVVDNVCETVEK	K	Locus:1.1.1.1962.38 File:~Tiberti Larve_SsL3_nano_06022020_LIB1.wiff~
114	1	A0A0K0E9G4	Nano Feb2020	Uncharacterized protein	241	111920	18	13	11	8		0	64.01	27	34	1.3e-06	K	NIVDDAESGIDNVK	S	Locus:1.1.1.2012.7 File:~Tiberti Larve_SsL3_nano_06022020_LIB1.wiff~
114	1	A0A0K0E9G4	Nano Feb2020	Uncharacterized protein	241	111920	18	13	11	8		1	70.77	32	36	8.2e-07	K	VIENIVDKVDDATK	S	Locus:1.1.1.1969.20 File:~Tiberti Larve_SsL3_nano_06022020_LIB1.wiff~	emPAI	0.41
252	1	A0A0K0E9K9	Micro Aug2019	AAA domain-containing protein	108	44372	2	2	2	2		0	73.5	31	35	2.9e-07	K	ALQSAGQIVGEVLK	Q	Locus:1.1.1.469.25 File:~Tiberti_Larve_SsL3_30082019_LIB1.wiff~
252	1	A0A0K0E9K9	Micro Aug2019	AAA domain-containing protein	108	44372	2	2	2	2		0	67.08		34	2.8e-06	R	EVVELPLLNPELFK	R	Locus:1.1.1.557.30 File:~Tiberti_Larve_SsL3_30082019_LIB1.wiff~
170	1	A0A0K0E9M7	Micro Aug2019	LIM zinc-binding domain-containing protein	154	60060	2	2	2	2		0	32.47	25	35	0.0009	R	VVSEEVEYR	L	Locus:1.1.1.344.32 File:~Tiberti_Larve_SsL3_30082019_LIB1.wiff~
170	1	A0A0K0E9M7	Micro Aug2019	LIM zinc-binding domain-containing protein	154	60060	2	2	2	2		0	149.92	32	35	8.8e-15	K	NNQQQNVVGDTLAALVYDVEATTEVLR	R	Locus:1.1.1.754.3 File:~Tiberti_Larve_SsL3_30082019_LIB1.wiff~
270	1	A0A0K0E9N7	Nano Feb2020	Proteasome subunit alpha type	79	28952	7	4	5	4		0	26.17	37	37	0.067	R	TTIFSPEGR	L	Locus:1.1.1.1907.23 File:~Tiberti Larve_SsL3_nano_06022020_LIB1.wiff~
270	1	A0A0K0E9N7	Nano Feb2020	Proteasome subunit alpha type	79	28952	7	4	5	4		0	47.94		35	0.00031	K	TILEILDIK	D	Locus:1.1.1.2113.4 File:~Tiberti Larve_SsL3_nano_06022020_LIB1.wiff~
270	1	A0A0K0E9N7	Nano Feb2020	Proteasome subunit alpha type	79	28952	7	4	5	4		0	38.21		37	0.0046	K	LLDESVLAEK	I	Locus:1.1.1.1956.27 File:~Tiberti Larve_SsL3_nano_06022020_LIB1.wiff~
270	1	A0A0K0E9N7	Nano Feb2020	Proteasome subunit alpha type	79	28952	7	4	5	4		0	41.87	26	36	0.00015	R	FGEPIPVEQLVQTLCNEK	Q	Locus:1.1.1.2179.18 File:~Tiberti Larve_SsL3_nano_06022020_LIB1.wiff~
270	1	A0A0K0E9N7	Nano Feb2020	Proteasome subunit alpha type	79	28952	7	4	5	4		0	43.41	25	35	8.5e-05	R	ISENISCTVAGLTSDALILINR	L	Locus:1.1.1.2250.11 File:~Tiberti Larve_SsL3_nano_06022020_LIB1.wiff~	emPAI	0.92
64	1	A0A0K0E9Q4	Micro Aug2019	Citrate synthase	406	52065	14	13	8	8		0	37.24		32	0.0015	K	LVSTLYK	V	Locus:1.1.1.366.16 File:~Tiberti_Larve_SsL3_30082019_LIB1.wiff~
64	1	A0A0K0E9Q4	Micro Aug2019	Citrate synthase	406	52065	14	13	8	8		0	63.06		38	1.7e-05	R	AELPEHVAR	M	Locus:1.1.1.325.11 File:~Tiberti_Larve_SsL3_30082019_LIB1.wiff~
64	1	A0A0K0E9Q4	Micro Aug2019	Citrate synthase	406	52065	14	13	8	8		0	47.91	37	37	0.00043	R	DGTSVGVIDSK	K	Locus:1.1.1.350.32 File:~Tiberti_Larve_SsL3_30082019_LIB1.wiff~
64	1	A0A0K0E9Q4	Micro Aug2019	Citrate synthase	406	52065	14	13	8	8		0	64.34		34	5e-06	K	VTPGVLLEQGK	A	Locus:1.1.1.397.29 File:~Tiberti_Larve_SsL3_30082019_LIB1.wiff~
64	1	A0A0K0E9Q4	Micro Aug2019	Citrate synthase	406	52065	14	13	8	8		0	79.59	36	37	2.6e-07	K	SGQVVPGYGHAVLR	K	Locus:1.1.1.381.15 File:~Tiberti_Larve_SsL3_30082019_LIB1.wiff~
64	1	A0A0K0E9Q4	Micro Aug2019	Citrate synthase	406	52065	14	13	8	8		0	122.45	35	37	1e-11	K	GMVTETSVLDPEEGIR	F	Locus:1.1.1.438.34 File:~Tiberti_Larve_SsL3_30082019_LIB1.wiff~
64	1	A0A0K0E9Q4	Micro Aug2019	Citrate synthase	406	52065	14	13	8	8		1	59.3	26	36	2.8e-06	K	KDWSANFASMLGYDDPLFTELLR	L	Locus:1.1.1.593.6 File:~Tiberti_Larve_SsL3_30082019_LIB1.wiff~
64	1	A0A0K0E9Q4	Micro Aug2019	Citrate synthase	406	52065	14	13	8	8		0	87.1		35	3.5e-08	K	APGGEEPLPEAIWWLLCTGDIPTDK	Q	Locus:1.1.1.612.7 File:~Tiberti_Larve_SsL3_30082019_LIB1.wiff~
299	1	A0A0K0E9W1	Micro Aug2019	Spectrin beta chain	89	272351	5	4	5	4		0	34.56		35	0.0066	K	LTTFELK	Q	Locus:1.1.1.399.7 File:~Tiberti_Larve_SsL3_30082019_LIB1.wiff~
299	1	A0A0K0E9W1	Micro Aug2019	Spectrin beta chain	89	272351	5	4	5	4		0	33.44	25	36	0.00078	K	SPLSEQIAIR	Q	Locus:1.1.1.401.26 File:~Tiberti_Larve_SsL3_30082019_LIB1.wiff~
299	1	A0A0K0E9W1	Micro Aug2019	Spectrin beta chain	89	272351	5	4	5	4		0	49.53	34	41	0.00015	R	LAGLEEGWEELR	N	Locus:1.1.1.462.33 File:~Tiberti_Larve_SsL3_30082019_LIB1.wiff~
299	1	A0A0K0E9W1	Micro Aug2019	Spectrin beta chain	89	272351	5	4	5	4		0	40.83		37	0.002	K	LISDINAAWHELEK	A	Locus:1.1.1.463.10 File:~Tiberti_Larve_SsL3_30082019_LIB1.wiff~
299	1	A0A0K0E9W1	Micro Aug2019	Spectrin beta chain	89	272351	5	4	5	4		0	56.38	26	36	5.2e-06	K	NAENNLDFLEGVLDDLDK	Q	Locus:1.1.1.579.6 File:~Tiberti_Larve_SsL3_30082019_LIB1.wiff~
173	1	A0A0K0E9Z5	Micro Aug2019	Uncharacterized protein	154	27038	7	6	6	5		0	33.17	38	40	0.015	R	SIEPSTK	L	Locus:1.1.1.290.22 File:~Tiberti_Larve_SsL3_30082019_LIB1.wiff~
173	1	A0A0K0E9Z5	Micro Aug2019	Uncharacterized protein	154	27038	7	6	6	5		0	50.33		40	0.0005	K	VTYDCLSR	Y	Locus:1.1.1.352.28 File:~Tiberti_Larve_SsL3_30082019_LIB1.wiff~
173	1	A0A0K0E9Z5	Micro Aug2019	Uncharacterized protein	154	27038	7	6	6	5		0	32.59	31	36	0.0035	K	YYYFSPLYR	T	Locus:1.1.1.457.24 File:~Tiberti_Larve_SsL3_30082019_LIB1.wiff~
173	1	A0A0K0E9Z5	Micro Aug2019	Uncharacterized protein	154	27038	7	6	6	5		0	37.81	28	35	0.00056	R	YWLTPSYWDR	R	Locus:1.1.1.478.29 File:~Tiberti_Larve_SsL3_30082019_LIB1.wiff~
173	1	A0A0K0E9Z5	Micro Aug2019	Uncharacterized protein	154	27038	7	6	6	5		0	78.95	28	36	4e-08	R	DATTTSFANALDLYR	N	Locus:1.1.1.488.33 File:~Tiberti_Larve_SsL3_30082019_LIB1.wiff~
173	1	A0A0K0E9Z5	Micro Aug2019	Uncharacterized protein	154	27038	7	6	6	5		0	57.61	26	36	4e-06	R	YWTDLLPVSSASAYYTPSYYQR	R	Locus:1.1.1.523.33 File:~Tiberti_Larve_SsL3_30082019_LIB1.wiff~
150	1	A0A0K0EAD7	Micro Aug2019	Adenylate kinase	176	27485	4	3	3	2		0	28.18		38	0.049	R	GFILDGFPR	T	Locus:1.1.1.475.4 File:~Tiberti_Larve_SsL3_30082019_LIB1.wiff~
150	1	A0A0K0EAD7	Micro Aug2019	Adenylate kinase	176	27485	4	3	3	2		0	59.52	33	36	1.3e-05	R	GQLVSDEVVIDLIEK	N	Locus:1.1.1.520.30 File:~Tiberti_Larve_SsL3_30082019_LIB1.wiff~
150	1	A0A0K0EAD7	Micro Aug2019	Adenylate kinase	176	27485	4	3	3	2		1	116.56		34	3.2e-11	R	KTPLDSVIEFVINDELLVSR	I	Locus:1.1.1.621.12 File:~Tiberti_Larve_SsL3_30082019_LIB1.wiff~
135	1	A0A0K0EAK1	Micro Aug2019	Isocitrate dehydrogenase [NAD] subunit, mitochondrial	201	44138	8	7	7	6		0	55.37		30	1.8e-05	R	AGIDLLR	Y	Locus:1.1.1.407.3 File:~Tiberti_Larve_SsL3_30082019_LIB1.wiff~
135	1	A0A0K0EAK1	Micro Aug2019	Isocitrate dehydrogenase [NAD] subunit, mitochondrial	201	44138	8	7	7	6		0	27.5	27	37	0.0044	R	NTGTSLTGK	N	Locus:1.1.1.292.32 File:~Tiberti_Larve_SsL3_30082019_LIB1.wiff~
135	1	A0A0K0EAK1	Micro Aug2019	Isocitrate dehydrogenase [NAD] subunit, mitochondrial	201	44138	8	7	7	6		0	34.54	27	33	0.00098	K	GIDVVLIR	E	Locus:1.1.1.438.5 File:~Tiberti_Larve_SsL3_30082019_LIB1.wiff~
135	1	A0A0K0EAK1	Micro Aug2019	Isocitrate dehydrogenase [NAD] subunit, mitochondrial	201	44138	8	7	7	6		0	42.16		37	0.0018	K	LGDGLFLR	I	Locus:1.1.1.435.3 File:~Tiberti_Larve_SsL3_30082019_LIB1.wiff~
135	1	A0A0K0EAK1	Micro Aug2019	Isocitrate dehydrogenase [NAD] subunit, mitochondrial	201	44138	8	7	7	6		0	29.12		37	0.036	R	YTFEYAILNNR	K	Locus:1.1.1.453.29 File:~Tiberti_Larve_SsL3_30082019_LIB1.wiff~
135	1	A0A0K0EAK1	Micro Aug2019	Isocitrate dehydrogenase [NAD] subunit, mitochondrial	201	44138	8	7	7	6		0	103.27	29	37	2.1e-10	K	STDVVDAVIENIHR	K	Locus:1.1.1.470.7 File:~Tiberti_Larve_SsL3_30082019_LIB1.wiff~
135	1	A0A0K0EAK1	Micro Aug2019	Isocitrate dehydrogenase [NAD] subunit, mitochondrial	201	44138	8	7	7	6		0	25.62	25	34	0.0044	K	VLSVQQIHTLDIGGK	A	Locus:1.1.1.430.17 File:~Tiberti_Larve_SsL3_30082019_LIB1.wiff~
531	1	A0A0K0EAL8	Micro Aug2019	Uncharacterized protein	34	33701	3	2	3	2		0	20.74		38	0.26	K	SGVETLAR	S	Locus:1.1.1.326.28 File:~Tiberti_Larve_SsL3_30082019_LIB1.wiff~
531	1	A0A0K0EAL8	Micro Aug2019	Uncharacterized protein	34	33701	3	2	3	2		0	35	34	38	0.0045	R	SLSSEWAK	Y	Locus:1.1.1.361.19 File:~Tiberti_Larve_SsL3_30082019_LIB1.wiff~
531	1	A0A0K0EAL8	Micro Aug2019	Uncharacterized protein	34	33701	3	2	3	2		0	31.53	31	36	0.005	R	FNVIAPGPVPTK	N	Locus:1.1.1.418.26 File:~Tiberti_Larve_SsL3_30082019_LIB1.wiff~
224	1	A0A0K0EAQ1	Micro Aug2019	40S ribosomal protein S3a	120	29104	4	4	3	3		0	56.28		35	4e-05	R	LFAIGFTK	R	Locus:1.1.1.449.4 File:~Tiberti_Larve_SsL3_30082019_LIB1.wiff~
224	1	A0A0K0EAQ1	Micro Aug2019	40S ribosomal protein S3a	120	29104	4	4	3	3		0	41.15		36	0.0017	K	TTDGYVLR	L	Locus:1.1.1.349.24 File:~Tiberti_Larve_SsL3_30082019_LIB1.wiff~
224	1	A0A0K0EAQ1	Micro Aug2019	40S ribosomal protein S3a	120	29104	4	4	3	3		0	82.25	28	37	1.9e-08	K	ACSTIFPLQDVYIR	K	Locus:1.1.1.502.35 File:~Tiberti_Larve_SsL3_30082019_LIB1.wiff~
155	2	A0A0K0EAQ7	Nano Feb2020	Glutamine synthetase	108	44750	4	4	3	3		0	47.52	25	36	3.5e-05	K	LVLCETYNNK	M	Locus:1.1.1.1906.38 File:~Tiberti Larve_SsL3_nano_06022020_LIB1.wiff~
155	2	A0A0K0EAQ7	Nano Feb2020	Glutamine synthetase	108	44750	4	4	3	3		0	42.95	29	36	0.00027	K	DSDVFLKPVAIFK	D	Locus:1.1.1.2072.6 File:~Tiberti Larve_SsL3_nano_06022020_LIB1.wiff~
155	2	A0A0K0EAQ7	Nano Feb2020	Glutamine synthetase	108	44750	4	4	3	3		0	60.64	37	41	2.4e-05	R	IDGGYQEIVSAIDK	L	Locus:1.1.1.2061.39 File:~Tiberti Larve_SsL3_nano_06022020_LIB1.wiff~	emPAI	0.37
148	1	A0A0K0EAS7	Micro Aug2019	Uncharacterized protein	179	54445	6	5	6	5		0	43.3		32	0.00045	K	TTFPGPK	S	Locus:1.1.1.332.13 File:~Tiberti_Larve_SsL3_30082019_LIB1.wiff~
148	1	A0A0K0EAS7	Micro Aug2019	Uncharacterized protein	179	54445	6	5	6	5		0	57.76		34	2.6e-05	K	SLISVAPK	G	Locus:1.1.1.382.11 File:~Tiberti_Larve_SsL3_30082019_LIB1.wiff~
148	1	A0A0K0EAS7	Micro Aug2019	Uncharacterized protein	179	54445	6	5	6	5		0	24.88		37	0.089	R	NISEQFK	L	Locus:1.1.1.336.19 File:~Tiberti_Larve_SsL3_30082019_LIB1.wiff~
148	1	A0A0K0EAS7	Micro Aug2019	Uncharacterized protein	179	54445	6	5	6	5		0	87.46	34	37	2.7e-08	K	VDIPAHDWPISPFPR	Y	Locus:1.1.1.478.16 File:~Tiberti_Larve_SsL3_30082019_LIB1.wiff~
148	1	A0A0K0EAS7	Micro Aug2019	Uncharacterized protein	179	54445	6	5	6	5		0	45	33	35	0.00031	K	FIDEACNLGLHVGGCGEK	T	Locus:1.1.1.420.29 File:~Tiberti_Larve_SsL3_30082019_LIB1.wiff~
148	1	A0A0K0EAS7	Micro Aug2019	Uncharacterized protein	179	54445	6	5	6	5		0	73.36	27	34	1.3e-07	K	LLDVYMQISSLPLGYNHPELINLAK	D	Locus:1.1.1.549.31 File:~Tiberti_Larve_SsL3_30082019_LIB1.wiff~
231	1	A0A0K0EB06	Nano Feb2020	Uncharacterized protein	99	8508	5	3	2	2		0	36.79		34	0.0036	R	LIHDLQK	E	Locus:1.1.1.1809.13 File:~Tiberti Larve_SsL3_nano_06022020_LIB1.wiff~
231	1	A0A0K0EB06	Nano Feb2020	Uncharacterized protein	99	8508	5	3	2	2		0	74.8		36	7.8e-07	R	AATNGLSINALQR	L	Locus:1.1.1.1950.39 File:~Tiberti Larve_SsL3_nano_06022020_LIB1.wiff~	emPAI	1.93
162	1	A0A0K0EB55	Micro Aug2019	Glycogen [starch] synthase	162	80378	3	3	3	3		0	76.91	29	37	9.8e-08	K	VVLFDIGSGAWK	L	Locus:1.1.1.500.13 File:~Tiberti_Larve_SsL3_30082019_LIB1.wiff~
162	1	A0A0K0EB55	Micro Aug2019	Glycogen [starch] synthase	162	80378	3	3	3	3		0	105.67	29	37	1.2e-10	K	NFNESIEQLANVLFDFTK	L	Locus:1.1.1.638.2 File:~Tiberti_Larve_SsL3_30082019_LIB1.wiff~
162	1	A0A0K0EB55	Micro Aug2019	Glycogen [starch] synthase	162	80378	3	3	3	3		0	35.2	25	35	0.0005	R	CATNLAHVFTTVSDITGLEAEHLLK	R	Locus:1.1.1.554.7 File:~Tiberti_Larve_SsL3_30082019_LIB1.wiff~
375	1	A0A0K0EB63	Nano Feb2020	Calcium-transporting ATPase	48	147160	5	3	3	2		0	22.66	31	36	0.041	K	DVVEEER	K	Locus:1.1.1.1806.15 File:~Tiberti Larve_SsL3_nano_06022020_LIB1.wiff~
375	1	A0A0K0EB63	Nano Feb2020	Calcium-transporting ATPase	48	147160	5	3	3	2		0	44.52	29	37	0.00016	R	SGQILWIR	G	Locus:1.1.1.2001.10 File:~Tiberti Larve_SsL3_nano_06022020_LIB1.wiff~
375	1	A0A0K0EB63	Nano Feb2020	Calcium-transporting ATPase	48	147160	5	3	3	2		1	24.74	24	36	0.0048	K	IDESSLTGESDQIKK	S	Locus:1.1.1.1903.28 File:~Tiberti Larve_SsL3_nano_06022020_LIB1.wiff~	emPAI	0.07
13	2	A0A0K0EBD1	Micro Aug2019	Zinc metalloproteinase	685	54380	25	23	11	11		0	45.97		32	0.00019	K	AMAELSK	I	Locus:1.1.1.313.26 File:~Tiberti_Larve_SsL3_30082019_LIB1.wiff~
13	2	A0A0K0EBD1	Micro Aug2019	Zinc metalloproteinase	685	54380	25	23	11	11		0	55.35		35	5.3e-05	K	MQFNDVK	L	Locus:1.1.1.347.21 File:~Tiberti_Larve_SsL3_30082019_LIB1.wiff~
13	2	A0A0K0EBD1	Micro Aug2019	Zinc metalloproteinase	685	54380	25	23	11	11		0	29.02	25	33	0.0024	K	RPQITINR	G	Locus:1.1.1.327.12 File:~Tiberti_Larve_SsL3_30082019_LIB1.wiff~
13	2	A0A0K0EBD1	Micro Aug2019	Zinc metalloproteinase	685	54380	25	23	11	11		0	52.85		35	9.5e-05	K	ETCLTFQK	S	Locus:1.1.1.366.32 File:~Tiberti_Larve_SsL3_30082019_LIB1.wiff~
13	2	A0A0K0EBD1	Micro Aug2019	Zinc metalloproteinase	685	54380	25	23	11	11		0	66.22		37	6.7e-06	K	LINSIYCADR	C	Locus:1.1.1.387.30 File:~Tiberti_Larve_SsL3_30082019_LIB1.wiff~
13	2	A0A0K0EBD1	Micro Aug2019	Zinc metalloproteinase	685	54380	25	23	11	11		0	69.23		37	3.3e-06	R	GVEQTVVDNALR	N	Locus:1.1.1.407.30 File:~Tiberti_Larve_SsL3_30082019_LIB1.wiff~
13	2	A0A0K0EBD1	Micro Aug2019	Zinc metalloproteinase	685	54380	25	23	11	11		0	48.01	35	37	0.00025	R	GVEQTVVDNALR	N	Locus:1.1.1.413.5 File:~Tiberti_Larve_SsL3_30082019_LIB1.wiff~
13	2	A0A0K0EBD1	Micro Aug2019	Zinc metalloproteinase	685	54380	25	23	11	11		0	63.61	32	36	4.1e-06	R	DYLNTIGQFDK	M	Locus:1.1.1.443.23 File:~Tiberti_Larve_SsL3_30082019_LIB1.wiff~
13	2	A0A0K0EBD1	Micro Aug2019	Zinc metalloproteinase	685	54380	25	23	11	11		0	54.52	34	36	5.2e-05	K	TITGPTFCGSVGNK	V	Locus:1.1.1.387.36 File:~Tiberti_Larve_SsL3_30082019_LIB1.wiff~
13	2	A0A0K0EBD1	Micro Aug2019	Zinc metalloproteinase	685	54380	25	23	11	11		0	60.28	27	40	2.3e-06	R	DDFLMINLNNVLPNQR	H	Locus:1.1.1.539.33 File:~Tiberti_Larve_SsL3_30082019_LIB1.wiff~
13	2	A0A0K0EBD1	Micro Aug2019	Zinc metalloproteinase	685	54380	25	23	11	11		1	134.81	34	36	4.2e-13	K	LHGVQVSNADDKTEIEITPR	G	Locus:1.1.1.390.26 File:~Tiberti_Larve_SsL3_30082019_LIB1.wiff~
13	2	A0A0K0EBD1	Micro Aug2019	Zinc metalloproteinase	685	54380	25	23	11	11		0	100.23	29	35	4e-10	R	GQGCYSFIGPISDSKPQDVSIGR	G	Locus:1.1.1.446.33 File:~Tiberti_Larve_SsL3_30082019_LIB1.wiff~
211	1	A0A0K0EBE1	Micro Aug2019	Peptidase A1 domain-containing protein	128	45597	3	3	2	2		0	68.58	31	41	8.7e-07	R	TILDTGSSNLWVVDK	S	Locus:1.1.1.471.35 File:~Tiberti_Larve_SsL3_30082019_LIB1.wiff~
211	1	A0A0K0EBE1	Micro Aug2019	Peptidase A1 domain-containing protein	128	45597	3	3	2	2		0	36.63	25	37	0.00037	R	DISPGDAAFPLEGIVGLGFR	T	Locus:1.1.1.579.5 File:~Tiberti_Larve_SsL3_30082019_LIB1.wiff~
211	1	A0A0K0EBE1	Micro Aug2019	Peptidase A1 domain-containing protein	128	45597	3	3	2	2		0	79.73	30	38	5.3e-08	R	DISPGDAAFPLEGIVGLGFR	T	Locus:1.1.1.579.23 File:~Tiberti_Larve_SsL3_30082019_LIB1.wiff~
70	1	A0A0K0EBE3	Micro Aug2019	Phosphoglycerate kinase	387	45348	13	11	12	10		0	24.28		26	0.0084	K	VAGFLLK	K	Locus:1.1.1.410.3 File:~Tiberti_Larve_SsL3_30082019_LIB1.wiff~
70	1	A0A0K0EBE3	Micro Aug2019	Phosphoglycerate kinase	387	45348	13	11	12	10		0	24.31	24	34	0.0052	K	ELDYFAK	A	Locus:1.1.1.388.13 File:~Tiberti_Larve_SsL3_30082019_LIB1.wiff~
70	1	A0A0K0EBE3	Micro Aug2019	Phosphoglycerate kinase	387	45348	13	11	12	10		0	52.07		29	2.4e-05	R	IVAAIPTIK	Y	Locus:1.1.1.415.6 File:~Tiberti_Larve_SsL3_30082019_LIB1.wiff~
70	1	A0A0K0EBE3	Micro Aug2019	Phosphoglycerate kinase	387	45348	13	11	12	10		0	51.94		38	0.00021	R	VDFNVPLK	D	Locus:1.1.1.420.9 File:~Tiberti_Larve_SsL3_30082019_LIB1.wiff~
70	1	A0A0K0EBE3	Micro Aug2019	Phosphoglycerate kinase	387	45348	13	11	12	10		0	44.19		38	0.0012	K	SIDQISVAGR	R	Locus:1.1.1.378.22 File:~Tiberti_Larve_SsL3_30082019_LIB1.wiff~
70	1	A0A0K0EBE3	Micro Aug2019	Phosphoglycerate kinase	387	45348	13	11	12	10		0	34.68	25	35	0.00056	K	ILPGVAALTDD	-	Locus:1.1.1.467.8 File:~Tiberti_Larve_SsL3_30082019_LIB1.wiff~
70	1	A0A0K0EBE3	Micro Aug2019	Phosphoglycerate kinase	387	45348	13	11	12	10		0	26.83	32	36	0.019	K	DGWMGLDIGPK	T	Locus:1.1.1.483.9 File:~Tiberti_Larve_SsL3_30082019_LIB1.wiff~
70	1	A0A0K0EBE3	Micro Aug2019	Phosphoglycerate kinase	387	45348	13	11	12	10		0	130.98		36	1.8e-12	K	FSENATFGTADIK	T	Locus:1.1.1.402.36 File:~Tiberti_Larve_SsL3_30082019_LIB1.wiff~
70	1	A0A0K0EBE3	Micro Aug2019	Phosphoglycerate kinase	387	45348	13	11	12	10		0	77.68	30	33	9e-08	K	ALDSPVRPFLAILGGAK	V	Locus:1.1.1.528.6 File:~Tiberti_Larve_SsL3_30082019_LIB1.wiff~
70	1	A0A0K0EBE3	Micro Aug2019	Phosphoglycerate kinase	387	45348	13	11	12	10		0	86.07	28	36	8.5e-09	K	VLHNVSIGDSLYDEEGAK	I	Locus:1.1.1.404.35 File:~Tiberti_Larve_SsL3_30082019_LIB1.wiff~
70	1	A0A0K0EBE3	Micro Aug2019	Phosphoglycerate kinase	387	45348	13	11	12	10		1	90.79		36	2e-08	R	VDFNVPLKDGQITNNQR	I	Locus:1.1.1.415.30 File:~Tiberti_Larve_SsL3_30082019_LIB1.wiff~
70	1	A0A0K0EBE3	Micro Aug2019	Phosphoglycerate kinase	387	45348	13	11	12	10		1	67.25		26	4.5e-07	R	KQPQFTLKPVAPVLSQLLGK	K	Locus:1.1.1.507.2 File:~Tiberti_Larve_SsL3_30082019_LIB1.wiff~
236	1	A0A0K0EBM9	Nano Feb2020	Protein kinase domain-containing protein	94	77620	6	5	2	2		0	40.44	35	38	0.0019	K	YNVLFIADEVQTGLGR	T	Locus:1.1.1.2154.38 File:~Tiberti Larve_SsL3_nano_06022020_LIB1.wiff~
236	1	A0A0K0EBM9	Nano Feb2020	Protein kinase domain-containing protein	94	77620	6	5	2	2		0	41.59	25	36	0.00013	K	YNVLFIADEVQTGLGR	T	Locus:1.1.1.2153.10 File:~Tiberti Larve_SsL3_nano_06022020_LIB1.wiff~
236	1	A0A0K0EBM9	Nano Feb2020	Protein kinase domain-containing protein	94	77620	6	5	2	2		0	50.49	26	36	2e-05	R	FAPPLVINEGEINEAADIIEK	T	Locus:1.1.1.2166.30 File:~Tiberti Larve_SsL3_nano_06022020_LIB1.wiff~	emPAI	0.13
250	1	A0A0K0EBN5	Nano Feb2020	Pyruvate dehydrogenase E1 component subunit beta (EC 1.2.4.1)	86	38631	8	7	3	3		0	54.32		37	0.0001	R	FNVPIVFR	G	Locus:1.1.1.2058.10 File:~Tiberti Larve_SsL3_nano_06022020_LIB1.wiff~
250	1	A0A0K0EBN5	Nano Feb2020	Pyruvate dehydrogenase E1 component subunit beta (EC 1.2.4.1)	86	38631	8	7	3	3		0	37.93	34	36	0.0023	K	VLAPYDSEDAK	G	Locus:1.1.1.1876.37 File:~Tiberti Larve_SsL3_nano_06022020_LIB1.wiff~
250	1	A0A0K0EBN5	Nano Feb2020	Pyruvate dehydrogenase E1 component subunit beta (EC 1.2.4.1)	86	38631	8	7	3	3		0	33.66	24	36	0.0007	R	VFLLGEEVAQYDGAYK	V	Locus:1.1.1.2105.13 File:~Tiberti Larve_SsL3_nano_06022020_LIB1.wiff~	emPAI	0.44
212	1	A0A0K0EBN9	Micro Aug2019	Complex1_30kDa domain-containing protein	125	30246	3	3	3	3		0	70.42	33	37	1e-06	R	ILTDYGFEGHPFR	K	Locus:1.1.1.428.10 File:~Tiberti_Larve_SsL3_30082019_LIB1.wiff~
212	1	A0A0K0EBN9	Micro Aug2019	Complex1_30kDa domain-containing protein	125	30246	3	3	3	3		1	59.18	35	37	2.1e-05	R	KFDLDTPWETFPK	F	Locus:1.1.1.478.11 File:~Tiberti_Larve_SsL3_30082019_LIB1.wiff~
212	1	A0A0K0EBN9	Micro Aug2019	Complex1_30kDa domain-containing protein	125	30246	3	3	3	3		0	62.73	33	36	5.7e-06	R	TYTDEIAPLESITPIFK	G	Locus:1.1.1.533.10 File:~Tiberti_Larve_SsL3_30082019_LIB1.wiff~
364	1	A0A0K0EBP3	Micro Aug2019	Uncharacterized protein	67	47996	2	2	2	2		0	66.4		37	6e-06	R	VPTTGIIEYPFDLEQIIFR	M	Locus:1.1.1.605.3 File:~Tiberti_Larve_SsL3_30082019_LIB1.wiff~
364	1	A0A0K0EBP3	Micro Aug2019	Uncharacterized protein	67	47996	2	2	2	2		1	31.85	25	34	0.001	R	TIITYPWFTNSSVILFLNKK	D	Locus:1.1.1.557.28 File:~Tiberti_Larve_SsL3_30082019_LIB1.wiff~
227	1	A0A0K0EBR9	Micro Aug2019	40S ribosomal protein SA	119	28960	2	2	2	2		0	51.47		34	9.5e-05	R	LIIVSDPR	L	Locus:1.1.1.389.13 File:~Tiberti_Larve_SsL3_30082019_LIB1.wiff~
227	1	A0A0K0EBR9	Micro Aug2019	40S ribosomal protein SA	119	28960	2	2	2	2		0	98.98	29	34	5.2e-10	R	LDHQAVAEASFVNVPVIAFVNTDSPLK	L	Locus:1.1.1.540.33 File:~Tiberti_Larve_SsL3_30082019_LIB1.wiff~
369	1	A0A0K0EBT1	Micro Aug2019	Peptidase_M24 domain-containing protein	66	42546	3	3	3	3		0	32.16	29	38	0.0025	K	IAGLPFDSK	I	Locus:1.1.1.417.9 File:~Tiberti_Larve_SsL3_30082019_LIB1.wiff~
369	1	A0A0K0EBT1	Micro Aug2019	Peptidase_M24 domain-containing protein	66	42546	3	3	3	3		0	41.8	27	37	0.00019	K	MGDSFIIEATSK	L	Locus:1.1.1.427.26 File:~Tiberti_Larve_SsL3_30082019_LIB1.wiff~
369	1	A0A0K0EBT1	Micro Aug2019	Peptidase_M24 domain-containing protein	66	42546	3	3	3	3		0	55.06	39	40	0.00014	K	EIIDEDISQLLK	T	Locus:1.1.1.498.22 File:~Tiberti_Larve_SsL3_30082019_LIB1.wiff~
394	1	A0A0K0EBW6	Micro Aug2019	NADH dehydrogenase [ubiquinone] flavoprotein 1, mitochondrial	60	53522	2	2	2	2		0	26.66	24	34	0.0032	R	GGEWFASFGR	E	Locus:1.1.1.454.13 File:~Tiberti_Larve_SsL3_30082019_LIB1.wiff~
394	1	A0A0K0EBW6	Micro Aug2019	NADH dehydrogenase [ubiquinone] flavoprotein 1, mitochondrial	60	53522	2	2	2	2		0	62.89	35	37	9.4e-06	K	SEIDAVWELTK	Q	Locus:1.1.1.470.20 File:~Tiberti_Larve_SsL3_30082019_LIB1.wiff~
363	1	A0A0K0EC87	Micro Aug2019	Uncharacterized protein	67	199174	3	3	3	3		0	29.07	24	37	0.0019	K	TFLISFLCDAR	G	Locus:1.1.1.526.10 File:~Tiberti_Larve_SsL3_30082019_LIB1.wiff~
363	1	A0A0K0EC87	Micro Aug2019	Uncharacterized protein	67	199174	3	3	3	3		0	47.39	26	37	4.4e-05	K	FLGPVILEVPHFASLR	G	Locus:1.1.1.530.9 File:~Tiberti_Larve_SsL3_30082019_LIB1.wiff~
363	1	A0A0K0EC87	Micro Aug2019	Uncharacterized protein	67	199174	3	3	3	3		0	40.83	25	37	0.00015	K	SGEQLSIYFLPFQENR	L	Locus:1.1.1.524.6 File:~Tiberti_Larve_SsL3_30082019_LIB1.wiff~
83	2	A0A0K0EC96	Micro Aug2019	Uncharacterized protein	295	89886	5	5	4	4		0	63.29		37	1.2e-05	K	LGEEIPTDSSK	R	Locus:1.1.1.353.34 File:~Tiberti_Larve_SsL3_30082019_LIB1.wiff~
83	2	A0A0K0EC96	Micro Aug2019	Uncharacterized protein	295	89886	5	5	4	4		0	111.03		36	1.8e-10	K	VYPIVDEDGVLLPR	N	Locus:1.1.1.478.33 File:~Tiberti_Larve_SsL3_30082019_LIB1.wiff~
83	2	A0A0K0EC96	Micro Aug2019	Uncharacterized protein	295	89886	5	5	4	4		1	114.45		35	6e-11	K	KVYPIVDEDGVLLPK	N	Locus:1.1.1.444.5 File:~Tiberti_Larve_SsL3_30082019_LIB1.wiff~
83	2	A0A0K0EC96	Micro Aug2019	Uncharacterized protein	295	89886	5	5	4	4		1	91.42	29	36	3.3e-09	R	TNEDGIPIGPDNQLLDKDDR	G	Locus:1.1.1.423.34 File:~Tiberti_Larve_SsL3_30082019_LIB1.wiff~
349	1	A0A0K0ECB6	Micro Aug2019	Aldedh domain-containing protein	70	44293	3	2	3	2		0	37.2	32	35	0.0016	K	TSSFEEAVK	I	Locus:1.1.1.345.30 File:~Tiberti_Larve_SsL3_30082019_LIB1.wiff~
349	1	A0A0K0ECB6	Micro Aug2019	Aldedh domain-containing protein	70	44293	3	2	3	2		0	28.67		38	0.042	K	ASVAEAIVSGGK	I	Locus:1.1.1.385.30 File:~Tiberti_Larve_SsL3_30082019_LIB1.wiff~
349	1	A0A0K0ECB6	Micro Aug2019	Aldedh domain-containing protein	70	44293	3	2	3	2		0	67.35		37	4.8e-06	K	LVSFTGSTEVGR	I	Locus:1.1.1.395.29 File:~Tiberti_Larve_SsL3_30082019_LIB1.wiff~
188	1	A0A0K0ECD3	Micro Feb2020	Uncharacterized protein	95	14979	2	2	2	2		0	56.54		31	9.2e-06	K	VLQAVVIR	Q	Locus:1.1.1.389.7 File:~Tiberti Larve_SsL3_micro_28012020_LIB1.wiff~
188	1	A0A0K0ECD3	Micro Feb2020	Uncharacterized protein	95	14979	2	2	2	2		0	69.13	30	39	3.3e-07	R	VTLGLPVGAVINCADNSGAK	N	Locus:1.1.1.470.15 File:~Tiberti Larve_SsL3_micro_28012020_LIB1.wiff~	emPAI	0.55
319	1	A0A0K0ECK4	Micro Feb2020	Galectin	52	18688	2	2	2	2		0	37.29	36	38	0.0025	R	FEVNFVTNK	D	Locus:1.1.1.412.15 File:~Tiberti Larve_SsL3_micro_28012020_LIB1.wiff~
319	1	A0A0K0ECK4	Micro Feb2020	Galectin	52	18688	2	2	2	2		0	49.73	34	44	8.1e-05	K	LDNIEIASFAFR	S	Locus:1.1.1.486.16 File:~Tiberti Larve_SsL3_micro_28012020_LIB1.wiff~	emPAI	0.42
175	1	A0A0K0ECM9	Micro Aug2019	V-type proton ATPase proteolipid subunit	152	16512	2	2	2	2		0	104.94	31	35	2.1e-10	K	TAESPAYAPFFGYMGAASAQIFTVLGAAYGTAK	S	Locus:1.1.1.648.9 File:~Tiberti_Larve_SsL3_30082019_LIB1.wiff~
175	1	A0A0K0ECM9	Micro Aug2019	V-type proton ATPase proteolipid subunit	152	16512	2	2	2	2		0	76.22	27	34	7.1e-08	K	ASSAGYDLNSGFAHLAAGLTCGLCGLGAGYAIGIVGDAGVR	G	Locus:1.1.1.595.16 File:~Tiberti_Larve_SsL3_30082019_LIB1.wiff~
285	1	A0A0K0ECP0	Nano Feb2020	KH type-2 domain-containing protein	72	89256	6	4	4	4		0	39.28	35	38	0.0025	R	TANVLGER	G	Locus:1.1.1.1828.14 File:~Tiberti Larve_SsL3_nano_06022020_LIB1.wiff~
285	1	A0A0K0ECP0	Nano Feb2020	KH type-2 domain-containing protein	72	89256	6	4	4	4		0	29.33	30	37	0.0078	K	GQVELYAEK	V	Locus:1.1.1.1871.26 File:~Tiberti Larve_SsL3_nano_06022020_LIB1.wiff~
285	1	A0A0K0ECP0	Nano Feb2020	KH type-2 domain-containing protein	72	89256	6	4	4	4		0	44.65	32	37	0.00035	R	TEIIIMATR	T	Locus:1.1.1.1957.20 File:~Tiberti Larve_SsL3_nano_06022020_LIB1.wiff~
285	1	A0A0K0ECP0	Nano Feb2020	KH type-2 domain-containing protein	72	89256	6	4	4	4		0	55.17	31	36	2.6e-05	R	GLCAVAQCESLR	Y	Locus:1.1.1.1929.37 File:~Tiberti Larve_SsL3_nano_06022020_LIB1.wiff~	emPAI	0.24
29	1	A0A0K0ECW9	Micro Aug2019	GLOBIN domain-containing protein	699	17670	19	19	9	9		1	43.95		37	0.0012	R	KSLEVLR	L	Locus:1.1.1.330.20 File:~Tiberti_Larve_SsL3_30082019_LIB1.wiff~
29	1	A0A0K0ECW9	Micro Aug2019	GLOBIN domain-containing protein	699	17670	19	19	9	9		0	46.77	29	36	9.3e-05	K	TFTSEAHR	Y	Locus:1.1.1.291.14 File:~Tiberti_Larve_SsL3_30082019_LIB1.wiff~
29	1	A0A0K0ECW9	Micro Aug2019	GLOBIN domain-containing protein	699	17670	19	19	9	9		0	55.8	31	36	1.7e-05	K	FMFGNYPQLR	V	Locus:1.1.1.459.21 File:~Tiberti_Larve_SsL3_30082019_LIB1.wiff~
29	1	A0A0K0ECW9	Micro Aug2019	GLOBIN domain-containing protein	699	17670	19	19	9	9		0	39.81	25	36	0.00018	R	LDDEHGAIPHGK	D	Locus:1.1.1.312.11 File:~Tiberti_Larve_SsL3_30082019_LIB1.wiff~
29	1	A0A0K0ECW9	Micro Aug2019	GLOBIN domain-containing protein	699	17670	19	19	9	9		0	83.68		35	6.7e-08	K	GAENYTPEQVGASER	F	Locus:1.1.1.361.35 File:~Tiberti_Larve_SsL3_30082019_LIB1.wiff~
29	1	A0A0K0ECW9	Micro Aug2019	GLOBIN domain-containing protein	699	17670	19	19	9	9		0	73.39		35	7.2e-07	K	GAENYTPEQVGASER	F	Locus:1.1.1.362.31 File:~Tiberti_Larve_SsL3_30082019_LIB1.wiff~
29	1	A0A0K0ECW9	Micro Aug2019	GLOBIN domain-containing protein	699	17670	19	19	9	9		0	100.72	31	37	6.2e-10	K	GVVTPEVTNAWNQIGK	T	Locus:1.1.1.450.11 File:~Tiberti_Larve_SsL3_30082019_LIB1.wiff~
29	1	A0A0K0ECW9	Micro Aug2019	GLOBIN domain-containing protein	699	17670	19	19	9	9		0	68.85	27	36	3.5e-07	K	MPEELWDAFFPVWLGFLQTK	G	Locus:1.1.1.668.2 File:~Tiberti_Larve_SsL3_30082019_LIB1.wiff~
29	1	A0A0K0ECW9	Micro Aug2019	GLOBIN domain-containing protein	699	17670	19	19	9	9		0	50.3		36	0.00019	K	MPEELWDAFFPVWLGFLQTK	G	Locus:1.1.1.657.3 File:~Tiberti_Larve_SsL3_30082019_LIB1.wiff~
29	1	A0A0K0ECW9	Micro Aug2019	GLOBIN domain-containing protein	699	17670	19	19	9	9		0	119.04	32	36	1.1e-11	R	IMLAMHILATAYDDQPTFLAYVR	E	Locus:1.1.1.560.26 File:~Tiberti_Larve_SsL3_30082019_LIB1.wiff~
29	1	A0A0K0ECW9	Micro Aug2019	GLOBIN domain-containing protein	699	17670	19	19	9	9		0	48.72	26	36	2.7e-05	R	IMLAMHILATAYDDQPTFLAYVR	E	Locus:1.1.1.560.6 File:~Tiberti_Larve_SsL3_30082019_LIB1.wiff~
29	1	A0A0K0ECW9	Micro Aug2019	GLOBIN domain-containing protein	699	17670	19	19	9	9		1	62.99	27	35	1.2e-06	R	IFKMPEELWDAFFPVWLGFLQTK	G	Locus:1.1.1.666.5 File:~Tiberti_Larve_SsL3_30082019_LIB1.wiff~
29	1	A0A0K0ECW9	Micro Aug2019	GLOBIN domain-containing protein	699	17670	19	19	9	9		1	73.76	27	35	1.3e-07	R	IFKMPEELWDAFFPVWLGFLQTK	G	Locus:1.1.1.644.10 File:~Tiberti_Larve_SsL3_30082019_LIB1.wiff~
275	1	A0A0K0ECX4	Micro Aug2019	Serine/threonine-protein phosphatase	96	38237	2	2	2	2		0	84.5		33	4.1e-08	R	EIFLSQPILLELEAPLK	I	Locus:1.1.1.576.30 File:~Tiberti_Larve_SsL3_30082019_LIB1.wiff~
275	1	A0A0K0ECX4	Micro Aug2019	Serine/threonine-protein phosphatase	96	38237	2	2	2	2		0	40.78	25	36	0.00015	K	TFTDCFNCLPIAALIDEK	I	Locus:1.1.1.558.12 File:~Tiberti_Larve_SsL3_30082019_LIB1.wiff~
91	1	A0A0K0ECZ8	Nano Feb2020	Succinate--CoA ligase [ADP-forming] subunit beta, mitochondrial	309	47646	20	16	7	6		0	35.72		41	0.022	K	LYNLCVK	S	Locus:1.1.1.1921.13 File:~Tiberti Larve_SsL3_nano_06022020_LIB1.wiff~
91	1	A0A0K0ECZ8	Nano Feb2020	Succinate--CoA ligase [ADP-forming] subunit beta, mitochondrial	309	47646	20	16	7	6		0	48.09		37	0.00043	R	LQGSNVSDAK	A	Locus:1.1.1.1776.14 File:~Tiberti Larve_SsL3_nano_06022020_LIB1.wiff~
91	1	A0A0K0ECZ8	Nano Feb2020	Succinate--CoA ligase [ADP-forming] subunit beta, mitochondrial	309	47646	20	16	7	6		0	51.59		35	0.00013	R	SADEAYNVAK	K	Locus:1.1.1.1823.32 File:~Tiberti Larve_SsL3_nano_06022020_LIB1.wiff~
91	1	A0A0K0ECZ8	Nano Feb2020	Succinate--CoA ligase [ADP-forming] subunit beta, mitochondrial	309	47646	20	16	7	6		0	43.33		36	0.0011	K	FVLDSNAESR	Q	Locus:1.1.1.1899.27 File:~Tiberti Larve_SsL3_nano_06022020_LIB1.wiff~
91	1	A0A0K0ECZ8	Nano Feb2020	Succinate--CoA ligase [ADP-forming] subunit beta, mitochondrial	309	47646	20	16	7	6		0	55.28	31	35	2.2e-05	R	LTAGPVLIGSSR	G	Locus:1.1.1.1943.28 File:~Tiberti Larve_SsL3_nano_06022020_LIB1.wiff~
91	1	A0A0K0ECZ8	Nano Feb2020	Succinate--CoA ligase [ADP-forming] subunit beta, mitochondrial	309	47646	20	16	7	6		0	45.38	32	33	0.00026	K	ILACDDLDEAAK	M	Locus:1.1.1.1932.37 File:~Tiberti Larve_SsL3_nano_06022020_LIB1.wiff~
91	1	A0A0K0ECZ8	Nano Feb2020	Succinate--CoA ligase [ADP-forming] subunit beta, mitochondrial	309	47646	20	16	7	6		0	69.92	26	35	2.8e-07	R	GGVNIEEVAAEEPDAIATLPIDVSEGIVESK	L	Locus:1.1.1.2211.12 File:~Tiberti Larve_SsL3_nano_06022020_LIB1.wiff~	emPAI	0.82
341	1	A0A0K0ED26	Micro Aug2019	Uncharacterized protein	74	37408	4	3	4	3		0	41.9	26	34	0.00015	M	VVQVQQR	N	Locus:1.1.1.292.30 File:~Tiberti_Larve_SsL3_30082019_LIB1.wiff~
341	1	A0A0K0ED26	Micro Aug2019	Uncharacterized protein	74	37408	4	3	4	3		0	34.8		37	0.0095	R	YVEVPMTIVK	N	Locus:1.1.1.435.17 File:~Tiberti_Larve_SsL3_30082019_LIB1.wiff~
341	1	A0A0K0ED26	Micro Aug2019	Uncharacterized protein	74	37408	4	3	4	3		0	55.14	35	37	5e-05	R	NYVTKPSVIDK	I	Locus:1.1.1.352.13 File:~Tiberti_Larve_SsL3_30082019_LIB1.wiff~
341	1	A0A0K0ED26	Micro Aug2019	Uncharacterized protein	74	37408	4	3	4	3		0	37.16	30	37	0.00095	K	SIQSEDTLPLTSA	-	Locus:1.1.1.432.29 File:~Tiberti_Larve_SsL3_30082019_LIB1.wiff~
388	1	A0A0K0ED90	Micro Aug2019	Uncharacterized protein	61	53119	4	2	4	2		0	31.85	34	41	0.0094	K	FSFQEVGR	C	Locus:1.1.1.399.17 File:~Tiberti_Larve_SsL3_30082019_LIB1.wiff~
388	1	A0A0K0ED90	Micro Aug2019	Uncharacterized protein	61	53119	4	2	4	2		0	49.33	28	36	4.2e-05	R	LINICLNEDPGR	R	Locus:1.1.1.427.31 File:~Tiberti_Larve_SsL3_30082019_LIB1.wiff~
388	1	A0A0K0ED90	Micro Aug2019	Uncharacterized protein	61	53119	4	2	4	2		0	41.09	30	36	0.00039	K	EGHFAIVDLLLSR	G	Locus:1.1.1.527.16 File:~Tiberti_Larve_SsL3_30082019_LIB1.wiff~
388	1	A0A0K0ED90	Micro Aug2019	Uncharacterized protein	61	53119	4	2	4	2		0	31.41	36	41	0.015	R	GLTPLDVCQPQISQIIK	E	Locus:1.1.1.494.10 File:~Tiberti_Larve_SsL3_30082019_LIB1.wiff~
12	2	A0A0K0EDA6	Micro Aug2019	Uncharacterized protein	1303	36688	41	34	20	19		0	45.24		26	6.1e-05	R	LAADIGK	G	Locus:1.1.1.322.12 File:~Tiberti_Larve_SsL3_30082019_LIB1.wiff~
12	2	A0A0K0EDA6	Micro Aug2019	Uncharacterized protein	1303	36688	41	34	20	19		0	35.36	28	33	0.001	K	MVFASDGK	K	Locus:1.1.1.340.23 File:~Tiberti_Larve_SsL3_30082019_LIB1.wiff~
12	2	A0A0K0EDA6	Micro Aug2019	Uncharacterized protein	1303	36688	41	34	20	19		0	59.56		34	1.6e-05	K	TAVAPIER	V	Locus:1.1.1.330.22 File:~Tiberti_Larve_SsL3_30082019_LIB1.wiff~
12	2	A0A0K0EDA6	Micro Aug2019	Uncharacterized protein	1303	36688	41	34	20	19		0	24.9	29	34	0.014	R	GNLANVIR	Y	Locus:1.1.1.378.14 File:~Tiberti_Larve_SsL3_30082019_LIB1.wiff~
12	2	A0A0K0EDA6	Micro Aug2019	Uncharacterized protein	1303	36688	41	34	20	19		0	49.53		37	0.00034	K	GLGDCLVK	I	Locus:1.1.1.380.16 File:~Tiberti_Larve_SsL3_30082019_LIB1.wiff~
12	2	A0A0K0EDA6	Micro Aug2019	Uncharacterized protein	1303	36688	41	34	20	19		0	48.16		33	0.00017	K	GIVDVLVR	V	Locus:1.1.1.441.2 File:~Tiberti_Larve_SsL3_30082019_LIB1.wiff~
12	2	A0A0K0EDA6	Micro Aug2019	Uncharacterized protein	1303	36688	41	34	20	19		0	38.02		37	0.0048	K	NTLDCALK	I	Locus:1.1.1.351.27 File:~Tiberti_Larve_SsL3_30082019_LIB1.wiff~
12	2	A0A0K0EDA6	Micro Aug2019	Uncharacterized protein	1303	36688	41	34	20	19		0	46.69		38	0.00066	K	LFLEGLDK	K	Locus:1.1.1.437.7 File:~Tiberti_Larve_SsL3_30082019_LIB1.wiff~
12	2	A0A0K0EDA6	Micro Aug2019	Uncharacterized protein	1303	36688	41	34	20	19		0	72.42	36	38	1.2e-06	K	SDGPIGLYR	G	Locus:1.1.1.386.25 File:~Tiberti_Larve_SsL3_30082019_LIB1.wiff~
12	2	A0A0K0EDA6	Micro Aug2019	Uncharacterized protein	1303	36688	41	34	20	19		0	49.96		38	0.00032	K	EQGLSALWR	G	Locus:1.1.1.433.16 File:~Tiberti_Larve_SsL3_30082019_LIB1.wiff~
12	2	A0A0K0EDA6	Micro Aug2019	Uncharacterized protein	1303	36688	41	34	20	19		1	59.15		37	3e-05	K	LFLEGLDKK	K	Locus:1.1.1.406.4 File:~Tiberti_Larve_SsL3_30082019_LIB1.wiff~
12	2	A0A0K0EDA6	Micro Aug2019	Uncharacterized protein	1303	36688	41	34	20	19		0	60.81	26	36	2e-06	R	AAYFGMFDTAK	M	Locus:1.1.1.449.19 File:~Tiberti_Larve_SsL3_30082019_LIB1.wiff~
12	2	A0A0K0EDA6	Micro Aug2019	Uncharacterized protein	1303	36688	41	34	20	19		0	67.64	27	37	4.5e-07	R	YFPTQALNFAFK	D	Locus:1.1.1.506.21 File:~Tiberti_Larve_SsL3_30082019_LIB1.wiff~
12	2	A0A0K0EDA6	Micro Aug2019	Uncharacterized protein	1303	36688	41	34	20	19		0	122.72		36	1.1e-11	K	LLLQVQDASDAIAK	D	Locus:1.1.1.446.29 File:~Tiberti_Larve_SsL3_30082019_LIB1.wiff~
12	2	A0A0K0EDA6	Micro Aug2019	Uncharacterized protein	1303	36688	41	34	20	19		0	60.89	26	36	2e-06	R	GFFVSVQGIIIYR	A	Locus:1.1.1.522.22 File:~Tiberti_Larve_SsL3_30082019_LIB1.wiff~
12	2	A0A0K0EDA6	Micro Aug2019	Uncharacterized protein	1303	36688	41	34	20	19		0	128.49		37	3.5e-12	K	FLVDLATGGTAAAVSK	T	Locus:1.1.1.451.28 File:~Tiberti_Larve_SsL3_30082019_LIB1.wiff~
12	2	A0A0K0EDA6	Micro Aug2019	Uncharacterized protein	1303	36688	41	34	20	19		0	41.41	25	37	0.00013	R	GTGGALVLAIYDEIQK	F	Locus:1.1.1.527.2 File:~Tiberti_Larve_SsL3_30082019_LIB1.wiff~
12	2	A0A0K0EDA6	Micro Aug2019	Uncharacterized protein	1303	36688	41	34	20	19		1	94.95		35	5.2e-09	K	KFLVDLATGGTAAAVSK	T	Locus:1.1.1.428.15 File:~Tiberti_Larve_SsL3_30082019_LIB1.wiff~
12	2	A0A0K0EDA6	Micro Aug2019	Uncharacterized protein	1303	36688	41	34	20	19		0	96.66	29	35	8.7e-10	K	FFAGNLASGGAAGATSLCFVYPLDFAR	T	Locus:1.1.1.558.31 File:~Tiberti_Larve_SsL3_30082019_LIB1.wiff~
12	2	A0A0K0EDA6	Micro Aug2019	Uncharacterized protein	1303	36688	41	34	20	19		1	118.78	30	34	7.3e-12	K	KLNFFAAWGIAQVVTVGSGILSYPWDTVR	R	Locus:1.1.1.650.10 File:~Tiberti_Larve_SsL3_30082019_LIB1.wiff~
12	1	A0A0K0EDH2	Micro Aug2019	Uncharacterized protein	1315	33017	40	34	19	18		0	45.24		26	6.1e-05	R	LAADIGK	G	Locus:1.1.1.322.12 File:~Tiberti_Larve_SsL3_30082019_LIB1.wiff~
12	1	A0A0K0EDH2	Micro Aug2019	Uncharacterized protein	1315	33017	40	34	19	18		0	59.56		34	1.6e-05	K	TAVAPIER	V	Locus:1.1.1.330.22 File:~Tiberti_Larve_SsL3_30082019_LIB1.wiff~
12	1	A0A0K0EDH2	Micro Aug2019	Uncharacterized protein	1315	33017	40	34	19	18		0	24.9	29	34	0.014	R	GNLANVIR	Y	Locus:1.1.1.378.14 File:~Tiberti_Larve_SsL3_30082019_LIB1.wiff~
12	1	A0A0K0EDH2	Micro Aug2019	Uncharacterized protein	1315	33017	40	34	19	18		0	49.53		37	0.00034	K	GLGDCLVK	I	Locus:1.1.1.380.16 File:~Tiberti_Larve_SsL3_30082019_LIB1.wiff~
12	1	A0A0K0EDH2	Micro Aug2019	Uncharacterized protein	1315	33017	40	34	19	18		0	60.97		33	9.4e-06	K	GIIDVLVR	V	Locus:1.1.1.465.5 File:~Tiberti_Larve_SsL3_30082019_LIB1.wiff~
12	1	A0A0K0EDH2	Micro Aug2019	Uncharacterized protein	1315	33017	40	34	19	18		0	38.02		37	0.0048	K	NTLDCALK	I	Locus:1.1.1.351.27 File:~Tiberti_Larve_SsL3_30082019_LIB1.wiff~
12	1	A0A0K0EDH2	Micro Aug2019	Uncharacterized protein	1315	33017	40	34	19	18		0	46.69		38	0.00066	K	LFLEGLDK	K	Locus:1.1.1.437.7 File:~Tiberti_Larve_SsL3_30082019_LIB1.wiff~
12	1	A0A0K0EDH2	Micro Aug2019	Uncharacterized protein	1315	33017	40	34	19	18		0	72.42	36	38	1.2e-06	K	SDGPIGLYR	G	Locus:1.1.1.386.25 File:~Tiberti_Larve_SsL3_30082019_LIB1.wiff~
12	1	A0A0K0EDH2	Micro Aug2019	Uncharacterized protein	1315	33017	40	34	19	18		0	49.96		38	0.00032	K	EQGLSALWR	G	Locus:1.1.1.433.16 File:~Tiberti_Larve_SsL3_30082019_LIB1.wiff~
12	1	A0A0K0EDH2	Micro Aug2019	Uncharacterized protein	1315	33017	40	34	19	18		1	59.15		37	3e-05	K	LFLEGLDKK	K	Locus:1.1.1.406.4 File:~Tiberti_Larve_SsL3_30082019_LIB1.wiff~
12	1	A0A0K0EDH2	Micro Aug2019	Uncharacterized protein	1315	33017	40	34	19	18		0	60.81	26	36	2e-06	R	AAYFGMFDTAK	M	Locus:1.1.1.449.19 File:~Tiberti_Larve_SsL3_30082019_LIB1.wiff~
12	1	A0A0K0EDH2	Micro Aug2019	Uncharacterized protein	1315	33017	40	34	19	18		0	67.64	27	37	4.5e-07	R	YFPTQALNFAFK	D	Locus:1.1.1.506.21 File:~Tiberti_Larve_SsL3_30082019_LIB1.wiff~
12	1	A0A0K0EDH2	Micro Aug2019	Uncharacterized protein	1315	33017	40	34	19	18		0	122.72		36	1.1e-11	K	LLLQVQDASDAIAK	D	Locus:1.1.1.446.29 File:~Tiberti_Larve_SsL3_30082019_LIB1.wiff~
12	1	A0A0K0EDH2	Micro Aug2019	Uncharacterized protein	1315	33017	40	34	19	18		0	60.89	26	36	2e-06	R	GFFVSVQGIIIYR	A	Locus:1.1.1.522.22 File:~Tiberti_Larve_SsL3_30082019_LIB1.wiff~
12	1	A0A0K0EDH2	Micro Aug2019	Uncharacterized protein	1315	33017	40	34	19	18		0	128.49		37	3.5e-12	K	FLVDLATGGTAAAVSK	T	Locus:1.1.1.451.28 File:~Tiberti_Larve_SsL3_30082019_LIB1.wiff~
12	1	A0A0K0EDH2	Micro Aug2019	Uncharacterized protein	1315	33017	40	34	19	18		0	41.41	25	37	0.00013	R	GTGGALVLAIYDEIQK	F	Locus:1.1.1.527.2 File:~Tiberti_Larve_SsL3_30082019_LIB1.wiff~
12	1	A0A0K0EDH2	Micro Aug2019	Uncharacterized protein	1315	33017	40	34	19	18		1	94.95		35	5.2e-09	K	KFLVDLATGGTAAAVSK	T	Locus:1.1.1.428.15 File:~Tiberti_Larve_SsL3_30082019_LIB1.wiff~
12	1	A0A0K0EDH2	Micro Aug2019	Uncharacterized protein	1315	33017	40	34	19	18		0	96.66	29	35	8.7e-10	K	FFAGNLASGGAAGATSLCFVYPLDFAR	T	Locus:1.1.1.558.31 File:~Tiberti_Larve_SsL3_30082019_LIB1.wiff~
12	1	A0A0K0EDH2	Micro Aug2019	Uncharacterized protein	1315	33017	40	34	19	18		1	118.78	30	34	7.3e-12	K	KLNFFAAWGIAQVVTVGSGILSYPWDTVR	R	Locus:1.1.1.650.10 File:~Tiberti_Larve_SsL3_30082019_LIB1.wiff~
179	1	A0A0K0EDI0	Micro Aug2019	Calpain catalytic domain-containing protein	149	91163	6	5	6	5		0	30.02	36	38	0.021	K	FLNIDPATGK	M	Locus:1.1.1.408.18 File:~Tiberti_Larve_SsL3_30082019_LIB1.wiff~
179	1	A0A0K0EDI0	Micro Aug2019	Calpain catalytic domain-containing protein	149	91163	6	5	6	5		0	33.61	28	41	0.0015	R	LSQNFFASNK	S	Locus:1.1.1.390.28 File:~Tiberti_Larve_SsL3_30082019_LIB1.wiff~
179	1	A0A0K0EDI0	Micro Aug2019	Calpain catalytic domain-containing protein	149	91163	6	5	6	5		0	70.27	32	41	8.9e-07	R	GGVVNLIGDLVGMAGHK	F	Locus:1.1.1.546.2 File:~Tiberti_Larve_SsL3_30082019_LIB1.wiff~
179	1	A0A0K0EDI0	Micro Aug2019	Calpain catalytic domain-containing protein	149	91163	6	5	6	5		0	56.6	26	37	4.9e-06	K	GLDNLAIGFAIYDLGR	D	Locus:1.1.1.553.4 File:~Tiberti_Larve_SsL3_30082019_LIB1.wiff~
179	1	A0A0K0EDI0	Micro Aug2019	Calpain catalytic domain-containing protein	149	91163	6	5	6	5		0	47.42	26	36	3.6e-05	K	VLFEDPEFPADDSSLFFSK	R	Locus:1.1.1.540.17 File:~Tiberti_Larve_SsL3_30082019_LIB1.wiff~
179	1	A0A0K0EDI0	Micro Aug2019	Calpain catalytic domain-containing protein	149	91163	6	5	6	5		0	51.48	26	36	1.5e-05	K	VELEPDQFNGLIGNIAGNFIR	D	Locus:1.1.1.573.10 File:~Tiberti_Larve_SsL3_30082019_LIB1.wiff~
246	1	A0A0K0EDK2	Micro Aug2019	Uncharacterized protein	110	20224	4	3	4	3		0	27.06		38	0.065	K	AVIVDWAK	G	Locus:1.1.1.407.6 File:~Tiberti_Larve_SsL3_30082019_LIB1.wiff~
246	1	A0A0K0EDK2	Micro Aug2019	Uncharacterized protein	110	20224	4	3	4	3		0	39.22		38	0.0044	K	TAAILQNEK	I	Locus:1.1.1.329.30 File:~Tiberti_Larve_SsL3_30082019_LIB1.wiff~
246	1	A0A0K0EDK2	Micro Aug2019	Uncharacterized protein	110	20224	4	3	4	3		0	57.79	27	36	4.9e-06	K	GHEGYTTEDEALQALK	A	Locus:1.1.1.399.27 File:~Tiberti_Larve_SsL3_30082019_LIB1.wiff~
246	1	A0A0K0EDK2	Micro Aug2019	Uncharacterized protein	110	20224	4	3	4	3		1	74.77	27	37	9.8e-08	K	NFYTSLSEDDKAVIVDWAK	G	Locus:1.1.1.494.25 File:~Tiberti_Larve_SsL3_30082019_LIB1.wiff~
28	1	A0A0K0EDK9	Micro Aug2019	Aspartate aminotransferase	714	47728	19	17	17	16		0	72.59		37	1.7e-06	R	ISVAGVSSK	N	Locus:1.1.1.344.13 File:~Tiberti_Larve_SsL3_30082019_LIB1.wiff~
28	1	A0A0K0EDK9	Micro Aug2019	Aspartate aminotransferase	714	47728	19	17	17	16		0	49.59		31	7.7e-05	K	ATCGFDEK	G	Locus:1.1.1.303.34 File:~Tiberti_Larve_SsL3_30082019_LIB1.wiff~
28	1	A0A0K0EDK9	Micro Aug2019	Aspartate aminotransferase	714	47728	19	17	17	16		0	33.67	26	40	0.00087	K	NMGLYGER	V	Locus:1.1.1.352.23 File:~Tiberti_Larve_SsL3_30082019_LIB1.wiff~
28	1	A0A0K0EDK9	Micro Aug2019	Aspartate aminotransferase	714	47728	19	17	17	16		0	50.03		37	0.00028	K	INLGVGAYR	D	Locus:1.1.1.395.14 File:~Tiberti_Larve_SsL3_30082019_LIB1.wiff~
28	1	A0A0K0EDK9	Micro Aug2019	Aspartate aminotransferase	714	47728	19	17	17	16		0	85.75		36	6.2e-08	R	IATEILTDPSLK	E	Locus:1.1.1.428.32 File:~Tiberti_Larve_SsL3_30082019_LIB1.wiff~
28	1	A0A0K0EDK9	Micro Aug2019	Aspartate aminotransferase	714	47728	19	17	17	16		0	99.76		37	3e-09	K	LTNEYSIYLTK	D	Locus:1.1.1.417.27 File:~Tiberti_Larve_SsL3_30082019_LIB1.wiff~
28	1	A0A0K0EDK9	Micro Aug2019	Aspartate aminotransferase	714	47728	19	17	17	16		0	48.68	27	37	3.8e-05	R	NATVQSISGTGALR	V	Locus:1.1.1.382.35 File:~Tiberti_Larve_SsL3_30082019_LIB1.wiff~
28	1	A0A0K0EDK9	Micro Aug2019	Aspartate aminotransferase	714	47728	19	17	17	16		0	96.26	36	37	5.3e-09	R	VGSNFLSAFHSGPK	V	Locus:1.1.1.420.14 File:~Tiberti_Larve_SsL3_30082019_LIB1.wiff~
28	1	A0A0K0EDK9	Micro Aug2019	Aspartate aminotransferase	714	47728	19	17	17	16		1	24.08	26	37	0.0081	K	KGHNLCLAQSFAK	N	Locus:1.1.1.375.7 File:~Tiberti_Larve_SsL3_30082019_LIB1.wiff~
28	1	A0A0K0EDK9	Micro Aug2019	Aspartate aminotransferase	714	47728	19	17	17	16		0	72.28		36	1.4e-06	R	DDQGKPWVLPSVR	A	Locus:1.1.1.424.7 File:~Tiberti_Larve_SsL3_30082019_LIB1.wiff~
28	1	A0A0K0EDK9	Micro Aug2019	Aspartate aminotransferase	714	47728	19	17	17	16		0	55.65	26	37	6.1e-06	K	NVEYLAHALHQVTK	-	Locus:1.1.1.410.5 File:~Tiberti_Larve_SsL3_30082019_LIB1.wiff~
28	1	A0A0K0EDK9	Micro Aug2019	Aspartate aminotransferase	714	47728	19	17	17	16		0	94.41	29	37	1.4e-09	K	AAQLAFGEDSTIISEK	R	Locus:1.1.1.436.34 File:~Tiberti_Larve_SsL3_30082019_LIB1.wiff~
28	1	A0A0K0EDK9	Micro Aug2019	Aspartate aminotransferase	714	47728	19	17	17	16		0	47.44	26	33	4.1e-05	K	IQIRPVISNPPIHGAR	I	Locus:1.1.1.396.10 File:~Tiberti_Larve_SsL3_30082019_LIB1.wiff~
28	1	A0A0K0EDK9	Micro Aug2019	Aspartate aminotransferase	714	47728	19	17	17	16		1	65	35	37	5e-06	K	ELDKEYAGIAGLPDFTK	K	Locus:1.1.1.461.18 File:~Tiberti_Larve_SsL3_30082019_LIB1.wiff~
28	1	A0A0K0EDK9	Micro Aug2019	Aspartate aminotransferase	714	47728	19	17	17	16		0	78.8	28	37	4.1e-08	K	VCYQPTPTWGNHVPVFK	H	Locus:1.1.1.436.29 File:~Tiberti_Larve_SsL3_30082019_LIB1.wiff~
28	1	A0A0K0EDK9	Micro Aug2019	Aspartate aminotransferase	714	47728	19	17	17	16		1	103.64	29	35	1.9e-10	R	IATEILTDPSLKEQWLTDVK	T	Locus:1.1.1.486.27 File:~Tiberti_Larve_SsL3_30082019_LIB1.wiff~
28	1	A0A0K0EDK9	Micro Aug2019	Aspartate aminotransferase	714	47728	19	17	17	16		0	77.14	27	35	5.8e-08	K	GSIILLHACAHNPTGVDPTFEQWQK	I	Locus:1.1.1.455.32 File:~Tiberti_Larve_SsL3_30082019_LIB1.wiff~
122	1	A0A0K0EDM8	Nano Feb2020	Eukaryotic translation initiation factor 5A	227	18284	8	6	2	2		0	35.3	32	35	0.0028	K	IVDMSTSK	T	Locus:1.1.1.1996.7 File:~Tiberti Larve_SsL3_nano_06022020_LIB1.wiff~
122	1	A0A0K0EDM8	Nano Feb2020	Eukaryotic translation initiation factor 5A	227	18284	8	6	2	2		0	88.93		37	3.6e-08	K	VNLAALDIFTGK	K	Locus:1.1.1.2118.10 File:~Tiberti Larve_SsL3_nano_06022020_LIB1.wiff~	emPAI	0.67
223	1	A0A0K0EDP7	Micro Aug2019	Uncharacterized protein	120	30902	3	3	3	3		0	53.01	26	37	1.1e-05	R	VESNPWIESIR	N	Locus:1.1.1.436.26 File:~Tiberti_Larve_SsL3_30082019_LIB1.wiff~
223	1	A0A0K0EDP7	Micro Aug2019	Uncharacterized protein	120	30902	3	3	3	3		0	53.9	26	34	9.9e-06	R	LQVIPPEIGTLDLIGEK	R	Locus:1.1.1.532.6 File:~Tiberti_Larve_SsL3_30082019_LIB1.wiff~
223	1	A0A0K0EDP7	Micro Aug2019	Uncharacterized protein	120	30902	3	3	3	3		0	66	27	35	6.5e-07	K	LSSIPPEICELTSLVELNLWNNQIK	E	Locus:1.1.1.626.7 File:~Tiberti_Larve_SsL3_30082019_LIB1.wiff~
264	1	A0A0K0EDW9	Nano Feb2020	MICOS complex subunit MIC60	81	72768	4	3	3	2		0	43.52		36	0.0011	K	FDEELVER	L	Locus:1.1.1.1925.24 File:~Tiberti Larve_SsL3_nano_06022020_LIB1.wiff~
264	1	A0A0K0EDW9	Nano Feb2020	MICOS complex subunit MIC60	81	72768	4	3	3	2		0	22.14	27	35	0.019	K	DTQDFLNTR	L	Locus:1.1.1.1934.24 File:~Tiberti Larve_SsL3_nano_06022020_LIB1.wiff~
264	1	A0A0K0EDW9	Nano Feb2020	MICOS complex subunit MIC60	81	72768	4	3	3	2		0	67.18		37	5.6e-06	K	LIETLTNAQEK	I	Locus:1.1.1.1899.35 File:~Tiberti Larve_SsL3_nano_06022020_LIB1.wiff~	emPAI	0.14
133	1	A0A0K0EE47	Micro Aug2019	Lipocln_cytosolic_FA-bd_dom domain-containing protein	203	15588	6	6	5	5		0	39.24	34	36	0.0016	K	TCGISFLTR	K	Locus:1.1.1.421.16 File:~Tiberti_Larve_SsL3_30082019_LIB1.wiff~
133	1	A0A0K0EE47	Micro Aug2019	Lipocln_cytosolic_FA-bd_dom domain-containing protein	203	15588	6	6	5	5		0	41.21	33	37	0.00083	K	SIFTWVGEK	L	Locus:1.1.1.459.11 File:~Tiberti_Larve_SsL3_30082019_LIB1.wiff~
133	1	A0A0K0EE47	Micro Aug2019	Lipocln_cytosolic_FA-bd_dom domain-containing protein	203	15588	6	6	5	5		0	62.05		36	1.3e-05	K	LYIDMECLGVK	A	Locus:1.1.1.471.21 File:~Tiberti_Larve_SsL3_30082019_LIB1.wiff~
133	1	A0A0K0EE47	Micro Aug2019	Lipocln_cytosolic_FA-bd_dom domain-containing protein	203	15588	6	6	5	5		0	75.05	27	34	9.2e-08	K	IKPVLTITVDGENVSINSASTFK	N	Locus:1.1.1.481.32 File:~Tiberti_Larve_SsL3_30082019_LIB1.wiff~
133	1	A0A0K0EE47	Micro Aug2019	Lipocln_cytosolic_FA-bd_dom domain-containing protein	203	15588	6	6	5	5		0	108.58	29	36	6.6e-11	M	PLSDLAGVWNADESINFDEYLK	T	Locus:1.1.1.547.27 File:~Tiberti_Larve_SsL3_30082019_LIB1.wiff~
352	1	A0A0K0EE55	Micro Feb2020	Acyl carrier protein	45	15687	2	2	2	2		0	40.65	28	40	0.00018	K	LVLGCFDK	V	Locus:1.1.1.408.15 File:~Tiberti Larve_SsL3_micro_28012020_LIB1.wiff~
352	1	A0A0K0EE55	Micro Feb2020	Acyl carrier protein	45	15687	2	2	2	2		1	31.4	27	39	0.0011	K	DILQFICDKEDVFE	-	Locus:1.1.1.527.4 File:~Tiberti Larve_SsL3_micro_28012020_LIB1.wiff~	emPAI	0.52
321	1	A0A0K0EE75	Micro Aug2019	Uncharacterized protein	81	16815	3	2	3	2		0	29.5		35	0.019	K	EITPIDPK	I	Locus:1.1.1.367.19 File:~Tiberti_Larve_SsL3_30082019_LIB1.wiff~
321	1	A0A0K0EE75	Micro Aug2019	Uncharacterized protein	81	16815	3	2	3	2		0	40.09	32	35	0.00077	K	GKPASGVLVK	L	Locus:1.1.1.310.17 File:~Tiberti_Larve_SsL3_30082019_LIB1.wiff~
321	1	A0A0K0EE75	Micro Aug2019	Uncharacterized protein	81	16815	3	2	3	2		0	70.21	27	37	2.6e-07	K	NIYQAGVLELSGDFPGQSR	D	Locus:1.1.1.487.23 File:~Tiberti_Larve_SsL3_30082019_LIB1.wiff~
366	1	A0A0K0EEF1	Nano Feb2020	Uncharacterized protein	50	18792	2	2	2	2		0	30.82	24	34	0.0013	R	ADIPEEYHNVR	V	Locus:1.1.1.1868.16 File:~Tiberti Larve_SsL3_nano_06022020_LIB1.wiff~
366	1	A0A0K0EEF1	Nano Feb2020	Uncharacterized protein	50	18792	2	2	2	2		0	43.33	25	35	8.6e-05	K	EYDECITSFLQK	V	Locus:1.1.1.2058.39 File:~Tiberti Larve_SsL3_nano_06022020_LIB1.wiff~	emPAI	0.65
287	1	A0A0K0EEM4	Micro Aug2019	Uncharacterized protein	93	14116	4	4	4	4		0	41.31	31	36	0.0005	K	FQAQVTPPLGK	V	Locus:1.1.1.394.28 File:~Tiberti_Larve_SsL3_30082019_LIB1.wiff~
287	1	A0A0K0EEM4	Micro Aug2019	Uncharacterized protein	93	14116	4	4	4	4		1	41.59	29	35	0.00031	K	KFQAQVTPPLGK	V	Locus:1.1.1.380.17 File:~Tiberti_Larve_SsL3_30082019_LIB1.wiff~
287	1	A0A0K0EEM4	Micro Aug2019	Uncharacterized protein	93	14116	4	4	4	4		0	28.78	24	31	0.002	R	HGAACTGECAPISTH	-	Locus:1.1.1.321.31 File:~Tiberti_Larve_SsL3_30082019_LIB1.wiff~
287	1	A0A0K0EEM4	Micro Aug2019	Uncharacterized protein	93	14116	4	4	4	4		0	64.6	27	36	9e-07	R	VDYQVGDDLKPIMVTR	H	Locus:1.1.1.439.24 File:~Tiberti_Larve_SsL3_30082019_LIB1.wiff~
275	1	A0A0K0EES0	Nano Feb2020	Ribosomal_L14e domain-containing protein	76	17180	3	3	2	2		0	56.05		36	5.8e-05	R	ILVDGPTTGVK	R	Locus:1.1.1.1897.27 File:~Tiberti Larve_SsL3_nano_06022020_LIB1.wiff~
275	1	A0A0K0EES0	Nano Feb2020	Ribosomal_L14e domain-containing protein	76	17180	3	3	2	2		0	35	26	37	0.00075	R	VVFINEGPFK	G	Locus:1.1.1.2019.21 File:~Tiberti Larve_SsL3_nano_06022020_LIB1.wiff~	emPAI	0.72
153	1	A0A0K0EET5	Micro Aug2019	Uncharacterized protein	172	27947	3	2	2	2		0	99.35	29	34	4.8e-10	K	AVELLVELATLQTCFITLDEAIK	V	Locus:1.1.1.659.7 File:~Tiberti_Larve_SsL3_30082019_LIB1.wiff~
153	1	A0A0K0EET5	Micro Aug2019	Uncharacterized protein	172	27947	3	2	2	2		0	22.54	24	35	0.0077	K	DNVVGVILPVFEAYNDGPDTYDLTGLGK	G	Locus:1.1.1.583.10 File:~Tiberti_Larve_SsL3_30082019_LIB1.wiff~
153	1	A0A0K0EET5	Micro Aug2019	Uncharacterized protein	172	27947	3	2	2	2		0	101.81	29	35	2.8e-10	K	DNVVGVILPVFEAYNDGPDTYDLTGLGK	G	Locus:1.1.1.584.30 File:~Tiberti_Larve_SsL3_30082019_LIB1.wiff~
205	1	A0A0K0EET9	Micro Aug2019	Tr-type G domain-containing protein	131	55642	4	3	4	3		0	40.25	37	38	0.0023	K	TTLTAAITK	V	Locus:1.1.1.376.16 File:~Tiberti_Larve_SsL3_30082019_LIB1.wiff~
205	1	A0A0K0EET9	Micro Aug2019	Tr-type G domain-containing protein	131	55642	4	3	4	3		0	35.37	37	37	0.0077	K	SVITGLESFR	K	Locus:1.1.1.442.13 File:~Tiberti_Larve_SsL3_30082019_LIB1.wiff~
205	1	A0A0K0EET9	Micro Aug2019	Tr-type G domain-containing protein	131	55642	4	3	4	3		0	62.21		34	8e-06	K	LLNVLDTSFVIPK	R	Locus:1.1.1.522.18 File:~Tiberti_Larve_SsL3_30082019_LIB1.wiff~
205	1	A0A0K0EET9	Micro Aug2019	Tr-type G domain-containing protein	131	55642	4	3	4	3		0	98.55	34	35	2e-09	K	TIDVAEPGDQLGILLR	G	Locus:1.1.1.503.32 File:~Tiberti_Larve_SsL3_30082019_LIB1.wiff~
60	1	A0A0K0EEZ1	Nano Feb2020	Uncharacterized protein	477	22596	21	18	7	7		0	39.56		32	0.0011	K	ELYDNDAK	F	Locus:1.1.1.1815.26 File:~Tiberti Larve_SsL3_nano_06022020_LIB1.wiff~
60	1	A0A0K0EEZ1	Nano Feb2020	Uncharacterized protein	477	22596	21	18	7	7		0	45.67		37	0.00089	K	EFAINPTLK	N	Locus:1.1.1.1967.21 File:~Tiberti Larve_SsL3_nano_06022020_LIB1.wiff~
60	1	A0A0K0EEZ1	Nano Feb2020	Uncharacterized protein	477	22596	21	18	7	7		0	67.49		37	5.6e-06	K	TPIQVYGVEGR	Y	Locus:1.1.1.1936.34 File:~Tiberti Larve_SsL3_nano_06022020_LIB1.wiff~
60	1	A0A0K0EEZ1	Nano Feb2020	Uncharacterized protein	477	22596	21	18	7	7		1	66.55	36	37	4.8e-06	K	TLETVDKDLQK	V	Locus:1.1.1.1862.9 File:~Tiberti Larve_SsL3_nano_06022020_LIB1.wiff~
60	1	A0A0K0EEZ1	Nano Feb2020	Uncharacterized protein	477	22596	21	18	7	7		0	48.7	35	37	0.00028	K	EANNFIALLAENGR	L	Locus:1.1.1.2099.12 File:~Tiberti Larve_SsL3_nano_06022020_LIB1.wiff~
60	1	A0A0K0EEZ1	Nano Feb2020	Uncharacterized protein	477	22596	21	18	7	7		0	71.54	28	37	2.9e-07	K	EANNFIALLAENGR	L	Locus:1.1.1.2100.35 File:~Tiberti Larve_SsL3_nano_06022020_LIB1.wiff~
60	1	A0A0K0EEZ1	Nano Feb2020	Uncharacterized protein	477	22596	21	18	7	7		0	66.08	34	36	4.2e-06	R	GELFVEVTSAAPLSK	S	Locus:1.1.1.2052.38 File:~Tiberti Larve_SsL3_nano_06022020_LIB1.wiff~
60	1	A0A0K0EEZ1	Nano Feb2020	Uncharacterized protein	477	22596	21	18	7	7		0	85.33	27	34	1e-08	K	YNVKPEIIGGLIVNLGDK	Y	Locus:1.1.1.2082.17 File:~Tiberti Larve_SsL3_nano_06022020_LIB1.wiff~	emPAI	3.28
79	1	A0A0K0EF38	Micro Aug2019	Uncharacterized protein	346	68240	14	13	10	10		0	37.88		34	0.0021	R	LSSFYER	A	Locus:1.1.1.362.20 File:~Tiberti_Larve_SsL3_30082019_LIB1.wiff~
79	1	A0A0K0EF38	Micro Aug2019	Uncharacterized protein	346	68240	14	13	10	10		0	46.98		38	0.00062	K	TVISQSLSK	Y	Locus:1.1.1.349.26 File:~Tiberti_Larve_SsL3_30082019_LIB1.wiff~
79	1	A0A0K0EF38	Micro Aug2019	Uncharacterized protein	346	68240	14	13	10	10		0	33.44	31	37	0.0032	K	DTNSIYIPK	G	Locus:1.1.1.387.23 File:~Tiberti_Larve_SsL3_30082019_LIB1.wiff~
79	1	A0A0K0EF38	Micro Aug2019	Uncharacterized protein	346	68240	14	13	10	10		0	43.58	37	38	0.0011	K	NFPEFVALR	T	Locus:1.1.1.468.16 File:~Tiberti_Larve_SsL3_30082019_LIB1.wiff~
79	1	A0A0K0EF38	Micro Aug2019	Uncharacterized protein	346	68240	14	13	10	10		0	70.03	27	37	2.7e-07	K	LAADYPLLCGQR	V	Locus:1.1.1.422.29 File:~Tiberti_Larve_SsL3_30082019_LIB1.wiff~
79	1	A0A0K0EF38	Micro Aug2019	Uncharacterized protein	346	68240	14	13	10	10		0	35.71	25	37	0.00048	K	HFPSINWLISYSK	Y	Locus:1.1.1.499.4 File:~Tiberti_Larve_SsL3_30082019_LIB1.wiff~
79	1	A0A0K0EF38	Micro Aug2019	Uncharacterized protein	346	68240	14	13	10	10		1	72.13		37	1.6e-06	R	KHFPSINWLISYSK	Y	Locus:1.1.1.461.10 File:~Tiberti_Larve_SsL3_30082019_LIB1.wiff~
79	1	A0A0K0EF38	Micro Aug2019	Uncharacterized protein	346	68240	14	13	10	10		0	64.99		37	8.1e-06	R	EASIYTGITLSEYFR	D	Locus:1.1.1.510.33 File:~Tiberti_Larve_SsL3_30082019_LIB1.wiff~
79	1	A0A0K0EF38	Micro Aug2019	Uncharacterized protein	346	68240	14	13	10	10		0	100.66	32	37	7.8e-10	R	EILQEEEDLSEIVQLVGK	A	Locus:1.1.1.551.13 File:~Tiberti_Larve_SsL3_30082019_LIB1.wiff~
79	1	A0A0K0EF38	Micro Aug2019	Uncharacterized protein	346	68240	14	13	10	10		0	90.15	28	36	3.5e-09	R	VLDALFPCVQGGTTAIPGAFGCGK	T	Locus:1.1.1.518.25 File:~Tiberti_Larve_SsL3_30082019_LIB1.wiff~
19	1	A0A0K0EF78	Micro Aug2019	Uncharacterized protein	954	59388	29	26	18	17		0	59.78		38	3.6e-05	K	ATAALGGGLK	R	Locus:1.1.1.342.19 File:~Tiberti_Larve_SsL3_30082019_LIB1.wiff~
19	1	A0A0K0EF78	Micro Aug2019	Uncharacterized protein	954	59388	29	26	18	17		0	21.62	35	38	0.12	K	NIVVGFGR	M	Locus:1.1.1.398.10 File:~Tiberti_Larve_SsL3_30082019_LIB1.wiff~
19	1	A0A0K0EF78	Micro Aug2019	Uncharacterized protein	954	59388	29	26	18	17		0	56.13		38	8e-05	K	GAVQILYR	K	Locus:1.1.1.390.15 File:~Tiberti_Larve_SsL3_30082019_LIB1.wiff~
19	1	A0A0K0EF78	Micro Aug2019	Uncharacterized protein	954	59388	29	26	18	17		0	37.39		37	0.0051	K	FSNPFPAAK	R	Locus:1.1.1.398.16 File:~Tiberti_Larve_SsL3_30082019_LIB1.wiff~
19	1	A0A0K0EF78	Micro Aug2019	Uncharacterized protein	954	59388	29	26	18	17		0	78.68		37	3.8e-07	K	FAGDSVVTGR	G	Locus:1.1.1.357.26 File:~Tiberti_Larve_SsL3_30082019_LIB1.wiff~
19	1	A0A0K0EF78	Micro Aug2019	Uncharacterized protein	954	59388	29	26	18	17		0	60.34	36	37	1.8e-05	K	LLYAYAEATVPK	I	Locus:1.1.1.424.29 File:~Tiberti_Larve_SsL3_30082019_LIB1.wiff~
19	1	A0A0K0EF78	Micro Aug2019	Uncharacterized protein	954	59388	29	26	18	17		0	71.14		37	2e-06	R	INILCDPNSFR	E	Locus:1.1.1.436.28 File:~Tiberti_Larve_SsL3_30082019_LIB1.wiff~
19	1	A0A0K0EF78	Micro Aug2019	Uncharacterized protein	954	59388	29	26	18	17		0	94.75		37	8.6e-09	K	FAAGCLDINSSVK	G	Locus:1.1.1.411.33 File:~Tiberti_Larve_SsL3_30082019_LIB1.wiff~
19	1	A0A0K0EF78	Micro Aug2019	Uncharacterized protein	954	59388	29	26	18	17		0	72.46	33	37	5.9e-07	K	VGAPVIGLNDSGGAR	I	Locus:1.1.1.398.35 File:~Tiberti_Larve_SsL3_30082019_LIB1.wiff~
19	1	A0A0K0EF78	Micro Aug2019	Uncharacterized protein	954	59388	29	26	18	17		0	57.96	26	37	3.7e-06	R	GFIDDIIEPSTTR	R	Locus:1.1.1.469.29 File:~Tiberti_Larve_SsL3_30082019_LIB1.wiff~
19	1	A0A0K0EF78	Micro Aug2019	Uncharacterized protein	954	59388	29	26	18	17		0	64.31	34	41	5.3e-06	R	DSYLFITGPEVVK	A	Locus:1.1.1.480.26 File:~Tiberti_Larve_SsL3_30082019_LIB1.wiff~
19	1	A0A0K0EF78	Micro Aug2019	Uncharacterized protein	954	59388	29	26	18	17		0	114.67	36	37	7e-11	K	AVTNETVTQEELGGTK	T	Locus:1.1.1.377.36 File:~Tiberti_Larve_SsL3_30082019_LIB1.wiff~
19	1	A0A0K0EF78	Micro Aug2019	Uncharacterized protein	954	59388	29	26	18	17		0	137.05	35	37	3.7e-13	R	IQEGVDSLAGYADIFYR	N	Locus:1.1.1.516.35 File:~Tiberti_Larve_SsL3_30082019_LIB1.wiff~
19	1	A0A0K0EF78	Micro Aug2019	Uncharacterized protein	954	59388	29	26	18	17		0	59.47	27	37	3.4e-06	R	IQEGVDSLAGYADIFYR	N	Locus:1.1.1.515.12 File:~Tiberti_Larve_SsL3_30082019_LIB1.wiff~
19	1	A0A0K0EF78	Micro Aug2019	Uncharacterized protein	954	59388	29	26	18	17		0	57.31	26	36	4.3e-06	K	HLQADINYAWPTAEVAVMGAK	G	Locus:1.1.1.480.29 File:~Tiberti_Larve_SsL3_30082019_LIB1.wiff~
19	1	A0A0K0EF78	Micro Aug2019	Uncharacterized protein	954	59388	29	26	18	17		0	48.81	26	36	2.6e-05	K	DVITSIVDEGEFFEIHAEYAK	N	Locus:1.1.1.561.20 File:~Tiberti_Larve_SsL3_30082019_LIB1.wiff~
19	1	A0A0K0EF78	Micro Aug2019	Uncharacterized protein	954	59388	29	26	18	17		0	93.43	31	36	3e-09	K	THTVTSGVAHGAFDNDIDALLNTR	A	Locus:1.1.1.467.18 File:~Tiberti_Larve_SsL3_30082019_LIB1.wiff~
19	1	A0A0K0EF78	Micro Aug2019	Uncharacterized protein	954	59388	29	26	18	17		0	33.98	25	36	0.00066	K	THTVTSGVAHGAFDNDIDALLNTR	A	Locus:1.1.1.469.35 File:~Tiberti_Larve_SsL3_30082019_LIB1.wiff~
19	1	A0A0K0EF78	Micro Aug2019	Uncharacterized protein	954	59388	29	26	18	17		0	88.71	28	34	4.8e-09	R	FCDAFNIPLLTFVDVPGFLPGTAQEYGGIIR	H	Locus:1.1.1.650.11 File:~Tiberti_Larve_SsL3_30082019_LIB1.wiff~
19	1	A0A0K0EF78	Micro Aug2019	Uncharacterized protein	954	59388	29	26	18	17		0	92.67	28	33	2e-09	R	NVQSSGVIPQISLVLGPCAGGAVYSPALTDFTFMVR	D	Locus:1.1.1.609.9 File:~Tiberti_Larve_SsL3_30082019_LIB1.wiff~
302	1	A0A0K0EFA3	Nano Feb2020	Adenylyl cyclase-associated protein	65	53556	4	2	3	2		0	25.55		38	0.1	K	INTVLSDI	-	Locus:1.1.1.2054.5 File:~Tiberti Larve_SsL3_nano_06022020_LIB1.wiff~
302	1	A0A0K0EFA3	Nano Feb2020	Adenylyl cyclase-associated protein	65	53556	4	2	3	2		0	62.45		37	1.7e-05	K	IGGDLTTAGEK	V	Locus:1.1.1.1850.36 File:~Tiberti Larve_SsL3_nano_06022020_LIB1.wiff~
302	1	A0A0K0EFA3	Nano Feb2020	Adenylyl cyclase-associated protein	65	53556	4	2	3	2		0	33.48	24	37	0.00072	K	LTPISGLMGDLVDFK	D	Locus:1.1.1.2187.21 File:~Tiberti Larve_SsL3_nano_06022020_LIB1.wiff~	emPAI	0.19
106	2	A0A0K0EFC2	Micro Feb2020	Histone H3	104	15437	6	4	3	3		0	54.26		43	0.0002	K	STELLIR	R	Locus:1.1.1.381.9 File:~Tiberti Larve_SsL3_micro_28012020_LIB1.wiff~
106	2	A0A0K0EFC2	Micro Feb2020	Histone H3	104	15437	6	4	3	3		0	47.06		39	0.00047	R	YRPGTVALR	E	Locus:1.1.1.345.8 File:~Tiberti Larve_SsL3_micro_28012020_LIB1.wiff~
106	2	A0A0K0EFC2	Micro Feb2020	Histone H3	104	15437	6	4	3	3		0	73.76	30	37	1.2e-07	R	FQSSAVMALQEAAEAYLVGLFEDTNLCAIHAK	R	Locus:1.1.1.650.3 File:~Tiberti Larve_SsL3_micro_28012020_LIB1.wiff~	emPAI	0.89
97	1	A0A0K0EFC4	Micro Aug2019	Histone H2B	284	13530	9	8	7	6		0	24.36		24	0.0053	R	IAGEASK	L	Locus:1.1.1.271.8 File:~Tiberti_Larve_SsL3_30082019_LIB1.wiff~
97	1	A0A0K0EFC4	Micro Aug2019	Histone H2B	284	13530	9	8	7	6		0	46.31		38	0.00078	R	EIQTSVR	L	Locus:1.1.1.307.27 File:~Tiberti_Larve_SsL3_30082019_LIB1.wiff~
97	1	A0A0K0EFC4	Micro Aug2019	Histone H2B	284	13530	9	8	7	6		0	51.92		31	4.6e-05	R	LILPGELAK	H	Locus:1.1.1.427.4 File:~Tiberti_Larve_SsL3_30082019_LIB1.wiff~
97	1	A0A0K0EFC4	Micro Aug2019	Histone H2B	284	13530	9	8	7	6		0	91.78		36	1.6e-08	K	QVHPDTGISSK	A	Locus:1.1.1.302.27 File:~Tiberti_Larve_SsL3_30082019_LIB1.wiff~
97	1	A0A0K0EFC4	Micro Aug2019	Histone H2B	284	13530	9	8	7	6		0	59.13		36	2.9e-05	K	ETYSVYIYR	V	Locus:1.1.1.404.31 File:~Tiberti_Larve_SsL3_30082019_LIB1.wiff~
97	1	A0A0K0EFC4	Micro Aug2019	Histone H2B	284	13530	9	8	7	6		1	28.89	33	37	0.014	R	KETYSVYIYR	V	Locus:1.1.1.384.16 File:~Tiberti_Larve_SsL3_30082019_LIB1.wiff~
97	1	A0A0K0EFC4	Micro Aug2019	Histone H2B	284	13530	9	8	7	6		0	146.36		35	4.4e-14	K	AMSIMNSFVNDVFER	I	Locus:1.1.1.536.28 File:~Tiberti_Larve_SsL3_30082019_LIB1.wiff~
59	1	A0A0K0EFC5	Micro Aug2019	Histone H2A	420	13716	11	10	6	5		0	28.5	29	32	0.0055	R	HLQLAIR	N	Locus:1.1.1.374.3 File:~Tiberti_Larve_SsL3_30082019_LIB1.wiff~
59	1	A0A0K0EFC5	Micro Aug2019	Histone H2A	420	13716	11	10	6	5		0	44.82		34	0.00048	R	NDEELNK	L	Locus:1.1.1.280.28 File:~Tiberti_Larve_SsL3_30082019_LIB1.wiff~
59	1	A0A0K0EFC5	Micro Aug2019	Histone H2A	420	13716	11	10	6	5		1	61.9	30	36	3.9e-06	K	KIAADEPAE	-	Locus:1.1.1.311.30 File:~Tiberti_Larve_SsL3_30082019_LIB1.wiff~
59	1	A0A0K0EFC5	Micro Aug2019	Histone H2A	420	13716	11	10	6	5		0	70.21		38	3.2e-06	R	AGLQFPVGR	L	Locus:1.1.1.410.13 File:~Tiberti_Larve_SsL3_30082019_LIB1.wiff~
59	1	A0A0K0EFC5	Micro Aug2019	Histone H2A	420	13716	11	10	6	5		0	68.66		29	6.1e-07	K	LLSGVTIAQGGVLPNIPSSLIPK	K	Locus:1.1.1.542.36 File:~Tiberti_Larve_SsL3_30082019_LIB1.wiff~
59	1	A0A0K0EFC5	Micro Aug2019	Histone H2A	420	13716	11	10	6	5		0	91.5		29	3.2e-09	K	LLSGVTIAQGGVLPNIPSSLIPK	K	Locus:1.1.1.545.21 File:~Tiberti_Larve_SsL3_30082019_LIB1.wiff~
59	1	A0A0K0EFC5	Micro Aug2019	Histone H2A	420	13716	11	10	6	5		0	172.17		32	5.8e-17	R	VGAGAPVYLAAVLEYLAAEVLELAGNAAR	D	Locus:1.1.1.814.2 File:~Tiberti_Larve_SsL3_30082019_LIB1.wiff~
4	1	A0A0K0EFG9	Micro Aug2019	ATP synthase subunit beta	2639	57073	58	54	22	21		1	24.7		36	0.068	K	KAEELAK	L	Locus:1.1.1.272.10 File:~Tiberti_Larve_SsL3_30082019_LIB1.wiff~
4	1	A0A0K0EFG9	Micro Aug2019	ATP synthase subunit beta	2639	57073	58	54	22	21		0	77.39		37	4.8e-07	K	IGLFGGAGVGK	T	Locus:1.1.1.421.12 File:~Tiberti_Larve_SsL3_30082019_LIB1.wiff~
4	1	A0A0K0EFG9	Micro Aug2019	ATP synthase subunit beta	2639	57073	58	54	22	21		0	61.48	34	36	9e-06	K	VVDLLAPYAK	G	Locus:1.1.1.442.12 File:~Tiberti_Larve_SsL3_30082019_LIB1.wiff~
4	1	A0A0K0EFG9	Micro Aug2019	ATP synthase subunit beta	2639	57073	58	54	22	21		0	96.52		37	6.8e-09	R	TIAMDGTEGLVR	G	Locus:1.1.1.404.32 File:~Tiberti_Larve_SsL3_30082019_LIB1.wiff~
4	1	A0A0K0EFG9	Micro Aug2019	ATP synthase subunit beta	2639	57073	58	54	22	21		0	63.1	34	37	6.2e-06	R	IMNVIGEPIDER	G	Locus:1.1.1.424.31 File:~Tiberti_Larve_SsL3_30082019_LIB1.wiff~
4	1	A0A0K0EFG9	Micro Aug2019	ATP synthase subunit beta	2639	57073	58	54	22	21		0	68.68	34	36	2e-06	K	AHGGYSVFAGVGER	T	Locus:1.1.1.388.20 File:~Tiberti_Larve_SsL3_30082019_LIB1.wiff~
4	1	A0A0K0EFG9	Micro Aug2019	ATP synthase subunit beta	2639	57073	58	54	22	21		0	115.09		37	9.1e-11	R	FTQAGSEVSALLGR	I	Locus:1.1.1.445.31 File:~Tiberti_Larve_SsL3_30082019_LIB1.wiff~
4	1	A0A0K0EFG9	Micro Aug2019	ATP synthase subunit beta	2639	57073	58	54	22	21		0	80.97		35	1.4e-07	K	TVLIMELINNVAK	A	Locus:1.1.1.559.19 File:~Tiberti_Larve_SsL3_30082019_LIB1.wiff~
4	1	A0A0K0EFG9	Micro Aug2019	ATP synthase subunit beta	2639	57073	58	54	22	21		0	100.66	34	37	1.2e-09	K	FVSLEQTIDGFEK	I	Locus:1.1.1.490.30 File:~Tiberti_Larve_SsL3_30082019_LIB1.wiff~
4	1	A0A0K0EFG9	Micro Aug2019	ATP synthase subunit beta	2639	57073	58	54	22	21		0	108.03		37	4.1e-10	R	VCLTGLTVAEYFR	D	Locus:1.1.1.503.25 File:~Tiberti_Larve_SsL3_30082019_LIB1.wiff~
4	1	A0A0K0EFG9	Micro Aug2019	ATP synthase subunit beta	2639	57073	58	54	22	21		0	114.53	30	37	1.8e-11	K	VSLVYGQMNEPPGAR	A	Locus:1.1.1.406.36 File:~Tiberti_Larve_SsL3_30082019_LIB1.wiff~
4	1	A0A0K0EFG9	Micro Aug2019	ATP synthase subunit beta	2639	57073	58	54	22	21		0	92.04		35	1.2e-08	K	LILEVSQHLGDNVVR	T	Locus:1.1.1.436.16 File:~Tiberti_Larve_SsL3_30082019_LIB1.wiff~
4	1	A0A0K0EFG9	Micro Aug2019	ATP synthase subunit beta	2639	57073	58	54	22	21		0	55.46	33	37	3.4e-05	R	FLSQPFQVAEVFTGHK	G	Locus:1.1.1.498.2 File:~Tiberti_Larve_SsL3_30082019_LIB1.wiff~
4	1	A0A0K0EFG9	Micro Aug2019	ATP synthase subunit beta	2639	57073	58	54	22	21		0	110.26		37	2.6e-10	R	FLSQPFQVAEVFTGHK	G	Locus:1.1.1.499.9 File:~Tiberti_Larve_SsL3_30082019_LIB1.wiff~
4	1	A0A0K0EFG9	Micro Aug2019	ATP synthase subunit beta	2639	57073	58	54	22	21		0	103.82		37	1.1e-09	R	DQEGQDVLLFIDNIFR	F	Locus:1.1.1.631.13 File:~Tiberti_Larve_SsL3_30082019_LIB1.wiff~
4	1	A0A0K0EFG9	Micro Aug2019	ATP synthase subunit beta	2639	57073	58	54	22	21		0	132.52		37	1.5e-12	R	DQEGQDVLLFIDNIFR	F	Locus:1.1.1.618.5 File:~Tiberti_Larve_SsL3_30082019_LIB1.wiff~
4	1	A0A0K0EFG9	Micro Aug2019	ATP synthase subunit beta	2639	57073	58	54	22	21		0	85.55	33	37	3.3e-08	R	GIAELAIYPAVDPLDSTSR	I	Locus:1.1.1.507.14 File:~Tiberti_Larve_SsL3_30082019_LIB1.wiff~
4	1	A0A0K0EFG9	Micro Aug2019	ATP synthase subunit beta	2639	57073	58	54	22	21		0	58.87	26	37	3e-06	R	GIAELAIYPAVDPLDSTSR	I	Locus:1.1.1.513.35 File:~Tiberti_Larve_SsL3_30082019_LIB1.wiff~
4	1	A0A0K0EFG9	Micro Aug2019	ATP synthase subunit beta	2639	57073	58	54	22	21		0	68.66	31	40	8.9e-07	R	EGNDLYHEMIEGGVIDLK	G	Locus:1.1.1.492.33 File:~Tiberti_Larve_SsL3_30082019_LIB1.wiff~
4	1	A0A0K0EFG9	Micro Aug2019	ATP synthase subunit beta	2639	57073	58	54	22	21		0	53.74	26	36	9.1e-06	R	EGNDLYHEMIEGGVIDLK	G	Locus:1.1.1.491.19 File:~Tiberti_Larve_SsL3_30082019_LIB1.wiff~
4	1	A0A0K0EFG9	Micro Aug2019	ATP synthase subunit beta	2639	57073	58	54	22	21		0	97.2	29	36	7.7e-10	K	SLQDIIAILGMDELSEDDK	L	Locus:1.1.1.584.7 File:~Tiberti_Larve_SsL3_30082019_LIB1.wiff~
4	1	A0A0K0EFG9	Micro Aug2019	ATP synthase subunit beta	2639	57073	58	54	22	21		0	91.37	32	36	7e-09	R	GQEVIDTGNPITIPVGPETLGR	I	Locus:1.1.1.484.27 File:~Tiberti_Larve_SsL3_30082019_LIB1.wiff~
4	1	A0A0K0EFG9	Micro Aug2019	ATP synthase subunit beta	2639	57073	58	54	22	21		1	162.83	33	35	5.4e-16	K	SLQDIIAILGMDELSEDDKLIVSR	A	Locus:1.1.1.593.5 File:~Tiberti_Larve_SsL3_30082019_LIB1.wiff~
4	1	A0A0K0EFG9	Micro Aug2019	ATP synthase subunit beta	2639	57073	58	54	22	21		1	97.29	29	35	7.6e-10	K	SLQDIIAILGMDELSEDDKLIVSR	A	Locus:1.1.1.573.18 File:~Tiberti_Larve_SsL3_30082019_LIB1.wiff~
4	1	A0A0K0EFG9	Micro Aug2019	ATP synthase subunit beta	2639	57073	58	54	22	21		0	98.23	31	35	9.7e-10	R	VTAVIGAVVDVQFDGELPPILNALEVK	G	Locus:1.1.1.608.5 File:~Tiberti_Larve_SsL3_30082019_LIB1.wiff~
4	1	A0A0K0EFG9	Micro Aug2019	ATP synthase subunit beta	2639	57073	58	54	22	21		0	30.77	25	39	0.0013	R	VTAVIGAVVDVQFDGELPPILNALEVK	G	Locus:1.1.1.611.2 File:~Tiberti_Larve_SsL3_30082019_LIB1.wiff~
4	1	A0A0K0EFG9	Micro Aug2019	ATP synthase subunit beta	2639	57073	58	54	22	21		0	40.77	25	36	0.00015	K	NFAPIHAEAPEFVEMSVEQEILVTGIK	V	Locus:1.1.1.549.33 File:~Tiberti_Larve_SsL3_30082019_LIB1.wiff~
4	1	A0A0K0EFG9	Micro Aug2019	ATP synthase subunit beta	2639	57073	58	54	22	21		2	118.01	30	31	8.6e-12	K	IGLFGGAGVGKTVLIMELINNVAKAHGGYSVFAGVGER	T	Locus:1.1.1.588.13 File:~Tiberti_Larve_SsL3_30082019_LIB1.wiff~
169	1	A0A0K0EFI9	Micro Aug2019	3HCDH domain-containing protein	154	17564	4	4	3	3		0	57.05	34	37	2.5e-05	-	MGGGNNALLR	E	Locus:1.1.1.354.24 File:~Tiberti_Larve_SsL3_30082019_LIB1.wiff~
169	1	A0A0K0EFI9	Micro Aug2019	3HCDH domain-containing protein	154	17564	4	4	3	3		0	47.07		36	0.00043	R	FVDLYGAQK	L	Locus:1.1.1.390.23 File:~Tiberti_Larve_SsL3_30082019_LIB1.wiff~
169	1	A0A0K0EFI9	Micro Aug2019	3HCDH domain-containing protein	154	17564	4	4	3	3		0	76.31	27	36	7e-08	R	SPSDGDIASVFGIGFPPFWGGPFR	F	Locus:1.1.1.618.13 File:~Tiberti_Larve_SsL3_30082019_LIB1.wiff~
78	1	A0A0K0EFR5	Micro Aug2019	Phosphotransferase	354	50858	7	7	6	6		0	48.52		37	0.00037	R	GAALIAAVTEK	L	Locus:1.1.1.403.20 File:~Tiberti_Larve_SsL3_30082019_LIB1.wiff~
78	1	A0A0K0EFR5	Micro Aug2019	Phosphotransferase	354	50858	7	7	6	6		0	42.66	30	32	0.0003	R	SAAIVAAAINALLR	H	Locus:1.1.1.561.7 File:~Tiberti_Larve_SsL3_30082019_LIB1.wiff~
78	1	A0A0K0EFR5	Micro Aug2019	Phosphotransferase	354	50858	7	7	6	6		0	77.89	27	37	5e-08	K	GELDDILTQFDR	D	Locus:1.1.1.508.23 File:~Tiberti_Larve_SsL3_30082019_LIB1.wiff~
78	1	A0A0K0EFR5	Micro Aug2019	Phosphotransferase	354	50858	7	7	6	6		0	100.67	29	37	3.6e-10	K	DVQNILASFHIDDFR	L	Locus:1.1.1.537.7 File:~Tiberti_Larve_SsL3_30082019_LIB1.wiff~
78	1	A0A0K0EFR5	Micro Aug2019	Phosphotransferase	354	50858	7	7	6	6		0	128.65		36	3.1e-12	K	DVVQLLEEALELNLETQGR	I	Locus:1.1.1.628.2 File:~Tiberti_Larve_SsL3_30082019_LIB1.wiff~
78	1	A0A0K0EFR5	Micro Aug2019	Phosphotransferase	354	50858	7	7	6	6		0	40.21	25	36	0.00017	K	LSDLVDPSVNWQLVPAEEGSAR	G	Locus:1.1.1.498.27 File:~Tiberti_Larve_SsL3_30082019_LIB1.wiff~
126	3	A0A0K0EFX7	Micro Aug2019	Tubulin alpha chain	120	50731	5	5	4	4		0	41.51		38	0.0025	R	EDLAALEK	D	Locus:1.1.1.374.18 File:~Tiberti_Larve_SsL3_30082019_LIB1.wiff~
126	3	A0A0K0EFX7	Micro Aug2019	Tubulin alpha chain	120	50731	5	5	4	4		0	56.45	31	37	1.7e-05	K	DVNAAIATIK	T	Locus:1.1.1.396.17 File:~Tiberti_Larve_SsL3_30082019_LIB1.wiff~
126	3	A0A0K0EFX7	Micro Aug2019	Tubulin alpha chain	120	50731	5	5	4	4		0	53.92		35	6.5e-05	R	LISQVLSSITASLR	F	Locus:1.1.1.545.19 File:~Tiberti_Larve_SsL3_30082019_LIB1.wiff~
126	3	A0A0K0EFX7	Micro Aug2019	Tubulin alpha chain	120	50731	5	5	4	4		0	63.85	35	36	6.8e-06	R	SIQFVDWCPTGFK	V	Locus:1.1.1.491.30 File:~Tiberti_Larve_SsL3_30082019_LIB1.wiff~
305	1	A0A0K0EFX8	Micro Aug2019	40S ribosomal protein S7	86	21625	6	3	6	3		0	21.66	29	40	0.027	K	ELDFGGK	K	Locus:1.1.1.352.9 File:~Tiberti_Larve_SsL3_30082019_LIB1.wiff~
305	1	A0A0K0EFX8	Micro Aug2019	40S ribosomal protein S7	86	21625	6	3	6	3		0	26.22	30	37	0.013	K	VETFTHVYK	A	Locus:1.1.1.355.9 File:~Tiberti_Larve_SsL3_30082019_LIB1.wiff~
305	1	A0A0K0EFX8	Micro Aug2019	40S ribosomal protein S7	86	21625	6	3	6	3		0	31.91	32	41	0.0055	K	SIAELYIVGAK	E	Locus:1.1.1.442.17 File:~Tiberti_Larve_SsL3_30082019_LIB1.wiff~
305	1	A0A0K0EFX8	Micro Aug2019	40S ribosomal protein S7	86	21625	6	3	6	3		0	44.56	30	40	0.00018	K	SDGTPIDEVEK	S	Locus:1.1.1.370.33 File:~Tiberti_Larve_SsL3_30082019_LIB1.wiff~
305	1	A0A0K0EFX8	Micro Aug2019	40S ribosomal protein S7	86	21625	6	3	6	3		0	32.15	31	36	0.0038	K	CIVVYVPVPQLK	Q	Locus:1.1.1.489.24 File:~Tiberti_Larve_SsL3_30082019_LIB1.wiff~
305	1	A0A0K0EFX8	Micro Aug2019	40S ribosomal protein S7	86	21625	6	3	6	3		0	67.91	27	35	4.3e-07	R	TLTAVHEAILNDLVFPAEVVGK	R	Locus:1.1.1.530.26 File:~Tiberti_Larve_SsL3_30082019_LIB1.wiff~
109	1	A0A0K0EG50	Micro Feb2020	V-type proton ATPase subunit F	167	13619	5	5	4	4		0	47.64		36	0.00019	K	SIPAVLEIPSK	E	Locus:1.1.1.438.13 File:~Tiberti Larve_SsL3_micro_28012020_LIB1.wiff~
109	1	A0A0K0EG50	Micro Feb2020	V-type proton ATPase subunit F	167	13619	5	5	4	4		0	41.46	32	39	0.00032	K	TTSPTEVEEAFK	S	Locus:1.1.1.393.36 File:~Tiberti Larve_SsL3_micro_28012020_LIB1.wiff~
109	1	A0A0K0EG50	Micro Feb2020	V-type proton ATPase subunit F	167	13619	5	5	4	4		0	57.49	29	37	4.1e-06	R	EDIAIILINQHAAELIR	Y	Locus:1.1.1.501.7 File:~Tiberti Larve_SsL3_micro_28012020_LIB1.wiff~
109	1	A0A0K0EG50	Micro Feb2020	V-type proton ATPase subunit F	167	13619	5	5	4	4		0	113.14		39	1.2e-10	R	VLAVIGDEDTVVGFLLGGIGELNK	A	Locus:1.1.1.624.3 File:~Tiberti Larve_SsL3_micro_28012020_LIB1.wiff~	emPAI	1.6
175	1	A0A0K0EG68	Nano Feb2020	SCP domain-containing protein	155	37122	6	5	2	2		0	52.37	33	35	7.3e-05	R	ISQDLEER	A	Locus:1.1.1.1825.25 File:~Tiberti Larve_SsL3_nano_06022020_LIB1.wiff~
175	1	A0A0K0EG68	Nano Feb2020	SCP domain-containing protein	155	37122	6	5	2	2		0	67.93	30	35	8.9e-07	R	LGDIDNQEELR	R	Locus:1.1.1.1909.37 File:~Tiberti Larve_SsL3_nano_06022020_LIB1.wiff~	emPAI	0.29
438	1	A0A0K0EGI7	Micro Aug2019	N-acetyltransferase domain-containing protein	49	25252	2	2	2	2		0	46.58	26	35	4.3e-05	K	TLGIHGIVSETTSIANQNLLK	S	Locus:1.1.1.486.26 File:~Tiberti_Larve_SsL3_30082019_LIB1.wiff~
438	1	A0A0K0EGI7	Micro Aug2019	N-acetyltransferase domain-containing protein	49	25252	2	2	2	2		0	27.39	24	35	0.0027	R	ITEEAIESNLSLIAEHEGEIVGVR	L	Locus:1.1.1.521.32 File:~Tiberti_Larve_SsL3_30082019_LIB1.wiff~
144	1	A0A0K0EGJ5	Micro Aug2019	Isocitrate dehydrogenase [NADP]	191	47678	6	5	6	5		0	40.05		36	0.002	R	IIWDLIK	E	Locus:1.1.1.483.2 File:~Tiberti_Larve_SsL3_30082019_LIB1.wiff~
144	1	A0A0K0EGJ5	Micro Aug2019	Isocitrate dehydrogenase [NADP]	191	47678	6	5	6	5		0	32.96		37	0.014	R	NILGGTVFR	E	Locus:1.1.1.430.12 File:~Tiberti_Larve_SsL3_30082019_LIB1.wiff~
144	1	A0A0K0EGJ5	Micro Aug2019	Isocitrate dehydrogenase [NADP]	191	47678	6	5	6	5		0	65.08	31	37	2.2e-06	K	DIFQAIYESEYK	S	Locus:1.1.1.495.27 File:~Tiberti_Larve_SsL3_30082019_LIB1.wiff~
144	1	A0A0K0EGJ5	Micro Aug2019	Isocitrate dehydrogenase [NADP]	191	47678	6	5	6	5		0	76.77	27	33	6.3e-08	R	LVNTWTKPIIIGR	H	Locus:1.1.1.434.9 File:~Tiberti_Larve_SsL3_30082019_LIB1.wiff~
144	1	A0A0K0EGJ5	Micro Aug2019	Isocitrate dehydrogenase [NADP]	191	47678	6	5	6	5		0	45.12	25	36	5.9e-05	K	GQETSTNPIASIFAWTR	G	Locus:1.1.1.548.6 File:~Tiberti_Larve_SsL3_30082019_LIB1.wiff~
144	1	A0A0K0EGJ5	Micro Aug2019	Isocitrate dehydrogenase [NADP]	191	47678	6	5	6	5		0	81.92	28	35	2.1e-08	K	LILPYVDLNLHFYDLGIENR	D	Locus:1.1.1.562.27 File:~Tiberti_Larve_SsL3_30082019_LIB1.wiff~
140	1	A0A0K0EGJ6	Nano Feb2020	Peptidyl-prolyl cis-trans isomerase	190	24019	10	8	4	4		0	33		30	0.003	K	FNDENFK	L	Locus:1.1.1.1858.17 File:~Tiberti Larve_SsL3_nano_06022020_LIB1.wiff~
140	1	A0A0K0EGJ6	Nano Feb2020	Peptidyl-prolyl cis-trans isomerase	190	24019	10	8	4	4		0	49.9	28	35	4.1e-05	K	VYFDIEIGGVK	E	Locus:1.1.1.2066.18 File:~Tiberti Larve_SsL3_nano_06022020_LIB1.wiff~
140	1	A0A0K0EGJ6	Nano Feb2020	Peptidyl-prolyl cis-trans isomerase	190	24019	10	8	4	4		0	49.54		32	0.00012	R	IVIGLFGNVVPK	T	Locus:1.1.1.2091.20 File:~Tiberti Larve_SsL3_nano_06022020_LIB1.wiff~
140	1	A0A0K0EGJ6	Nano Feb2020	Peptidyl-prolyl cis-trans isomerase	190	24019	10	8	4	4		0	73.49	27	36	1.3e-07	K	TAENFAQLAAGTK	G	Locus:1.1.1.1951.35 File:~Tiberti Larve_SsL3_nano_06022020_LIB1.wiff~	emPAI	1.19
347	1	A0A0K0EGN2	Micro Aug2019	Thioredoxin domain-containing protein	71	25191	7	4	7	4		0	31.11		35	0.013	R	SVSETLR	L	Locus:1.1.1.311.19 File:~Tiberti_Larve_SsL3_30082019_LIB1.wiff~
347	1	A0A0K0EGN2	Micro Aug2019	Thioredoxin domain-containing protein	71	25191	7	4	7	4		0	30.94	32	34	0.0071	K	AFQFVDK	H	Locus:1.1.1.386.14 File:~Tiberti_Larve_SsL3_30082019_LIB1.wiff~
347	1	A0A0K0EGN2	Micro Aug2019	Thioredoxin domain-containing protein	71	25191	7	4	7	4		0	64.31	36	37	8.1e-06	K	GTAVVDGEFK	T	Locus:1.1.1.372.28 File:~Tiberti_Larve_SsL3_30082019_LIB1.wiff~
347	1	A0A0K0EGN2	Micro Aug2019	Thioredoxin domain-containing protein	71	25191	7	4	7	4		0	35.23	26	37	0.00063	R	HSSVNDLPVGR	S	Locus:1.1.1.341.11 File:~Tiberti_Larve_SsL3_30082019_LIB1.wiff~
347	1	A0A0K0EGN2	Micro Aug2019	Thioredoxin domain-containing protein	71	25191	7	4	7	4		0	20.8	30	36	0.04	R	GLFIIDPNGNIR	H	Locus:1.1.1.476.20 File:~Tiberti_Larve_SsL3_30082019_LIB1.wiff~
347	1	A0A0K0EGN2	Micro Aug2019	Thioredoxin domain-containing protein	71	25191	7	4	7	4		0	28.16	24	36	0.0023	R	SFGVLDEESGLSYR	G	Locus:1.1.1.444.26 File:~Tiberti_Larve_SsL3_30082019_LIB1.wiff~
347	1	A0A0K0EGN2	Micro Aug2019	Thioredoxin domain-containing protein	71	25191	7	4	7	4		0	25.74	24	37	0.0039	K	GGLGDMEIPVLADFNK	D	Locus:1.1.1.534.28 File:~Tiberti_Larve_SsL3_30082019_LIB1.wiff~
73	1	A0A0K0EGQ3	Micro Feb2020	Galectin	258	35460	14	10	11	8		0	40.57		43	0.0054	R	ITDGEFK	M	Locus:1.1.1.320.22 File:~Tiberti Larve_SsL3_micro_28012020_LIB1.wiff~
73	1	A0A0K0EGQ3	Micro Feb2020	Galectin	258	35460	14	10	11	8		0	27.21		39	0.043	R	ELPVPFK	T	Locus:1.1.1.416.2 File:~Tiberti Larve_SsL3_micro_28012020_LIB1.wiff~
73	1	A0A0K0EGQ3	Micro Feb2020	Galectin	258	35460	14	10	11	8		0	33.85	34	39	0.0034	R	FGTFAHR	G	Locus:1.1.1.324.18 File:~Tiberti Larve_SsL3_micro_28012020_LIB1.wiff~
73	1	A0A0K0EGQ3	Micro Feb2020	Galectin	258	35460	14	10	11	8		0	59.1		39	3e-05	R	VDIDLLR	K	Locus:1.1.1.427.4 File:~Tiberti Larve_SsL3_micro_28012020_LIB1.wiff~
73	1	A0A0K0EGQ3	Micro Feb2020	Galectin	258	35460	14	10	11	8		0	41.32	37	40	0.0012	R	YGESAIVR	N	Locus:1.1.1.342.22 File:~Tiberti Larve_SsL3_micro_28012020_LIB1.wiff~
73	1	A0A0K0EGQ3	Micro Feb2020	Galectin	258	35460	14	10	11	8		0	46.56	39	43	0.00058	K	ANSEFDLR	V	Locus:1.1.1.369.21 File:~Tiberti Larve_SsL3_micro_28012020_LIB1.wiff~
73	1	A0A0K0EGQ3	Micro Feb2020	Galectin	258	35460	14	10	11	8		1	45.31		38	0.00052	K	RVDIDLLR	K	Locus:1.1.1.402.3 File:~Tiberti Larve_SsL3_micro_28012020_LIB1.wiff~
73	1	A0A0K0EGQ3	Micro Feb2020	Galectin	258	35460	14	10	11	8		0	39.94	33	39	0.00057	R	FDEGLFHSK	I	Locus:1.1.1.380.4 File:~Tiberti Larve_SsL3_micro_28012020_LIB1.wiff~
73	1	A0A0K0EGQ3	Micro Feb2020	Galectin	258	35460	14	10	11	8		0	54.19		37	5.5e-05	R	VGELWGEEDR	T	Locus:1.1.1.388.29 File:~Tiberti Larve_SsL3_micro_28012020_LIB1.wiff~
73	1	A0A0K0EGQ3	Micro Feb2020	Galectin	258	35460	14	10	11	8		0	70.02	36	39	1.3e-06	R	TSIDGIDHVSIK	G	Locus:1.1.1.385.12 File:~Tiberti Larve_SsL3_micro_28012020_LIB1.wiff~
73	1	A0A0K0EGQ3	Micro Feb2020	Galectin	258	35460	14	10	11	8		0	92.98		39	1.1e-08	K	YGGILFETPYTALANLTPGK	R	Locus:1.1.1.540.9 File:~Tiberti Larve_SsL3_micro_28012020_LIB1.wiff~	emPAI	1.13
140	1	A0A0K0EH02	Micro Aug2019	Uncharacterized protein	196	42302	11	6	8	5		0	27.43	31	33	0.011	K	GLFIVGAK	R	Locus:1.1.1.418.3 File:~Tiberti_Larve_SsL3_30082019_LIB1.wiff~
140	1	A0A0K0EH02	Micro Aug2019	Uncharacterized protein	196	42302	11	6	8	5		0	34.37		36	0.0077	K	DAIYLAR	H	Locus:1.1.1.378.10 File:~Tiberti_Larve_SsL3_30082019_LIB1.wiff~
140	1	A0A0K0EH02	Micro Aug2019	Uncharacterized protein	196	42302	11	6	8	5		0	51.98	33	34	7.2e-05	R	NEVDEYANK	S	Locus:1.1.1.315.34 File:~Tiberti_Larve_SsL3_30082019_LIB1.wiff~
140	1	A0A0K0EH02	Micro Aug2019	Uncharacterized protein	196	42302	11	6	8	5		0	69.8	34	36	1.4e-06	R	TAFGTFGGSLK	N	Locus:1.1.1.413.20 File:~Tiberti_Larve_SsL3_30082019_LIB1.wiff~
140	1	A0A0K0EH02	Micro Aug2019	Uncharacterized protein	196	42302	11	6	8	5		0	74.81	27	32	9.7e-08	K	VGIPVPVPAVTVNR	L	Locus:1.1.1.465.34 File:~Tiberti_Larve_SsL3_30082019_LIB1.wiff~
140	1	A0A0K0EH02	Micro Aug2019	Uncharacterized protein	196	42302	11	6	8	5		1	49.02	26	36	2.5e-05	K	YGIGSACIGGGQGIAVLLERV	-	Locus:1.1.1.544.13 File:~Tiberti_Larve_SsL3_30082019_LIB1.wiff~
140	1	A0A0K0EH02	Micro Aug2019	Uncharacterized protein	196	42302	11	6	8	5		1	20.49	24	34	0.012	K	TGITLDKVDLIEINEAFAPQVLACQK	E	Locus:1.1.1.535.18 File:~Tiberti_Larve_SsL3_30082019_LIB1.wiff~
140	1	A0A0K0EH02	Micro Aug2019	Uncharacterized protein	196	42302	11	6	8	5		2	39.73	25	33	0.00019	K	KTGITLDKVDLIEINEAFAPQVLACQK	E	Locus:1.1.1.512.29 File:~Tiberti_Larve_SsL3_30082019_LIB1.wiff~
128	1	A0A0K0EH71	Micro Aug2019	DUF148 domain-containing protein	208	16050	4	4	3	3		0	46.99		31	0.00012	K	TLSPSVK	A	Locus:1.1.1.314.16 File:~Tiberti_Larve_SsL3_30082019_LIB1.wiff~
128	1	A0A0K0EH71	Micro Aug2019	DUF148 domain-containing protein	208	16050	4	4	3	3		0	87.87		37	4.8e-08	K	MSAIAANTALSPK	Q	Locus:1.1.1.387.33 File:~Tiberti_Larve_SsL3_30082019_LIB1.wiff~
128	1	A0A0K0EH71	Micro Aug2019	DUF148 domain-containing protein	208	16050	4	4	3	3		1	92.12	28	35	2.3e-09	K	LIAANAHKPEAEIDKVVEDWISK	Q	Locus:1.1.1.479.22 File:~Tiberti_Larve_SsL3_30082019_LIB1.wiff~
48	1	A0A0K0EHA6	Micro Aug2019	Uncharacterized protein	458	70491	17	15	13	11		0	22.55		26	0.013	R	LIGDAAK	N	Locus:1.1.1.306.14 File:~Tiberti_Larve_SsL3_30082019_LIB1.wiff~
48	1	A0A0K0EHA6	Micro Aug2019	Uncharacterized protein	458	70491	17	15	13	11		0	39.78		32	0.00096	K	DLSSNPR	A	Locus:1.1.1.288.29 File:~Tiberti_Larve_SsL3_30082019_LIB1.wiff~
48	1	A0A0K0EHA6	Micro Aug2019	Uncharacterized protein	458	70491	17	15	13	11		0	30.58		37	0.022	K	ITITNDK	G	Locus:1.1.1.314.23 File:~Tiberti_Larve_SsL3_30082019_LIB1.wiff~
48	1	A0A0K0EHA6	Micro Aug2019	Uncharacterized protein	458	70491	17	15	13	11		0	50.51		35	0.00017	K	LLSDFFSGK	E	Locus:1.1.1.457.12 File:~Tiberti_Larve_SsL3_30082019_LIB1.wiff~
48	1	A0A0K0EHA6	Micro Aug2019	Uncharacterized protein	458	70491	17	15	13	11		0	63.06	31	35	3.2e-06	K	DAGAIAGLNVLR	I	Locus:1.1.1.454.14 File:~Tiberti_Larve_SsL3_30082019_LIB1.wiff~
48	1	A0A0K0EHA6	Micro Aug2019	Uncharacterized protein	458	70491	17	15	13	11		0	67.78	32	37	1.4e-06	K	VEIIANDQGNR	T	Locus:1.1.1.344.35 File:~Tiberti_Larve_SsL3_30082019_LIB1.wiff~
48	1	A0A0K0EHA6	Micro Aug2019	Uncharacterized protein	458	70491	17	15	13	11		0	50.95	28	37	2.8e-05	R	MVTHFVNEFK	R	Locus:1.1.1.392.10 File:~Tiberti_Larve_SsL3_30082019_LIB1.wiff~
48	1	A0A0K0EHA6	Micro Aug2019	Uncharacterized protein	458	70491	17	15	13	11		0	68.3	27	36	3.9e-07	R	FEELCADLFR	N	Locus:1.1.1.470.21 File:~Tiberti_Larve_SsL3_30082019_LIB1.wiff~
48	1	A0A0K0EHA6	Micro Aug2019	Uncharacterized protein	458	70491	17	15	13	11		0	24.32	24	37	0.0053	K	GQVHDIVLVGGSTR	I	Locus:1.1.1.382.21 File:~Tiberti_Larve_SsL3_30082019_LIB1.wiff~
48	1	A0A0K0EHA6	Micro Aug2019	Uncharacterized protein	458	70491	17	15	13	11		0	42.22		37	0.0016	R	IINEPTAAAIAYGLDK	K	Locus:1.1.1.454.12 File:~Tiberti_Larve_SsL3_30082019_LIB1.wiff~
48	1	A0A0K0EHA6	Micro Aug2019	Uncharacterized protein	458	70491	17	15	13	11		1	94.84		36	6.4e-09	R	IINEPTAAAIAYGLDKK	G	Locus:1.1.1.433.26 File:~Tiberti_Larve_SsL3_30082019_LIB1.wiff~
48	1	A0A0K0EHA6	Micro Aug2019	Uncharacterized protein	458	70491	17	15	13	11		0	89.88	28	35	3.7e-09	K	TSQTFTTYADNQPGVLIQVYEGER	A	Locus:1.1.1.484.36 File:~Tiberti_Larve_SsL3_30082019_LIB1.wiff~
48	1	A0A0K0EHA6	Micro Aug2019	Uncharacterized protein	458	70491	17	15	13	11		0	47.64	26	35	3.4e-05	K	ETAEAYLGQTVTDAVVTVPAYFNDSQR	Q	Locus:1.1.1.552.18 File:~Tiberti_Larve_SsL3_30082019_LIB1.wiff~
48	1	A0A0K0EHA6	Micro Aug2019	Uncharacterized protein	458	70491	17	15	13	11		0	75.18	27	35	8.9e-08	K	ETAEAYLGQTVTDAVVTVPAYFNDSQR	Q	Locus:1.1.1.552.34 File:~Tiberti_Larve_SsL3_30082019_LIB1.wiff~
73	1	A0A0K0EHB5	Micro Aug2019	TPR_REGION domain-containing protein	380	30175	15	12	11	9		0	22.94		28	0.019	K	AVESAVK	D	Locus:1.1.1.285.23 File:~Tiberti_Larve_SsL3_30082019_LIB1.wiff~
73	1	A0A0K0EHB5	Micro Aug2019	TPR_REGION domain-containing protein	380	30175	15	12	11	9		0	61.56		31	4.3e-06	K	EAAEAFK	K	Locus:1.1.1.303.20 File:~Tiberti_Larve_SsL3_30082019_LIB1.wiff~
73	1	A0A0K0EHB5	Micro Aug2019	TPR_REGION domain-containing protein	380	30175	15	12	11	9		0	42.86		36	0.0012	K	ESIESLK	E	Locus:1.1.1.339.18 File:~Tiberti_Larve_SsL3_30082019_LIB1.wiff~
73	1	A0A0K0EHB5	Micro Aug2019	TPR_REGION domain-containing protein	380	30175	15	12	11	9		0	36.21		34	0.0035	K	FGFEGVAK	S	Locus:1.1.1.393.10 File:~Tiberti_Larve_SsL3_30082019_LIB1.wiff~
[truncated: 1,128 more rows]

## Sheet: Protein_ID_List
Family	Member	Database	Accession	Description	Score	Mass	Num. of matches	Num. of significant matches	Num. of sequences	Num. of significant sequences	emPAI	Description-2	Raw File
160	1	uniprot-StrongyloidesStercoralis	A0A0G4E6F5	Puromycin-sensitive aminopeptidase (Fragment)	164	55597	6	5	6	5	0.35	tr|A0A0G4E6F5|A0A0G4E6F5_STRER Puromycin-sensitive aminopeptidase (Fragment) OS=Strongyloides stercoralis OX=6248 GN=Pam PE=2 SV=1	Tiberti_Larve_SsL3_30082019_LIB1.mgf
36	2	uniprot-StrongyloidesStercoralis	A0A0G4E6L1	14-3-3 (Fragment)	554	26668	27	18	13	10	2.49	tr|A0A0G4E6L1|A0A0G4E6L1_STRER 14-3-3 (Fragment) OS=Strongyloides stercoralis OX=6248 GN=14-3-3 PE=2 SV=1	Tiberti_Larve_SsL3_30082019_LIB1.mgf
41	1	uniprot-StrongyloidesStercoralis	A0A0G4E7A1	Ferritin (Fragment)	553	17747	20	14	8	7	2.66	tr|A0A0G4E7A1|A0A0G4E7A1_STRER Ferritin (Fragment) OS=Strongyloides stercoralis OX=6248 GN=Fer PE=2 SV=1	Tiberti_Larve_SsL3_30082019_LIB1.mgf
3	1	uniprot-StrongyloidesStercoralis	A0A0K0DSA2	Myosin_tail_1 domain-containing protein	3412	104394	123	94	67	56	5.16	tr|A0A0K0DSA2|A0A0K0DSA2_STRER Uncharacterized protein OS=Strongyloides stercoralis OX=6248 PE=4 SV=1	Tiberti_Larve_SsL3_30082019_LIB1.mgf
156	1	uniprot-StrongyloidesStercoralis	A0A0K0DSJ4	Lipoyl-binding domain-containing protein	169	50894	15	5	11	5	0.39	tr|A0A0K0DSJ4|A0A0K0DSJ4_STRER Uncharacterized protein OS=Strongyloides stercoralis OX=6248 PE=4 SV=1	Tiberti_Larve_SsL3_30082019_LIB1.mgf
529	1	uniprot-StrongyloidesStercoralis	A0A0K0DSK6	Uncharacterized protein	34	99740	4	2	4	2	0.07	tr|A0A0K0DSK6|A0A0K0DSK6_STRER Uncharacterized protein OS=Strongyloides stercoralis OX=6248 PE=4 SV=1	Tiberti_Larve_SsL3_30082019_LIB1.mgf
270	1	uniprot-StrongyloidesStercoralis	A0A0K0DSL3	4-hydroxyphenylpyruvate dioxygenase	99	45238	5	5	3	3	0.25	tr|A0A0K0DSL3|A0A0K0DSL3_STRER 4-hydroxyphenylpyruvate dioxygenase OS=Strongyloides stercoralis OX=6248 PE=3 SV=1	Tiberti_Larve_SsL3_30082019_LIB1.mgf
351	1	uniprot-StrongyloidesStercoralis	A0A0K0DSR6	Uncharacterized protein	70	176137	20	3	13	3	0.06	tr|A0A0K0DSR6|A0A0K0DSR6_STRER Uncharacterized protein OS=Strongyloides stercoralis OX=6248 PE=4 SV=1	Tiberti_Larve_SsL3_30082019_LIB1.mgf
103	1	uniprot-StrongyloidesStercoralis	A0A0K0DSV6	Uncharacterized protein	261	767260	52	10	44	9	0.04	tr|A0A0K0DSV6|A0A0K0DSV6_STRER Uncharacterized protein OS=Strongyloides stercoralis OX=6248 PE=4 SV=1	Tiberti_Larve_SsL3_30082019_LIB1.mgf
53	1	uniprot-StrongyloidesStercoralis	A0A0K0DSX1	Uncharacterized protein	437	16585	8	8	5	5	1.7	tr|A0A0K0DSX1|A0A0K0DSX1_STRER Uncharacterized protein OS=Strongyloides stercoralis OX=6248 PE=4 SV=1	Tiberti_Larve_SsL3_30082019_LIB1.mgf
117	1	uniprot-StrongyloidesStercoralis	A0A0K0DSX2	Uncharacterized protein	236	18951	11	11	3	3	1.1	tr|A0A0K0DSX2|A0A0K0DSX2_STRER Uncharacterized protein OS=Strongyloides stercoralis OX=6248 PE=4 SV=1	Tiberti Larve_SsL3_nano_06022020_LIB1.mgf
184	1	uniprot-StrongyloidesStercoralis	A0A0K0DT25	Peptidylprolyl isomerase	140	15798	9	4	3	2	0.81	tr|A0A0K0DT25|A0A0K0DT25_STRER Peptidylprolyl isomerase OS=Strongyloides stercoralis OX=6248 PE=4 SV=1	Tiberti Larve_SsL3_nano_06022020_LIB1.mgf
37	1	uniprot-StrongyloidesStercoralis	A0A0K0DT39	Uncharacterized protein	444	49028	39	23	17	14	1.61	tr|A0A0K0DT39|A0A0K0DT39_STRER Uncharacterized protein OS=Strongyloides stercoralis OX=6248 PE=4 SV=1	Tiberti Larve_SsL3_micro_28012020_LIB1.mgf
93	1	uniprot-StrongyloidesStercoralis	A0A0K0DT67	Uncharacterized protein	201	10925	5	5	4	4	2.27	tr|A0A0K0DT67|A0A0K0DT67_STRER Uncharacterized protein OS=Strongyloides stercoralis OX=6248 PE=3 SV=1	Tiberti Larve_SsL3_micro_28012020_LIB1.mgf
43	1	uniprot-StrongyloidesStercoralis	A0A0K0DTC5	Uncharacterized protein	533	66950	18	10	15	9	0.57	tr|A0A0K0DTC5|A0A0K0DTC5_STRER Uncharacterized protein OS=Strongyloides stercoralis OX=6248 PE=3 SV=1	Tiberti_Larve_SsL3_30082019_LIB1.mgf
247	1	uniprot-StrongyloidesStercoralis	A0A0K0DTE1	EF1_GNE domain-containing protein	110	24080	3	2	3	2	0.32	tr|A0A0K0DTE1|A0A0K0DTE1_STRER Uncharacterized protein OS=Strongyloides stercoralis OX=6248 PE=3 SV=1	Tiberti_Larve_SsL3_30082019_LIB1.mgf
370	1	uniprot-StrongyloidesStercoralis	A0A0K0DTF0	Uncharacterized protein	65	21696	8	2	4	2	0.36	tr|A0A0K0DTF0|A0A0K0DTF0_STRER Uncharacterized protein OS=Strongyloides stercoralis OX=6248 PE=4 SV=1	Tiberti_Larve_SsL3_30082019_LIB1.mgf
249	1	uniprot-StrongyloidesStercoralis	A0A0K0DTJ4	Isochorismatase domain-containing protein	87	22214	13	6	7	4	1.33	tr|A0A0K0DTJ4|A0A0K0DTJ4_STRER Uncharacterized protein OS=Strongyloides stercoralis OX=6248 PE=4 SV=1	Tiberti Larve_SsL3_nano_06022020_LIB1.mgf
71	1	uniprot-StrongyloidesStercoralis	A0A0K0DTL8	Uncharacterized protein	383	21800	19	15	10	9	2.94	tr|A0A0K0DTL8|A0A0K0DTL8_STRER Uncharacterized protein OS=Strongyloides stercoralis OX=6248 PE=4 SV=1	Tiberti_Larve_SsL3_30082019_LIB1.mgf
80	1	uniprot-StrongyloidesStercoralis	A0A0K0DTP5	SCP domain-containing protein	338	20917	17	10	8	7	2.03	tr|A0A0K0DTP5|A0A0K0DTP5_STRER Uncharacterized protein OS=Strongyloides stercoralis OX=6248 PE=4 SV=1	Tiberti_Larve_SsL3_30082019_LIB1.mgf
85	1	uniprot-StrongyloidesStercoralis	A0A0K0DU50	Uncharacterized protein	351	35472	29	17	11	8	1.9	tr|A0A0K0DU50|A0A0K0DU50_STRER Uncharacterized protein OS=Strongyloides stercoralis OX=6248 PE=4 SV=1	Tiberti Larve_SsL3_nano_06022020_LIB1.mgf
45	1	uniprot-StrongyloidesStercoralis	A0A0K0DUD0	Aspartate aminotransferase	469	46702	20	11	15	10	1.05	tr|A0A0K0DUD0|A0A0K0DUD0_STRER Aspartate aminotransferase OS=Strongyloides stercoralis OX=6248 PE=4 SV=1	Tiberti_Larve_SsL3_30082019_LIB1.mgf
33	1	uniprot-StrongyloidesStercoralis	A0A0K0DUF3	Succinate dehydrogenase [ubiquinone] flavoprotein subunit, mitochondrial	645	71101	29	17	16	12	0.77	tr|A0A0K0DUF3|A0A0K0DUF3_STRER Succinate dehydrogenase [ubiquinone] flavoprotein subunit, mitochondrial OS=Strongyloides stercoralis OX=6248 PE=3 SV=1	Tiberti_Larve_SsL3_30082019_LIB1.mgf
343	1	uniprot-StrongyloidesStercoralis	A0A0K0DUH0	MICOS complex subunit MIC10	72	10136	3	2	3	2	0.89	tr|A0A0K0DUH0|A0A0K0DUH0_STRER MICOS complex subunit MIC10 OS=Strongyloides stercoralis OX=6248 PE=3 SV=1	Tiberti_Larve_SsL3_30082019_LIB1.mgf
63	1	uniprot-StrongyloidesStercoralis	A0A0K0DUQ0	Fructose-bisphosphate aldolase	413	41006	14	11	11	8	0.93	tr|A0A0K0DUQ0|A0A0K0DUQ0_STRER Fructose-bisphosphate aldolase OS=Strongyloides stercoralis OX=6248 PE=3 SV=1	Tiberti_Larve_SsL3_30082019_LIB1.mgf
279	1	uniprot-StrongyloidesStercoralis	A0A0K0DUW9	WD_REPEATS_REGION domain-containing protein	96	36225	4	2	3	2	0.2	tr|A0A0K0DUW9|A0A0K0DUW9_STRER Uncharacterized protein OS=Strongyloides stercoralis OX=6248 PE=4 SV=1	Tiberti_Larve_SsL3_30082019_LIB1.mgf
439	1	uniprot-StrongyloidesStercoralis	A0A0K0DVC5	Uncharacterized protein	49	46498	11	2	6	2	0.16	tr|A0A0K0DVC5|A0A0K0DVC5_STRER Uncharacterized protein OS=Strongyloides stercoralis OX=6248 PE=3 SV=1	Tiberti_Larve_SsL3_30082019_LIB1.mgf
94	1	uniprot-StrongyloidesStercoralis	A0A0K0DVE0	SHSP domain-containing protein	293	12266	19	12	6	5	2.73	tr|A0A0K0DVE0|A0A0K0DVE0_STRER Uncharacterized protein OS=Strongyloides stercoralis OX=6248 PE=3 SV=1	Tiberti_Larve_SsL3_30082019_LIB1.mgf
146	1	uniprot-StrongyloidesStercoralis	A0A0K0DVE4	Uncharacterized protein	187	63926	25	5	12	3	0.25	tr|A0A0K0DVE4|A0A0K0DVE4_STRER Uncharacterized protein OS=Strongyloides stercoralis OX=6248 PE=3 SV=1	Tiberti Larve_SsL3_nano_06022020_LIB1.mgf
320	2	uniprot-StrongyloidesStercoralis	A0A0K0DVE5	Peptidyl-prolyl cis-trans isomerase	58	23727	12	4	5	2	0.49	tr|A0A0K0DVE5|A0A0K0DVE5_STRER Peptidyl-prolyl cis-trans isomerase OS=Strongyloides stercoralis OX=6248 PE=3 SV=1	Tiberti Larve_SsL3_nano_06022020_LIB1.mgf
188	1	uniprot-StrongyloidesStercoralis	A0A0K0DVG5	Uncharacterized protein	138	37253	3	2	3	2	0.2	tr|A0A0K0DVG5|A0A0K0DVG5_STRER Uncharacterized protein OS=Strongyloides stercoralis OX=6248 PE=4 SV=1	Tiberti_Larve_SsL3_30082019_LIB1.mgf
107	1	uniprot-StrongyloidesStercoralis	A0A0K0DVJ4	Isocitrate dehydrogenase [NAD] subunit, mitochondrial	242	40067	15	9	11	8	0.95	tr|A0A0K0DVJ4|A0A0K0DVJ4_STRER Isocitrate dehydrogenase [NAD] subunit, mitochondrial OS=Strongyloides stercoralis OX=6248 PE=3 SV=1	Tiberti_Larve_SsL3_30082019_LIB1.mgf
211	1	uniprot-StrongyloidesStercoralis	A0A0K0DVR3	Uncharacterized protein	114	34426	11	7	5	4	0.73	tr|A0A0K0DVR3|A0A0K0DVR3_STRER Uncharacterized protein OS=Strongyloides stercoralis OX=6248 PE=4 SV=1	Tiberti Larve_SsL3_nano_06022020_LIB1.mgf
75	1	uniprot-StrongyloidesStercoralis	A0A0K0DVS8	Uncharacterized protein	370	42633	16	12	12	10	1.2	tr|A0A0K0DVS8|A0A0K0DVS8_STRER Uncharacterized protein OS=Strongyloides stercoralis OX=6248 PE=4 SV=1	Tiberti_Larve_SsL3_30082019_LIB1.mgf
138	1	uniprot-StrongyloidesStercoralis	A0A0K0DVT7	Malic enzyme	198	74157	12	7	10	5	0.26	tr|A0A0K0DVT7|A0A0K0DVT7_STRER Malic enzyme OS=Strongyloides stercoralis OX=6248 PE=3 SV=1	Tiberti_Larve_SsL3_30082019_LIB1.mgf
418	1	uniprot-StrongyloidesStercoralis	A0A0K0DVU1	Uncharacterized protein	54	16508	3	2	2	2	0.49	tr|A0A0K0DVU1|A0A0K0DVU1_STRER Uncharacterized protein OS=Strongyloides stercoralis OX=6248 PE=4 SV=1	Tiberti_Larve_SsL3_30082019_LIB1.mgf
118	1	uniprot-StrongyloidesStercoralis	A0A0K0DVU6	Uncharacterized protein	224	45820	11	3	9	3	0.25	tr|A0A0K0DVU6|A0A0K0DVU6_STRER Uncharacterized protein OS=Strongyloides stercoralis OX=6248 PE=3 SV=1	Tiberti_Larve_SsL3_30082019_LIB1.mgf
20	1	uniprot-StrongyloidesStercoralis	A0A0K0DVV0	Malate dehydrogenase	912	36846	34	25	18	16	3.29	tr|A0A0K0DVV0|A0A0K0DVV0_STRER Malate dehydrogenase OS=Strongyloides stercoralis OX=6248 PE=3 SV=1	Tiberti_Larve_SsL3_30082019_LIB1.mgf
412	1	uniprot-StrongyloidesStercoralis	A0A0K0DVX2	Cyanate hydratase	39	20061	4	2	2	2	0.6	tr|A0A0K0DVX2|A0A0K0DVX2_STRER Cyanate hydratase OS=Strongyloides stercoralis OX=6248 PE=3 SV=1	Tiberti Larve_SsL3_nano_06022020_LIB1.mgf
121	1	uniprot-StrongyloidesStercoralis	A0A0K0DW52	Uncharacterized protein	229	15239	16	11	7	4	2.42	tr|A0A0K0DW52|A0A0K0DW52_STRER Uncharacterized protein OS=Strongyloides stercoralis OX=6248 PE=4 SV=1	Tiberti Larve_SsL3_nano_06022020_LIB1.mgf
26	1	uniprot-StrongyloidesStercoralis	A0A0K0DW66	Uncharacterized protein	775	52902	17	13	12	10	0.89	tr|A0A0K0DW66|A0A0K0DW66_STRER Uncharacterized protein OS=Strongyloides stercoralis OX=6248 PE=4 SV=1	Tiberti_Larve_SsL3_30082019_LIB1.mgf
102	1	uniprot-StrongyloidesStercoralis	A0A0K0DW92	Adenosylhomocysteinase	267	47905	15	9	10	8	0.75	tr|A0A0K0DW92|A0A0K0DW92_STRER Adenosylhomocysteinase OS=Strongyloides stercoralis OX=6248 PE=3 SV=1	Tiberti_Larve_SsL3_30082019_LIB1.mgf
102	2	uniprot-StrongyloidesStercoralis	A0A0K0DWA1	Adenosylhomocysteinase	227	47772	16	9	11	8	0.76	tr|A0A0K0DWA1|A0A0K0DWA1_STRER Adenosylhomocysteinase OS=Strongyloides stercoralis OX=6248 PE=3 SV=1	Tiberti_Larve_SsL3_30082019_LIB1.mgf
202	1	uniprot-StrongyloidesStercoralis	A0A0K0DWB2	Coronin	132	66375	8	3	7	3	0.16	tr|A0A0K0DWB2|A0A0K0DWB2_STRER Coronin OS=Strongyloides stercoralis OX=6248 PE=3 SV=1	Tiberti_Larve_SsL3_30082019_LIB1.mgf
255	1	uniprot-StrongyloidesStercoralis	A0A0K0DWB4	GTP-binding nuclear protein	107	24547	3	2	3	2	0.31	tr|A0A0K0DWB4|A0A0K0DWB4_STRER GTP-binding nuclear protein OS=Strongyloides stercoralis OX=6248 PE=3 SV=1	Tiberti_Larve_SsL3_30082019_LIB1.mgf
356	1	uniprot-StrongyloidesStercoralis	A0A0K0DWH2	S4 RNA-binding domain-containing protein	69	77679	10	3	6	3	0.14	tr|A0A0K0DWH2|A0A0K0DWH2_STRER Uncharacterized protein OS=Strongyloides stercoralis OX=6248 PE=3 SV=1	Tiberti_Larve_SsL3_30082019_LIB1.mgf
280	1	uniprot-StrongyloidesStercoralis	A0A0K0DWH8	1,4-alpha-glucan branching enzyme	96	79359	5	2	4	2	0.09	tr|A0A0K0DWH8|A0A0K0DWH8_STRER Uncharacterized protein OS=Strongyloides stercoralis OX=6248 PE=4 SV=1	Tiberti_Larve_SsL3_30082019_LIB1.mgf
232	1	uniprot-StrongyloidesStercoralis	A0A0K0DWI3	Glutathione peroxidase	77	21675	8	3	7	2	0.36	tr|A0A0K0DWI3|A0A0K0DWI3_STRER Glutathione peroxidase OS=Strongyloides stercoralis OX=6248 PE=3 SV=1	Tiberti Larve_SsL3_micro_28012020_LIB1.mgf
128	1	uniprot-StrongyloidesStercoralis	A0A0K0DWL4	Carboxypeptidase	205	90781	25	12	9	5	0.3	tr|A0A0K0DWL4|A0A0K0DWL4_STRER Carboxypeptidase OS=Strongyloides stercoralis OX=6248 PE=3 SV=1	Tiberti Larve_SsL3_nano_06022020_LIB1.mgf
15	1	uniprot-StrongyloidesStercoralis	A0A0K0DWR6	Fructose-bisphosphate aldolase	1103	39710	35	30	18	17	3.2	tr|A0A0K0DWR6|A0A0K0DWR6_STRER Fructose-bisphosphate aldolase OS=Strongyloides stercoralis OX=6248 PE=3 SV=1	Tiberti_Larve_SsL3_30082019_LIB1.mgf
243	1	uniprot-StrongyloidesStercoralis	A0A0K0DWU3	Thioredoxin domain-containing protein	111	18829	6	5	4	3	0.69	tr|A0A0K0DWU3|A0A0K0DWU3_STRER Uncharacterized protein OS=Strongyloides stercoralis OX=6248 PE=4 SV=1	Tiberti_Larve_SsL3_30082019_LIB1.mgf
292	1	uniprot-StrongyloidesStercoralis	A0A0K0DWV6	S10_plectin domain-containing protein	69	17671	12	2	3	2	0.7	tr|A0A0K0DWV6|A0A0K0DWV6_STRER Uncharacterized protein OS=Strongyloides stercoralis OX=6248 PE=4 SV=1	Tiberti Larve_SsL3_nano_06022020_LIB1.mgf
51	1	uniprot-StrongyloidesStercoralis	A0A0K0DWW2	Aconitate hydratase, mitochondrial	439	84623	27	15	18	13	0.68	tr|A0A0K0DWW2|A0A0K0DWW2_STRER Aconitate hydratase, mitochondrial OS=Strongyloides stercoralis OX=6248 PE=3 SV=1	Tiberti_Larve_SsL3_30082019_LIB1.mgf
151	1	uniprot-StrongyloidesStercoralis	A0A0K0DX37	VOC domain-containing protein	175	17340	3	3	2	2	0.46	tr|A0A0K0DX37|A0A0K0DX37_STRER Uncharacterized protein OS=Strongyloides stercoralis OX=6248 PE=4 SV=1	Tiberti_Larve_SsL3_30082019_LIB1.mgf
269	1	uniprot-StrongyloidesStercoralis	A0A0K0DX43	Thioredoxin domain-containing protein	79	43879	3	2	3	2	0.24	tr|A0A0K0DX43|A0A0K0DX43_STRER Uncharacterized protein OS=Strongyloides stercoralis OX=6248 PE=4 SV=1	Tiberti Larve_SsL3_nano_06022020_LIB1.mgf
277	1	uniprot-StrongyloidesStercoralis	A0A0K0DX69	Uncharacterized protein	96	35353	4	2	4	2	0.21	tr|A0A0K0DX69|A0A0K0DX69_STRER Uncharacterized protein OS=Strongyloides stercoralis OX=6248 PE=3 SV=1	Tiberti_Larve_SsL3_30082019_LIB1.mgf
125	1	uniprot-StrongyloidesStercoralis	A0A0K0DX81	Histone H4	216	11451	15	9	9	7	6.23	tr|A0A0K0DX81|A0A0K0DX81_STRER Histone H4 OS=Strongyloides stercoralis OX=6248 PE=3 SV=1	Tiberti_Larve_SsL3_30082019_LIB1.mgf
72	1	uniprot-StrongyloidesStercoralis	A0A0K0DXB4	Cofactor-independent phosphoglycerate mutase	382	57959	19	9	16	8	0.59	tr|A0A0K0DXB4|A0A0K0DXB4_STRER Cofactor-independent phosphoglycerate mutase OS=Strongyloides stercoralis OX=6248 GN=ipgm PE=2 SV=1	Tiberti_Larve_SsL3_30082019_LIB1.mgf
378	1	uniprot-StrongyloidesStercoralis	A0A0K0DXJ5	Uncharacterized protein	47	34904	6	2	4	2	0.31	tr|A0A0K0DXJ5|A0A0K0DXJ5_STRER Uncharacterized protein OS=Strongyloides stercoralis OX=6248 PE=4 SV=1	Tiberti Larve_SsL3_nano_06022020_LIB1.mgf
174	1	uniprot-StrongyloidesStercoralis	A0A0K0DXN2	Uncharacterized protein	104	54300	12	3	10	3	0.2	tr|A0A0K0DXN2|A0A0K0DXN2_STRER Uncharacterized protein OS=Strongyloides stercoralis OX=6248 PE=4 SV=1	Tiberti Larve_SsL3_micro_28012020_LIB1.mgf
294	1	uniprot-StrongyloidesStercoralis	A0A0K0DXQ5	Uncharacterized protein	68	35094	6	4	4	3	0.5	tr|A0A0K0DXQ5|A0A0K0DXQ5_STRER Uncharacterized protein OS=Strongyloides stercoralis OX=6248 PE=4 SV=1	Tiberti Larve_SsL3_nano_06022020_LIB1.mgf
88	1	uniprot-StrongyloidesStercoralis	A0A0K0DXU5	Uncharacterized protein	306	68300	9	7	9	7	0.41	tr|A0A0K0DXU5|A0A0K0DXU5_STRER Uncharacterized protein OS=Strongyloides stercoralis OX=6248 PE=3 SV=1	Tiberti_Larve_SsL3_30082019_LIB1.mgf
121	1	uniprot-StrongyloidesStercoralis	A0A0K0DXV1	Lipocln_cytosolic_FA-bd_dom domain-containing protein	147	15133	6	4	5	4	1.38	tr|A0A0K0DXV1|A0A0K0DXV1_STRER Uncharacterized protein OS=Strongyloides stercoralis OX=6248 PE=3 SV=1	Tiberti Larve_SsL3_micro_28012020_LIB1.mgf
126	2	uniprot-StrongyloidesStercoralis	A0A0K0DXV6	Tubulin alpha chain	188	50355	14	7	11	7	0.6	tr|A0A0K0DXV6|A0A0K0DXV6_STRER Tubulin alpha chain OS=Strongyloides stercoralis OX=6248 PE=3 SV=1	Tiberti_Larve_SsL3_30082019_LIB1.mgf
281	1	uniprot-StrongyloidesStercoralis	A0A0K0DXW7	Ribosomal protein L15	96	24608	5	2	4	2	0.31	tr|A0A0K0DXW7|A0A0K0DXW7_STRER Ribosomal protein L15 OS=Strongyloides stercoralis OX=6248 PE=3 SV=1	Tiberti_Larve_SsL3_30082019_LIB1.mgf
2	1	uniprot-StrongyloidesStercoralis	A0A0K0DXX5	Uncharacterized protein	3896	42125	101	83	23	19	3.92	tr|A0A0K0DXX5|A0A0K0DXX5_STRER Uncharacterized protein OS=Strongyloides stercoralis OX=6248 PE=3 SV=1	Tiberti_Larve_SsL3_30082019_LIB1.mgf
172	1	uniprot-StrongyloidesStercoralis	A0A0K0DY21	40S ribosomal protein S8	157	27188	14	7	7	4	1	tr|A0A0K0DY21|A0A0K0DY21_STRER 40S ribosomal protein S8 OS=Strongyloides stercoralis OX=6248 PE=3 SV=1	Tiberti Larve_SsL3_nano_06022020_LIB1.mgf
327	1	uniprot-StrongyloidesStercoralis	A0A0K0DY25	ADF-H domain-containing protein	58	18405	11	2	5	2	0.66	tr|A0A0K0DY25|A0A0K0DY25_STRER Uncharacterized protein OS=Strongyloides stercoralis OX=6248 PE=3 SV=1	Tiberti Larve_SsL3_nano_06022020_LIB1.mgf
419	1	uniprot-StrongyloidesStercoralis	A0A0K0DY27	Uncharacterized protein	54	24118	4	2	4	2	0.32	tr|A0A0K0DY27|A0A0K0DY27_STRER Uncharacterized protein OS=Strongyloides stercoralis OX=6248 PE=3 SV=1	Tiberti_Larve_SsL3_30082019_LIB1.mgf
134	1	uniprot-StrongyloidesStercoralis	A0A0K0DY39	Profilin	197	13443	12	7	6	4	3.01	tr|A0A0K0DY39|A0A0K0DY39_STRER Profilin OS=Strongyloides stercoralis OX=6248 PE=3 SV=1	Tiberti Larve_SsL3_nano_06022020_LIB1.mgf
15	1	uniprot-StrongyloidesStercoralis	A0A0K0DY51	Uncharacterized protein	788	24770	11	11	5	5	0.96	tr|A0A0K0DY51|A0A0K0DY51_STRER Uncharacterized protein OS=Strongyloides stercoralis OX=6248 PE=4 SV=1	Tiberti Larve_SsL3_micro_28012020_LIB1.mgf
83	1	uniprot-StrongyloidesStercoralis	A0A0K0DY53	Uncharacterized protein	367	11332	15	9	6	4	4.15	tr|A0A0K0DY53|A0A0K0DY53_STRER Uncharacterized protein OS=Strongyloides stercoralis OX=6248 PE=4 SV=1	Tiberti Larve_SsL3_nano_06022020_LIB1.mgf
154	1	uniprot-StrongyloidesStercoralis	A0A0K0DY78	Uncharacterized protein	171	46699	7	4	6	4	0.33	tr|A0A0K0DY78|A0A0K0DY78_STRER Uncharacterized protein OS=Strongyloides stercoralis OX=6248 PE=3 SV=1	Tiberti_Larve_SsL3_30082019_LIB1.mgf
243	1	uniprot-StrongyloidesStercoralis	A0A0K0DY84	NADH dehydrogenase [ubiquinone] 1 alpha subcomplex subunit 12	90	16886	6	4	3	2	0.74	tr|A0A0K0DY84|A0A0K0DY84_STRER NADH dehydrogenase [ubiquinone] 1 alpha subcomplex subunit 12 OS=Strongyloides stercoralis OX=6248 PE=3 SV=1	Tiberti Larve_SsL3_nano_06022020_LIB1.mgf
238	2	uniprot-StrongyloidesStercoralis	A0A0K0DY85	ATP-dependent 6-phosphofructokinase	110	90548	8	2	5	2	0.08	tr|A0A0K0DY85|A0A0K0DY85_STRER ATP-dependent 6-phosphofructokinase OS=Strongyloides stercoralis OX=6248 PE=3 SV=1	Tiberti_Larve_SsL3_30082019_LIB1.mgf
192	1	uniprot-StrongyloidesStercoralis	A0A0K0DYC6	FABP domain-containing protein	135	19348	5	4	3	2	0.63	tr|A0A0K0DYC6|A0A0K0DYC6_STRER Uncharacterized protein OS=Strongyloides stercoralis OX=6248 PE=4 SV=1	Tiberti Larve_SsL3_nano_06022020_LIB1.mgf
311	1	uniprot-StrongyloidesStercoralis	A0A0K0DYF5	Uncharacterized protein	64	16116	6	3	2	2	0.79	tr|A0A0K0DYF5|A0A0K0DYF5_STRER Uncharacterized protein OS=Strongyloides stercoralis OX=6248 PE=4 SV=1	Tiberti Larve_SsL3_nano_06022020_LIB1.mgf
330	1	uniprot-StrongyloidesStercoralis	A0A0K0DYG0	TLDc domain-containing protein	79	46031	9	3	9	3	0.24	tr|A0A0K0DYG0|A0A0K0DYG0_STRER Uncharacterized protein OS=Strongyloides stercoralis OX=6248 PE=4 SV=1	Tiberti_Larve_SsL3_30082019_LIB1.mgf
244	1	uniprot-StrongyloidesStercoralis	A0A0K0DYH8	Isocitrate dehydrogenase [NADP]	73	49020	6	2	6	2	0.15	tr|A0A0K0DYH8|A0A0K0DYH8_STRER Isocitrate dehydrogenase [NADP] OS=Strongyloides stercoralis OX=6248 PE=3 SV=1	Tiberti Larve_SsL3_micro_28012020_LIB1.mgf
166	1	uniprot-StrongyloidesStercoralis	A0A0K0DYI9	Uncharacterized protein	160	18605	13	7	8	5	1.42	tr|A0A0K0DYI9|A0A0K0DYI9_STRER Uncharacterized protein OS=Strongyloides stercoralis OX=6248 PE=4 SV=1	Tiberti_Larve_SsL3_30082019_LIB1.mgf
40	1	uniprot-StrongyloidesStercoralis	A0A0K0DYN6	Uncharacterized protein	556	45613	17	15	14	12	1.42	tr|A0A0K0DYN6|A0A0K0DYN6_STRER Uncharacterized protein OS=Strongyloides stercoralis OX=6248 PE=4 SV=1	Tiberti_Larve_SsL3_30082019_LIB1.mgf
36	1	uniprot-StrongyloidesStercoralis	A0A0K0DYN8	14_3_3 domain-containing protein	609	28030	27	19	13	10	2.28	tr|A0A0K0DYN8|A0A0K0DYN8_STRER Uncharacterized protein OS=Strongyloides stercoralis OX=6248 PE=3 SV=1	Tiberti_Larve_SsL3_30082019_LIB1.mgf
38	1	uniprot-StrongyloidesStercoralis	A0A0K0DYR6	Uncharacterized protein	438	42298	33	19	17	14	2.04	tr|A0A0K0DYR6|A0A0K0DYR6_STRER Uncharacterized protein OS=Strongyloides stercoralis OX=6248 PE=4 SV=1	Tiberti Larve_SsL3_micro_28012020_LIB1.mgf
50	1	uniprot-StrongyloidesStercoralis	A0A0K0DYT1	Nucleoside diphosphate kinase	440	16932	9	9	7	7	2.88	tr|A0A0K0DYT1|A0A0K0DYT1_STRER Nucleoside diphosphate kinase OS=Strongyloides stercoralis OX=6248 PE=3 SV=1	Tiberti_Larve_SsL3_30082019_LIB1.mgf
58	1	uniprot-StrongyloidesStercoralis	A0A0K0DYW5	Glucose-6-phosphate isomerase	423	62518	16	9	12	8	0.54	tr|A0A0K0DYW5|A0A0K0DYW5_STRER Glucose-6-phosphate isomerase OS=Strongyloides stercoralis OX=6248 PE=3 SV=1	Tiberti_Larve_SsL3_30082019_LIB1.mgf
46	1	uniprot-StrongyloidesStercoralis	A0A0K0DYX3	Uncharacterized protein	468	18648	8	7	7	6	1.89	tr|A0A0K0DYX3|A0A0K0DYX3_STRER Uncharacterized protein OS=Strongyloides stercoralis OX=6248 PE=4 SV=1	Tiberti_Larve_SsL3_30082019_LIB1.mgf
52	1	uniprot-StrongyloidesStercoralis	A0A0K0DZ06	Uncharacterized protein	330	17396	16	12	9	8	3.53	tr|A0A0K0DZ06|A0A0K0DZ06_STRER Uncharacterized protein OS=Strongyloides stercoralis OX=6248 PE=4 SV=1	Tiberti Larve_SsL3_micro_28012020_LIB1.mgf
83	3	uniprot-StrongyloidesStercoralis	A0A0K0DZ11	Uncharacterized protein	245	380487	25	10	24	9	0.08	tr|A0A0K0DZ11|A0A0K0DZ11_STRER Uncharacterized protein OS=Strongyloides stercoralis OX=6248 PE=4 SV=1	Tiberti_Larve_SsL3_30082019_LIB1.mgf
203	1	uniprot-StrongyloidesStercoralis	A0A0K0DZ18	Uncharacterized protein	131	20234	6	4	5	4	0.92	tr|A0A0K0DZ18|A0A0K0DZ18_STRER Uncharacterized protein OS=Strongyloides stercoralis OX=6248 PE=4 SV=1	Tiberti_Larve_SsL3_30082019_LIB1.mgf
231	1	uniprot-StrongyloidesStercoralis	A0A0K0DZ33	DUF148 domain-containing protein	117	38381	17	5	15	5	0.55	tr|A0A0K0DZ33|A0A0K0DZ33_STRER Uncharacterized protein OS=Strongyloides stercoralis OX=6248 PE=4 SV=1	Tiberti_Larve_SsL3_30082019_LIB1.mgf
35	1	uniprot-StrongyloidesStercoralis	A0A0K0DZ34	Uncharacterized protein	621	60670	29	16	24	15	1.3	tr|A0A0K0DZ34|A0A0K0DZ34_STRER Uncharacterized protein OS=Strongyloides stercoralis OX=6248 PE=3 SV=1	Tiberti_Larve_SsL3_30082019_LIB1.mgf
263	1	uniprot-StrongyloidesStercoralis	A0A0K0DZ35	Uncharacterized protein	102	48042	6	3	6	3	0.23	tr|A0A0K0DZ35|A0A0K0DZ35_STRER Uncharacterized protein OS=Strongyloides stercoralis OX=6248 PE=3 SV=1	Tiberti_Larve_SsL3_30082019_LIB1.mgf
303	1	uniprot-StrongyloidesStercoralis	A0A0K0DZ47	Ribosomal protein	87	24582	9	3	6	3	0.5	tr|A0A0K0DZ47|A0A0K0DZ47_STRER Ribosomal protein OS=Strongyloides stercoralis OX=6248 PE=3 SV=1	Tiberti_Larve_SsL3_30082019_LIB1.mgf
66	1	uniprot-StrongyloidesStercoralis	A0A0K0DZ66	Aminotran_1_2 domain-containing protein	403	54081	13	11	12	10	0.87	tr|A0A0K0DZ66|A0A0K0DZ66_STRER Uncharacterized protein OS=Strongyloides stercoralis OX=6248 PE=4 SV=1	Tiberti_Larve_SsL3_30082019_LIB1.mgf
260	1	uniprot-StrongyloidesStercoralis	A0A0K0DZ90	Uncharacterized protein	103	56421	7	3	7	3	0.2	tr|A0A0K0DZ90|A0A0K0DZ90_STRER Uncharacterized protein OS=Strongyloides stercoralis OX=6248 PE=3 SV=1	Tiberti_Larve_SsL3_30082019_LIB1.mgf
100	1	uniprot-StrongyloidesStercoralis	A0A0K0DZB7	Uncharacterized protein	286	18439	12	7	6	4	1.77	tr|A0A0K0DZB7|A0A0K0DZB7_STRER Uncharacterized protein OS=Strongyloides stercoralis OX=6248 PE=4 SV=1	Tiberti Larve_SsL3_nano_06022020_LIB1.mgf
338	1	uniprot-StrongyloidesStercoralis	A0A0K0DZE9	SCP domain-containing protein	75	19384	5	2	4	2	0.4	tr|A0A0K0DZE9|A0A0K0DZE9_STRER Uncharacterized protein OS=Strongyloides stercoralis OX=6248 PE=3 SV=1	Tiberti_Larve_SsL3_30082019_LIB1.mgf
107	1	uniprot-StrongyloidesStercoralis	A0A0K0DZH2	Uncharacterized protein	265	42750	15	7	8	4	0.56	tr|A0A0K0DZH2|A0A0K0DZH2_STRER Uncharacterized protein OS=Strongyloides stercoralis OX=6248 PE=4 SV=1	Tiberti Larve_SsL3_nano_06022020_LIB1.mgf
1	1	uniprot-StrongyloidesStercoralis	A0A0K0DZH9	Uncharacterized protein	6074	227785	231	165	111	88	2.66	tr|A0A0K0DZH9|A0A0K0DZH9_STRER Uncharacterized protein OS=Strongyloides stercoralis OX=6248 PE=3 SV=1	Tiberti_Larve_SsL3_30082019_LIB1.mgf
108	1	uniprot-StrongyloidesStercoralis	A0A0K0DZJ4	L-lactate dehydrogenase	264	39253	9	8	4	4	0.62	tr|A0A0K0DZJ4|A0A0K0DZJ4_STRER L-lactate dehydrogenase OS=Strongyloides stercoralis OX=6248 PE=3 SV=1	Tiberti Larve_SsL3_nano_06022020_LIB1.mgf
366	1	uniprot-StrongyloidesStercoralis	A0A0K0DZK0	Glutathione peroxidase	67	27177	3	2	3	2	0.28	tr|A0A0K0DZK0|A0A0K0DZK0_STRER Glutathione peroxidase OS=Strongyloides stercoralis OX=6248 PE=3 SV=1	Tiberti_Larve_SsL3_30082019_LIB1.mgf
6	1	uniprot-StrongyloidesStercoralis	A0A0K0DZN6	Uncharacterized protein	2020	42436	62	45	21	18	3.16	tr|A0A0K0DZN6|A0A0K0DZN6_STRER Uncharacterized protein OS=Strongyloides stercoralis OX=6248 PE=3 SV=1	Tiberti_Larve_SsL3_30082019_LIB1.mgf
84	1	uniprot-StrongyloidesStercoralis	A0A0K0DZN9	Uncharacterized protein	228	203076	16	8	15	7	0.12	tr|A0A0K0DZN9|A0A0K0DZN9_STRER Uncharacterized protein OS=Strongyloides stercoralis OX=6248 PE=4 SV=1	Tiberti Larve_SsL3_micro_28012020_LIB1.mgf
22	3	uniprot-StrongyloidesStercoralis	A0A0K0DZP8	t-SNARE coiled-coil homology domain-containing protein	291	118342	37	17	18	7	0.33	tr|A0A0K0DZP8|A0A0K0DZP8_STRER Uncharacterized protein OS=Strongyloides stercoralis OX=6248 PE=4 SV=1	Tiberti Larve_SsL3_nano_06022020_LIB1.mgf
131	1	uniprot-StrongyloidesStercoralis	A0A0K0DZU6	Pept_C1 domain-containing protein	200	42174	16	9	6	4	0.57	tr|A0A0K0DZU6|A0A0K0DZU6_STRER Uncharacterized protein OS=Strongyloides stercoralis OX=6248 PE=3 SV=1	Tiberti Larve_SsL3_nano_06022020_LIB1.mgf
171	1	uniprot-StrongyloidesStercoralis	A0A0K0DZY5	Proteasome subunit alpha type	154	28645	5	3	5	3	0.42	tr|A0A0K0DZY5|A0A0K0DZY5_STRER Proteasome subunit alpha type OS=Strongyloides stercoralis OX=6248 PE=3 SV=1	Tiberti_Larve_SsL3_30082019_LIB1.mgf
234	1	uniprot-StrongyloidesStercoralis	A0A0K0E022	Uncharacterized protein	115	70618	5	3	5	3	0.15	tr|A0A0K0E022|A0A0K0E022_STRER Uncharacterized protein OS=Strongyloides stercoralis OX=6248 PE=4 SV=1	Tiberti_Larve_SsL3_30082019_LIB1.mgf
92	1	uniprot-StrongyloidesStercoralis	A0A0K0E091	Dihydrolipoyl dehydrogenase	301	53336	13	7	13	7	0.56	tr|A0A0K0E091|A0A0K0E091_STRER Dihydrolipoyl dehydrogenase OS=Strongyloides stercoralis OX=6248 PE=3 SV=1	Tiberti_Larve_SsL3_30082019_LIB1.mgf
320	1	uniprot-StrongyloidesStercoralis	A0A0K0E0B3	L51_S25_CI-B8 domain-containing protein	52	10575	4	3	3	2	0.84	tr|A0A0K0E0B3|A0A0K0E0B3_STRER Uncharacterized protein OS=Strongyloides stercoralis OX=6248 PE=4 SV=1	Tiberti Larve_SsL3_micro_28012020_LIB1.mgf
162	1	uniprot-StrongyloidesStercoralis	A0A0K0E0B4	DJ-1_PfpI domain-containing protein	115	22340	3	3	3	3	0.56	tr|A0A0K0E0B4|A0A0K0E0B4_STRER Uncharacterized protein OS=Strongyloides stercoralis OX=6248 PE=4 SV=1	Tiberti Larve_SsL3_micro_28012020_LIB1.mgf
266	1	uniprot-StrongyloidesStercoralis	A0A0K0E0H9	Uncharacterized protein	102	43407	4	2	4	2	0.17	tr|A0A0K0E0H9|A0A0K0E0H9_STRER Uncharacterized protein OS=Strongyloides stercoralis OX=6248 PE=3 SV=1	Tiberti_Larve_SsL3_30082019_LIB1.mgf
197	1	uniprot-StrongyloidesStercoralis	A0A0K0E0N3	Profilin	134	17889	8	7	4	4	1.09	tr|A0A0K0E0N3|A0A0K0E0N3_STRER Profilin OS=Strongyloides stercoralis OX=6248 PE=3 SV=1	Tiberti_Larve_SsL3_30082019_LIB1.mgf
[truncated: 319 more rows]

## Sheet: GO_Analysis
Accession	Description	Category	Location	Go_1	Go_2	Go_3	Go_4	Go_5	Go_6	Go_7	Go_8	Go_9	Go_10	Go_11
[truncated: 430 more rows]

## Sheet: GO_Analysis_Legend
Column Header	Description
Accession	UniProt Accession number
[truncated: 960 more rows]

## Sheet: InterPro_Analysis
Accession	Description	IPR_1	IPR_2	IPR_3	IPR_4	IPR_5	IPR_6	IPR_7	IPR_8	IPR_9	IPR_10	IPR_11	IPR_12	IPR_13	IPR_14	IPR_15
[truncated: 430 more rows]

[truncated: 1 more sheets: InterPro_Analysis_Legend]
