# Supplementary material for: Novel insights into the somatic proteome of Strongyloides stercoralis infective third-stage larvae
Source: Parasit Vectors. 2023 Jan 31;16:45. doi: 10.1186/s13071-023-05675-7 (PMC9890704; doi:10.1186/s13071-023-05675-7)
Supplement: Supplementary file 2 — Additional file 2 : Table S2. Proteins identified in the present study and already reported in the literature as: (i) associated with Strongyloides parasitism; (ii) part of iL3 proteome; (iii) potentially immunogenic. [file 13071_2023_5675_MOESM2_ESM.xlsx]

## Sheet: H.sapines_Homology
S.stercoralis_AC	S.stercoralis_description	H.sapiens_AC	H.sapiens_ID	H.sapiens_ProteinName	H.sapiens_Score	H.sapiens_e-value
A0A0G4E6F5	Puromycin-sensitive aminopeptidase (Fragment)	P55786	PSA_HUMAN	Puromycin-sensitive aminopeptidase (PSA) (EC 3.4.11.14) (Cytosol alanyl aminopeptidase) (AAP-S)	468	1e-156
A0A0G4E6L1	14-3-3	P63104	1433Z_HUMAN	14-3-3 protein zeta/delta (Protein kinase C inhibitor protein 1) (KCIP-1)	378	1e-134
A0A0G4E7A1	Ferritin (Fragment)	P02794	FRIH_HUMAN	Ferritin heavy chain (Ferritin H subunit) (EC 1.16.3.1) (Cell proliferation-inducing gene 15 protein) [Cleaved into: Ferritin heavy chain, N-terminally processed]	136	1e-41
A0A0K0DSA2	Myosin_tail_1 domain-containing protein	P13533	MYH6_HUMAN	Myosin-6 (Myosin heavy chain 6) (Myosin heavy chain, cardiac muscle alpha isoform) (MyHC-alpha)	447	4e-136
A0A0K0DSJ4	Lipoyl-binding domain-containing protein	P36957	ODO2_HUMAN	Dihydrolipoyllysine-residue succinyltransferase component of 2-oxoglutarate dehydrogenase complex, mitochondrial (EC 2.3.1.61) (2-oxoglutarate dehydrogenase complex component E2) (OGDC-E2) (Dihydrolipoamide succinyltransferase component of 2-oxoglutarate dehydrogenase complex) (E2K)	376	4e-127
A0A0K0DSK6	Uncharacterized protein	Q9NYN1	RASLC_HUMAN	Ras-like protein family member 12 (EC 3.6.5.2) (Ras-like protein Ris)	124	2e-31
A0A0K0DSL3	4-hydroxyphenylpyruvate dioxygenase	P32754	HPPD_HUMAN	4-hydroxyphenylpyruvate dioxygenase (EC 1.13.11.27) (4-hydroxyphenylpyruvic acid oxidase) (4HPPD) (HPD) (HPPDase)	499	2e-177
A0A0K0DSR6	Uncharacterized protein	Q9Y2L5	TPPC8_HUMAN	Trafficking protein particle complex subunit 8 (Protein TRS85 homolog)	274	9e-75
A0A0K0DSV6	Uncharacterized protein	Q8WZ42	TITIN_HUMAN	Titin (EC 2.7.11.1) (Connectin) (Rhabdomyosarcoma antigen MU-RMS-40.14)	1317	0
A0A0K0DSX1	Uncharacterized protein	Q5T0J7	TEX35_HUMAN	Testis-expressed protein 35	28.5	1.4
A0A0K0DSX2	Uncharacterized protein	P08575	PTPRC_HUMAN	Receptor-type tyrosine-protein phosphatase C (EC 3.1.3.48) (Leukocyte common antigen) (L-CA) (T200) (CD antigen CD45)	28.9	1.4
A0A0K0DT25	Peptidylprolyl isomerase	P62942	FKB1A_HUMAN	Peptidyl-prolyl cis-trans isomerase FKBP1A (PPIase FKBP1A) (EC 5.2.1.8) (12 kDa FK506-binding protein) (12 kDa FKBP) (FKBP-12) (Calstabin-1) (FK506-binding protein 1A) (FKBP-1A) (Immunophilin FKBP12) (Rotamase)	140	5e-44
A0A0K0DT39	Uncharacterized protein	Q9HBR0	S38AA_HUMAN	Putative sodium-coupled neutral amino acid transporter 10 (Solute carrier family 38 member 10)	39.7	0.003
A0A0K0DT67	Uncharacterized protein	P05387	RLA2_HUMAN	60S acidic ribosomal protein P2 (Large ribosomal subunit protein P2) (Renal carcinoma antigen NY-REN-44)	76.3	3e-19
A0A0K0DTC5	Uncharacterized protein	P02545	LMNA_HUMAN	Prelamin-A/C [Cleaved into: Lamin-A/C (70 kDa lamin) (Renal carcinoma antigen NY-REN-32)]	187	9e-52
A0A0K0DTE1	EF1_GNE domain-containing protein	P24534	EF1B_HUMAN	Elongation factor 1-beta (EF-1-beta)	160	2e-49
A0A0K0DTF0	Uncharacterized protein	P32969	RL9_HUMAN	60S ribosomal protein L9 (Large ribosomal subunit protein uL6)	247	1e-84
A0A0K0DTJ4	Isochorismatase domain-containing protein	Q96AB3	ISOC2_HUMAN	Isochorismatase domain-containing protein 2	181	4e-58
A0A0K0DTL8	Uncharacterized protein	O75947	ATP5H_HUMAN	ATP synthase subunit d, mitochondrial (ATPase subunit d) (ATP synthase peripheral stalk subunit d)	38.9	0.0005
A0A0K0DTP5	SCP domain-containing protein	Q9H4G4	GAPR1_HUMAN	Golgi-associated plant pathogenesis-related protein 1 (GAPR-1) (Golgi-associated PR-1 protein) (Glioma pathogenesis-related protein 2) (GliPR 2)	64.7	1e-13
A0A0K0DU50	Uncharacterized protein	P24539	AT5F1_HUMAN	ATP synthase F(0) complex subunit B1, mitochondrial (ATP synthase peripheral stalk-membrane subunit b) (ATP synthase proton-transporting mitochondrial F(0) complex subunit B1) (ATP synthase subunit b) (ATPase subunit b)	65.5	2e-12
A0A0K0DUD0	Aspartate aminotransferase	P17174	AATC_HUMAN	Aspartate aminotransferase, cytoplasmic (cAspAT) (EC 2.6.1.1) (EC 2.6.1.3) (Cysteine aminotransferase, cytoplasmic) (Cysteine transaminase, cytoplasmic) (cCAT) (Glutamate oxaloacetate transaminase 1) (Transaminase A)	469	4e-165
A0A0K0DUF3	Succinate dehydrogenase [ubiquinone] flavoprotein subunit, mitochondrial	P31040	SDHA_HUMAN	Succinate dehydrogenase [ubiquinone] flavoprotein subunit, mitochondrial (EC 1.3.5.1) (Flavoprotein subunit of complex II) (Fp)	939	0
A0A0K0DUH0	MICOS complex subunit MIC10	Q5TGZ0	MIC10_HUMAN	MICOS complex subunit MIC10 (Mitochondrial inner membrane organizing system protein 1)	85.1	2e-23
A0A0K0DUQ0	Fructose-bisphosphate aldolase	P04075	ALDOA_HUMAN	Fructose-bisphosphate aldolase A (EC 4.1.2.13) (Lung cancer antigen NY-LU-1) (Muscle-type aldolase)	458	4e-162
A0A0K0DUW9	WD_REPEATS_REGION domain-containing protein	P63244	RACK1_HUMAN	Receptor of activated protein C kinase 1 (Cell proliferation-inducing gene 21 protein) (Guanine nucleotide-binding protein subunit beta-2-like 1) (Guanine nucleotide-binding protein subunit beta-like protein 12.3) (Human lung cancer oncogene 7 protein) (HLC-7) (Receptor for activated C kinase) (Small ribosomal subunit protein RACK1) [Cleaved into: Receptor of activated protein C kinase 1, N-termi…	454	3e-162
A0A0K0DVC5	Uncharacterized protein	P39023	RL3_HUMAN	60S ribosomal protein L3 (HIV-1 TAR RNA-binding protein B) (TARBP-B) (Large ribosomal subunit protein uL3)	645	0
A0A0K0DVE0	SHSP domain-containing protein	O14558	HSPB6_HUMAN	Heat shock protein beta-6 (HspB6) (Heat shock 20 kDa-like protein p20)	50.1	7e-09
A0A0K0DVE4	Uncharacterized protein	P02545	LMNA_HUMAN	Prelamin-A/C [Cleaved into: Lamin-A/C (70 kDa lamin) (Renal carcinoma antigen NY-REN-32)]	191	3e-53
A0A0K0DVE5	Peptidyl-prolyl cis-trans isomerase	P23284	PPIB_HUMAN	Peptidyl-prolyl cis-trans isomerase B (PPIase B) (EC 5.2.1.8) (CYP-S1) (Cyclophilin B) (Rotamase B) (S-cyclophilin) (SCYLP)	287	1e-99
A0A0K0DVG5	Uncharacterized protein	P61020	RAB5B_HUMAN	Ras-related protein Rab-5B (EC 3.6.5.2)	326	8e-113
A0A0K0DVJ4	Isocitrate dehydrogenase [NAD] subunit, mitochondrial	P50213	IDH3A_HUMAN	Isocitrate dehydrogenase [NAD] subunit alpha, mitochondrial (EC 1.1.1.41) (Isocitric dehydrogenase subunit alpha) (NAD(+)-specific ICDH subunit alpha)	491	3e-175
A0A0K0DVR3	Uncharacterized protein	P0CG48	UBC_HUMAN	Polyubiquitin-C [Cleaved into: Ubiquitin]	590	0
A0A0K0DVS8	Uncharacterized protein	Q15417	CNN3_HUMAN	Calponin-3 (Calponin, acidic isoform)	77	1e-15
A0A0K0DVT7	Malic enzyme	Q16798	MAON_HUMAN	NADP-dependent malic enzyme, mitochondrial (NADP-ME) (EC 1.1.1.40) (Malic enzyme 3)	631	0
A0A0K0DVU1	Uncharacterized protein	A0AVI2	FR1L5_HUMAN	Fer-1-like protein 5	33.5	0.038
A0A0K0DVU6	Uncharacterized protein	P11310	ACADM_HUMAN	Medium-chain specific acyl-CoA dehydrogenase, mitochondrial (MCAD) (EC 1.3.8.7) (Medium chain acyl-CoA dehydrogenase) (MCADH)	484	5e-171
A0A0K0DVV0	Malate dehydrogenase	P40925	MDHC_HUMAN	Malate dehydrogenase, cytoplasmic (EC 1.1.1.37) (Cytosolic malate dehydrogenase) (Diiodophenylpyruvate reductase) (EC 1.1.1.96)	407	5e-143
A0A0K0DVX2	Cyanate hydratase	O75970	MPDZ_HUMAN	Multiple PDZ domain protein (Multi-PDZ domain protein 1)	28.9	1.7
A0A0K0DW52	Uncharacterized protein	O75964	ATP5L_HUMAN	ATP synthase subunit g, mitochondrial (ATPase subunit g) (ATP synthase membrane subunit g)	59.7	1e-12
A0A0K0DW66	Uncharacterized protein	O75439	MPPB_HUMAN	Mitochondrial-processing peptidase subunit beta (EC 3.4.24.64) (Beta-MPP) (P-52)	354	6e-118
A0A0K0DW92	Adenosylhomocysteinase	P23526	SAHH_HUMAN	Adenosylhomocysteinase (AdoHcyase) (EC 3.3.1.1) (S-adenosyl-L-homocysteine hydrolase)	676	0
A0A0K0DWA1	Adenosylhomocysteinase	P23526	SAHH_HUMAN	Adenosylhomocysteinase (AdoHcyase) (EC 3.3.1.1) (S-adenosyl-L-homocysteine hydrolase)	667	0
A0A0K0DWB2	Coronin	Q9ULV4	COR1C_HUMAN	Coronin-1C (Coronin-3) (hCRNN4)	450	5e-154
A0A0K0DWB4	GTP-binding nuclear protein	P62826	RAN_HUMAN	GTP-binding nuclear protein Ran (EC 3.6.5.-) (Androgen receptor-associated protein 24) (GTPase Ran) (Ras-like protein TC4) (Ras-related nuclear protein)	387	4e-139
A0A0K0DWH2	S4 RNA-binding domain-containing protein	O95394	AGM1_HUMAN	Phosphoacetylglucosamine mutase (PAGM) (EC 5.4.2.3) (Acetylglucosamine phosphomutase) (N-acetylglucosamine-phosphate mutase) (Phosphoglucomutase-3) (PGM 3)	322	2e-102
A0A0K0DWH8	4-hydroxyphenylpyruvate dioxygenase	Q04446	GLGB_HUMAN	1,4-alpha-glucan-branching enzyme (EC 2.4.1.18) (Brancher enzyme) (Glycogen-branching enzyme)	830	0
A0A0K0DWI3	Glutathione peroxidase	P36969	GPX4_HUMAN	Phospholipid hydroperoxide glutathione peroxidase (PHGPx) (EC 1.11.1.12) (Glutathione peroxidase 4) (GPx-4) (GSHPx-4)	155	3e-48
A0A0K0DWL4	Carboxypeptidase	P46976	GLYG_HUMAN	Glycogenin-1 (GN-1) (GN1) (EC 2.4.1.186)	277	2e-86
A0A0K0DWR6	Fructose-bisphosphate aldolase	P04075	ALDOA_HUMAN	Fructose-bisphosphate aldolase A (EC 4.1.2.13) (Lung cancer antigen NY-LU-1) (Muscle-type aldolase)	493	3e-176
A0A0K0DWU3	Thioredoxin domain-containing protein	Q5VZ03	NXNL2_HUMAN	Nucleoredoxin-like protein 2 (Rod-derived cone viability factor 2) (RdCVF2)	105	2e-29
A0A0K0DWV6	S10_plectin domain-containing protein	P46783	RS10_HUMAN	40S ribosomal protein S10 (Small ribosomal subunit protein eS10)	124	9e-37
A0A0K0DWW2	Aconitate hydratase, mitochondrial	Q99798	ACON_HUMAN	Aconitate hydratase, mitochondrial (Aconitase) (EC 4.2.1.3) (Citrate hydro-lyase)	1156	0
A0A0K0DX37	VOC domain-containing protein	Q96PE7	MCEE_HUMAN	Methylmalonyl-CoA epimerase, mitochondrial (EC 5.1.99.1) (DL-methylmalonyl-CoA racemase)	195	7e-65
A0A0K0DX43	Thioredoxin domain-containing protein	Q8IXB1	DJC10_HUMAN	DnaJ homolog subfamily C member 10 (EC 1.8.4.-) (Endoplasmic reticulum DNA J domain-containing protein 5) (ER-resident protein ERdj5) (ERdj5) (Macrothioredoxin) (MTHr)	43.9	0.0001
A0A0K0DX69	Uncharacterized protein	Q96LJ7	DHRS1_HUMAN	Dehydrogenase/reductase SDR family member 1 (EC 1.1.1.-) (Short chain dehydrogenase/reductase family 19C member 1) (Protein SDR19C1)	261	3e-86
A0A0K0DX81	Histone H4	P62805	H4_HUMAN	Histone H4	194	3e-66
A0A0K0DXB4	Cofactor-independent phosphoglycerate mutase	O14733	MP2K7_HUMAN	Dual specificity mitogen-activated protein kinase kinase 7 (MAP kinase kinase 7) (MAPKK 7) (EC 2.7.12.2) (JNK-activating kinase 2) (MAPK/ERK kinase 7) (MEK 7) (Stress-activated protein kinase kinase 4) (SAPK kinase 4) (SAPKK-4) (SAPKK4) (c-Jun N-terminal kinase kinase 2) (JNK kinase 2) (JNKK 2)	37	0.024
A0A0K0DXJ5	Uncharacterized protein	Q8WXW3	PIBF1_HUMAN	Progesterone-induced-blocking factor 1 (PIBF) (Centrosomal protein of 90 kDa) (CEP90)	29.6	2.5
A0A0K0DXN2	Uncharacterized protein	O75366	AVIL_HUMAN	Advillin (p92)	246	2e-73
A0A0K0DXQ5	Uncharacterized protein	Q16762	THTR_HUMAN	Thiosulfate sulfurtransferase (EC 2.8.1.1) (Rhodanese)	86.3	2e-19
A0A0K0DXU5	Uncharacterized protein	P49748	ACADV_HUMAN	Very long-chain specific acyl-CoA dehydrogenase, mitochondrial (VLCAD) (EC 1.3.8.9)	533	0
A0A0K0DXV1	Lipocln_cytosolic_FA-bd_dom domain-containing protein	P15090	FABP4_HUMAN	Fatty acid-binding protein, adipocyte (Adipocyte lipid-binding protein) (ALBP) (Adipocyte-type fatty acid-binding protein) (A-FABP) (AFABP) (Fatty acid-binding protein 4)	112	4e-33
A0A0K0DXV6	Tubulin alpha chain	Q9BQE3	TBA1C_HUMAN	Tubulin alpha-1C chain (Alpha-tubulin 6) (Tubulin alpha-6 chain) [Cleaved into: Detyrosinated tubulin alpha-1C chain]	819	0
A0A0K0DXW7	Ribosomal protein L15	P61313	RL15_HUMAN	60S ribosomal protein L15 (Large ribosomal subunit protein eL15)	317	2e-111
A0A0K0DXX5	Uncharacterized protein	P63261	ACTG_HUMAN	Actin, cytoplasmic 2 (Gamma-actin) [Cleaved into: Actin, cytoplasmic 2, N-terminally processed]	770	0
A0A0K0DY21	40S ribosomal protein S8	P62241	RS8_HUMAN	40S ribosomal protein S8 (Small ribosomal subunit protein eS8)	289	6e-100
A0A0K0DY25	ADF-H domain-containing protein	Q9Y281	COF2_HUMAN	Cofilin-2 (Cofilin, muscle isoform)	66.2	3e-14
A0A0K0DY27	Uncharacterized protein	O60760	HPGDS_HUMAN	Hematopoietic prostaglandin D synthase (H-PGDS) (EC 5.3.99.2) (GST class-sigma) (Glutathione S-transferase) (EC 2.5.1.18) (Glutathione-dependent PGD synthase) (Glutathione-requiring prostaglandin D synthase) (Prostaglandin-H2 D-isomerase)	110	3e-30
A0A0K0DY39	Profilin	Q8NHR9	PROF4_HUMAN	Profilin-4 (Profilin IV)	54.3	2e-10
A0A0K0DY51	Uncharacterized protein	Q9NZT2	OGFR_HUMAN	Opioid growth factor receptor (OGFr) (Protein 7-60) (Zeta-type opioid receptor)	47.4	3e-06
A0A0K0DY53	Uncharacterized protein	O60664	PLIN3_HUMAN	Perilipin-3 (47 kDa mannose 6-phosphate receptor-binding protein) (47 kDa MPR-binding protein) (Cargo selection protein TIP47) (Mannose-6-phosphate receptor-binding protein 1) (Placental protein 17) (PP17)	30.4	0.17
A0A0K0DY78	Uncharacterized protein	P45954	ACDSB_HUMAN	Short/branched chain specific acyl-CoA dehydrogenase, mitochondrial (SBCAD) (EC 1.3.8.5) (2-methyl branched chain acyl-CoA dehydrogenase) (2-MEBCAD) (2-methylbutyryl-coenzyme A dehydrogenase) (2-methylbutyryl-CoA dehydrogenase)	499	2e-176
A0A0K0DY84	NADH dehydrogenase [ubiquinone] 1 alpha subcomplex subunit 12	Q9UI09	NDUAC_HUMAN	NADH dehydrogenase [ubiquinone] 1 alpha subcomplex subunit 12 (13 kDa differentiation-associated protein) (Complex I-B17.2) (CI-B17.2) (CIB17.2) (NADH-ubiquinone oxidoreductase subunit B17.2)	119	2e-35
A0A0K0DY85	ATP-dependent 6-phosphofructokinase	P08237	PFKAM_HUMAN	ATP-dependent 6-phosphofructokinase, muscle type (ATP-PFK) (PFK-M) (EC 2.7.1.11) (6-phosphofructokinase type A) (Phosphofructo-1-kinase isozyme A) (PFK-A) (Phosphohexokinase)	877	0
A0A0K0DYC6	FABP domain-containing protein	P02689	MYP2_HUMAN	Myelin P2 protein (Peripheral myelin protein 2)	55.8	1e-10
A0A0K0DYF5	Uncharacterized protein	O75489	NDUS3_HUMAN	NADH dehydrogenase [ubiquinone] iron-sulfur protein 3, mitochondrial (EC 7.1.1.2) (Complex I-30kD) (CI-30kD) (NADH-ubiquinone oxidoreductase 30 kDa subunit)	26.6	6.2
A0A0K0DYG0	TLDc domain-containing protein	Q9ULP9	TBC24_HUMAN	TBC1 domain family member 24	35.4	0.051
A0A0K0DYH8	Isocitrate dehydrogenase [NADP]	P48735	IDHP_HUMAN	Isocitrate dehydrogenase [NADP], mitochondrial (IDH) (EC 1.1.1.42) (ICD-M) (IDP) (NADP(+)-specific ICDH) (Oxalosuccinate decarboxylase)	593	0
A0A0K0DYI9	Uncharacterized protein	P56134	ATPK_HUMAN	ATP synthase subunit f, mitochondrial (ATP synthase membrane subunit f)	40	4e-05
A0A0K0DYN6	Uncharacterized protein	P22695	QCR2_HUMAN	Cytochrome b-c1 complex subunit 2, mitochondrial (Complex III subunit 2) (Core protein II) (Ubiquinol-cytochrome-c reductase complex core protein 2)	172	4e-49
A0A0K0DYN8	14_3_3 domain-containing protein	P31946	1433B_HUMAN	14-3-3 protein beta/alpha (Protein 1054) (Protein kinase C inhibitor protein 1) (KCIP-1) [Cleaved into: 14-3-3 protein beta/alpha, N-terminally processed]	400	3e-143
A0A0K0DYR6	Uncharacterized protein	Q15417	CNN3_HUMAN	Calponin-3 (Calponin, acidic isoform)	84.7	2e-18
A0A0K0DYT1	Nucleoside diphosphate kinase	P22392	NDKB_HUMAN	Nucleoside diphosphate kinase B (NDK B) (NDP kinase B) (EC 2.7.4.6) (C-myc purine-binding transcription factor PUF) (Histidine protein kinase NDKB) (EC 2.7.13.3) (nm23-H2)	233	2e-80
A0A0K0DYW5	Glucose-6-phosphate isomerase	P06744	G6PI_HUMAN	Glucose-6-phosphate isomerase (GPI) (EC 5.3.1.9) (Autocrine motility factor) (AMF) (Neuroleukin) (NLK) (Phosphoglucose isomerase) (PGI) (Phosphohexose isomerase) (PHI) (Sperm antigen 36) (SA-36)	786	0
A0A0K0DYX3	Uncharacterized protein	P30536	TSPO_HUMAN	Translocator protein (Mitochondrial benzodiazepine receptor) (PKBS) (Peripheral-type benzodiazepine receptor) (PBR)	36.6	0.002
A0A0K0DZ06	Uncharacterized protein	Q9H5Q4	TFB2M_HUMAN	Dimethyladenosine transferase 2, mitochondrial (EC 2.1.1.-) (Hepatitis C virus NS5A-transactivated protein 5) (HCV NS5A-transactivated protein 5) (Mitochondrial 12S rRNA dimethylase 2) (Mitochondrial transcription factor B2) (h-mtTFB) (h-mtTFB2) (hTFB2M) (mtTFB2) (S-adenosylmethionine-6-N', N'-adenosyl(rRNA) dimethyltransferase 2)	30.8	0.28
A0A0K0DZ11	Uncharacterized protein	P10586	PTPRF_HUMAN	Receptor-type tyrosine-protein phosphatase F (EC 3.1.3.48) (Leukocyte common antigen related) (LAR)	134	6e-31
A0A0K0DZ18	Uncharacterized protein	P20674	COX5A_HUMAN	Cytochrome c oxidase subunit 5A, mitochondrial (Cytochrome c oxidase polypeptide Va)	120	3e-35
A0A0K0DZ33	DUF148 domain-containing protein	Q5T1M5	FKB15_HUMAN	FK506-binding protein 15 (FKBP-15) (133 kDa FK506-binding protein) (133 kDa FKBP) (FKBP-133) (WASP- and FKBP-like protein) (WAFL)	36.2	0.029
A0A0K0DZ34	Uncharacterized protein	P10809	CH60_HUMAN	60 kDa heat shock protein, mitochondrial (EC 5.6.1.7) (60 kDa chaperonin) (Chaperonin 60) (CPN60) (Heat shock protein 60) (HSP-60) (Hsp60) (HuCHA60) (Mitochondrial matrix protein P1) (P60 lymphocyte protein)	776	0
A0A0K0DZ35	Uncharacterized protein	O14734	ACOT8_HUMAN	Acyl-coenzyme A thioesterase 8 (Acyl-CoA thioesterase 8) (EC 3.1.2.1) (EC 3.1.2.11) (EC 3.1.2.2) (EC 3.1.2.3) (EC 3.1.2.5) (Choloyl-coenzyme A thioesterase) (EC 3.1.2.27) (HIV-Nef-associated acyl-CoA thioesterase) (Peroxisomal acyl-CoA thioesterase 2) (PTE-2) (Peroxisomal acyl-coenzyme A thioester hydrolase 1) (PTE-1) (Peroxisomal long-chain acyl-CoA thioesterase 1) (Thioesterase II) (hACTE-III) …	138	2e-37
A0A0K0DZ47	Ribosomal protein	P62906	RL10A_HUMAN	60S ribosomal protein L10a (CSA-19) (Large ribosomal subunit protein uL1) (Neural precursor cell expressed developmentally down-regulated protein 6) (NEDD-6)	291	3e-101
A0A0K0DZ66	Aminotran_1_2 domain-containing protein	P24298	ALAT1_HUMAN	Alanine aminotransferase 1 (ALT1) (EC 2.6.1.2) (Glutamate pyruvate transaminase 1) (GPT 1) (Glutamic--alanine transaminase 1) (Glutamic--pyruvic transaminase 1)	570	0
A0A0K0DZ90	Uncharacterized protein	P27797	CALR_HUMAN	Calreticulin (CRP55) (Calregulin) (Endoplasmic reticulum resident protein 60) (ERp60) (HACBP) (grp60)	444	3e-154
A0A0K0DZB7	Uncharacterized protein	P0DP24	CALM2_HUMAN	Calmodulin-2	293	9e-104
A0A0K0DZE9	SCP domain-containing protein	Q9H4G4	GAPR1_HUMAN	Golgi-associated plant pathogenesis-related protein 1 (GAPR-1) (Golgi-associated PR-1 protein) (Glioma pathogenesis-related protein 2) (GliPR 2)	114	1e-32
A0A0K0DZH2	Uncharacterized protein	P10644	KAP0_HUMAN	cAMP-dependent protein kinase type I-alpha regulatory subunit (Tissue-specific extinguisher 1) (TSE1)	454	2e-160
A0A0K0DZH9	Uncharacterized protein	P13533	MYH6_HUMAN	Myosin-6 (Myosin heavy chain 6) (Myosin heavy chain, cardiac muscle alpha isoform) (MyHC-alpha)	1942	0
A0A0K0DZJ4	L-lactate dehydrogenase	P07195	LDHB_HUMAN	L-lactate dehydrogenase B chain (LDH-B) (EC 1.1.1.27) (LDH heart subunit) (LDH-H) (Renal carcinoma antigen NY-REN-46)	410	7e-144
A0A0K0DZK0	Glutathione peroxidase	P22352	GPX3_HUMAN	Glutathione peroxidase 3 (GPx-3) (GSHPx-3) (EC 1.11.1.9) (Extracellular glutathione peroxidase) (Plasma glutathione peroxidase) (GPx-P) (GSHPx-P)	144	4e-43
A0A0K0DZN6	Uncharacterized protein	P06732	KCRM_HUMAN	Creatine kinase M-type (EC 2.7.3.2) (Creatine kinase M chain) (Creatine phosphokinase M-type) (CPK-M) (M-CK)	283	4e-93
A0A0K0DZN9	Uncharacterized protein	A6NMZ7	CO6A6_HUMAN	Collagen alpha-6(VI) chain	89.4	2e-17
A0A0K0DZP8	t-SNARE coiled-coil homology domain-containing protein	P24043	LAMA2_HUMAN	Laminin subunit alpha-2 (Laminin M chain) (Laminin-12 subunit alpha) (Laminin-2 subunit alpha) (Laminin-4 subunit alpha) (Merosin heavy chain)	62.4	1e-09
A0A0K0DZU6	Pept_C1 domain-containing protein	P07858	CATB_HUMAN	Cathepsin B (EC 3.4.22.1) (APP secretase) (APPS) (Cathepsin B1) [Cleaved into: Cathepsin B light chain; Cathepsin B heavy chain]	318	2e-107
A0A0K0DZY5	Proteasome subunit alpha type	O14818	PSA7_HUMAN	Proteasome subunit alpha type-7 (Proteasome subunit RC6-1) (Proteasome subunit XAPC7)	307	3e-106
A0A0K0E022	Uncharacterized protein	P18583	SON_HUMAN	Protein SON (Bax antagonist selected in saccharomyces 1) (BASS1) (Negative regulatory element-binding protein) (NRE-binding protein) (Protein DBP-5) (SON3)	32.7	0.76
A0A0K0E091	Dihydrolipoyl dehydrogenase	P09622	DLDH_HUMAN	Dihydrolipoyl dehydrogenase, mitochondrial (EC 1.8.1.4) (Dihydrolipoamide dehydrogenase) (Glycine cleavage system L protein)	711	0
A0A0K0E0B3	L51_S25_CI-B8 domain-containing protein	O43678	NDUA2_HUMAN	NADH dehydrogenase [ubiquinone] 1 alpha subcomplex subunit 2 (Complex I-B8) (CI-B8) (NADH-ubiquinone oxidoreductase B8 subunit)	101	1e-29
A0A0K0E0B4	DJ-1_PfpI domain-containing protein	Q99497	PARK7_HUMAN	Parkinson disease protein 7 (Maillard deglycase) (Oncogene DJ1) (Parkinsonism-associated deglycase) (Protein DJ-1) (DJ-1) (Protein/nucleic acid deglycase DJ-1) (EC 3.1.2.-, EC 3.5.1.-, EC 3.5.1.124)	139	1e-41
A0A0K0E0H9	Uncharacterized protein	P32929	CGL_HUMAN	Cystathionine gamma-lyase (CGL) (CSE) (EC 4.4.1.1) (Cysteine desulfhydrase) (Cysteine-protein sulfhydrase) (Gamma-cystathionase) (Homocysteine desulfhydrase) (EC 4.4.1.2)	447	4e-157
A0A0K0E0N3	Profilin	P07737	PROF1_HUMAN	Profilin-1 (Epididymis tissue protein Li 184a) (Profilin I)	48.9	6e-08
A0A0K0E0N7	Uncharacterized protein	Q16836	HCDH_HUMAN	Hydroxyacyl-coenzyme A dehydrogenase, mitochondrial (HCDH) (EC 1.1.1.35) (Medium and short-chain L-3-hydroxyacyl-coenzyme A dehydrogenase) (Short-chain 3-hydroxyacyl-CoA dehydrogenase)	337	3e-116
A0A0K0E0S9	ATP-dependent 6-phosphofructokinase	P08237	PFKAM_HUMAN	ATP-dependent 6-phosphofructokinase, muscle type (ATP-PFK) (PFK-M) (EC 2.7.1.11) (6-phosphofructokinase type A) (Phosphofructo-1-kinase isozyme A) (PFK-A) (Phosphohexokinase)	914	0
A0A0K0E0W3	Uncharacterized protein	P12074	CX6A1_HUMAN	Cytochrome c oxidase subunit 6A1, mitochondrial (Cytochrome c oxidase polypeptide VIa-liver) (Cytochrome c oxidase subunit VIA-liver) (COX VIa-L)	61.2	2e-13
A0A0K0E0Y6	Tubulin alpha chain	Q9BQE3	TBA1C_HUMAN	Tubulin alpha-1C chain (Alpha-tubulin 6) (Tubulin alpha-6 chain) [Cleaved into: Detyrosinated tubulin alpha-1C chain]	776	0
A0A0K0E0Z0	ETF domain-containing protein	P38117	ETFB_HUMAN	Electron transfer flavoprotein subunit beta (Beta-ETF)	300	3e-103
A0A0K0E111	Uncharacterized protein	P12111	CO6A3_HUMAN	Collagen alpha-3(VI) chain	50.1	2e-06
A0A0K0E113	Galectin	P30050	RL12_HUMAN	60S ribosomal protein L12 (Large ribosomal subunit protein uL11)	271	1e-90
A0A0K0E120	Uncharacterized protein	Q5T5Y3	CAMP1_HUMAN	Calmodulin-regulated spectrin-associated protein 1	36.2	0.074
A0A0K0E132	Uncharacterized protein	Q86Y07	VRK2_HUMAN	Serine/threonine-protein kinase VRK2 (EC 2.7.11.1) (Vaccinia-related kinase 2)	27.3	0.84
A0A0K0E133	Uncharacterized protein	P14927	QCR7_HUMAN	Cytochrome b-c1 complex subunit 7 (Complex III subunit 7) (Complex III subunit VII) (QP-C) (Ubiquinol-cytochrome c reductase complex 14 kDa protein)	59.7	1e-12
A0A0K0E1D9	Peptidyl-prolyl cis-trans isomerase	P62937	PPIA_HUMAN	Peptidyl-prolyl cis-trans isomerase A (PPIase A) (EC 5.2.1.8) (Cyclophilin A) (Cyclosporin A-binding protein) (Rotamase A) [Cleaved into: Peptidyl-prolyl cis-trans isomerase A, N-terminally processed]	228	3e-77
A0A0K0E1E9	NIPSNAP domain-containing protein	O75323	NIPS2_HUMAN	Protein NipSnap homolog 2 (NipSnap2) (Glioblastoma-amplified sequence)	204	1e-64
A0A0K0E1N0	Ribos_L4_asso_C domain-containing protein	P36578	RL4_HUMAN	60S ribosomal protein L4 (60S ribosomal protein L1) (Large ribosomal subunit protein uL4)	405	1e-140
A0A0K0E1Q6	Alpha-1,4 glucan phosphorylase	P11217	PYGM_HUMAN	Glycogen phosphorylase, muscle form (EC 2.4.1.1) (Myophosphorylase)	1189	0
A0A0K0E1T0	Succinate dehydrogenase [ubiquinone] cytochrome b small subunit	O14521	DHSD_HUMAN	Succinate dehydrogenase [ubiquinone] cytochrome b small subunit, mitochondrial (CybS) (CII-4) (QPs3) (Succinate dehydrogenase complex subunit D) (Succinate-ubiquinone oxidoreductase cytochrome b small subunit) (Succinate-ubiquinone reductase membrane anchor subunit)	59.7	5e-12
A0A0K0E1V5	Uncharacterized protein	Q96LB1	MRGX2_HUMAN	Mas-related G-protein coupled receptor member X2	27.7	2.2
A0A0K0E1W2	Uncharacterized protein	Q96FH0	BORC8_HUMAN	BLOC-1-related complex subunit 8 (MEF2B neighbor)	30.8	0.91
A0A0K0E1X3	Uncharacterized protein	Q92597	NDRG1_HUMAN	Protein NDRG1 (Differentiation-related gene 1 protein) (DRG-1) (N-myc downstream-regulated gene 1 protein) (Nickel-specific induction protein Cap43) (Reducing agents and tunicamycin-responsive protein) (RTP) (Rit42)	134	2e-36
A0A0K0E284	Uncharacterized protein	P84077	ARF1_HUMAN	ADP-ribosylation factor 1	361	6e-130
A0A0K0E289	Uncharacterized protein	P05976	MYL1_HUMAN	Myosin light chain 1/3, skeletal muscle isoform (MLC1/MLC3) (MLC1F/MLC3F) (Myosin light chain alkali 1/2) (Myosin light chain A1/A2)	134	1e-40
A0A0K0E2A0	Uncharacterized protein	Q9UBX3	DIC_HUMAN	Mitochondrial dicarboxylate carrier (DIC) (Solute carrier family 25 member 10)	370	3e-130
A0A0K0E2A1	Proteasome subunit alpha type	P28066	PSA5_HUMAN	Proteasome subunit alpha type-5 (Macropain zeta chain) (Multicatalytic endopeptidase complex zeta chain) (Proteasome zeta chain)	310	1e-107
A0A0K0E2C4	Uncharacterized protein	P24752	THIL_HUMAN	Acetyl-CoA acetyltransferase, mitochondrial (EC 2.3.1.9) (Acetoacetyl-CoA thiolase) (T2)	487	3e-172
A0A0K0E2E6	Uncharacterized protein	P13284	GILT_HUMAN	Gamma-interferon-inducible lysosomal thiol reductase (EC 1.8.-.-) (Gamma-interferon-inducible protein IP-30) (Legumaturain)	94	2e-22
A0A0K0E2F4	Uncharacterized protein	Q86VM9	ZCH18_HUMAN	Zinc finger CCCH domain-containing protein 18 (Nuclear protein NHN1)	28.9	1
A0A0K0E2H2	TPR_REGION domain-containing protein	O43765	SGTA_HUMAN	Small glutamine-rich tetratricopeptide repeat-containing protein alpha (Alpha-SGT) (Vpu-binding protein) (UBP)	150	9e-43
A0A0K0E2N6	Aldedh domain-containing protein	Q02252	MMSA_HUMAN	Methylmalonate-semialdehyde dehydrogenase [acylating], mitochondrial (MMSDH) (Malonate-semialdehyde dehydrogenase [acylating]) (EC 1.2.1.18) (EC 1.2.1.27) (Aldehyde dehydrogenase family 6 member A1)	694	0
A0A0K0E2W2	Uncharacterized protein	P12883	MYH7_HUMAN	Myosin-7 (Myosin heavy chain 7) (Myosin heavy chain slow isoform) (MyHC-slow) (Myosin heavy chain, cardiac muscle beta isoform) (MyHC-beta)	1792	0
A0A0K0E2Z8	Uncharacterized protein	Q13572	ITPK1_HUMAN	Inositol-tetrakisphosphate 1-kinase (EC 2.7.1.134) (Inositol 1,3,4-trisphosphate 5/6-kinase) (Inositol-triphosphate 5/6-kinase) (Ins(1,3,4)P(3) 5/6-kinase) (EC 2.7.1.159)	26.2	1.8
A0A0K0E319	Uncharacterized protein	Q5TGI0	FAXC_HUMAN	Failed axon connections homolog	127	2e-33
A0A0K0E371	Histone H2B	Q99880	H2B1L_HUMAN	Histone H2B type 1-L (Histone H2B.c) (H2B/c)	184	1e-61
A0A0K0E381	Uncharacterized protein	P35268	RL22_HUMAN	60S ribosomal protein L22 (EBER-associated protein) (EAP) (Epstein-Barr virus small RNA-associated protein) (Heparin-binding protein HBp15) (Large ribosomal subunit protein eL22)	112	4e-33
A0A0K0E3Q2	Uncharacterized protein	P26641	EF1G_HUMAN	Elongation factor 1-gamma (EF-1-gamma) (eEF-1B gamma)	362	1e-122
A0A0K0E3S7	Uncharacterized protein	Q9BV86	NTM1A_HUMAN	N-terminal Xaa-Pro-Lys N-methyltransferase 1 (EC 2.1.1.244) (Alpha N-terminal protein methyltransferase 1A) (Methyltransferase-like protein 11A) (N-terminal RCC1 methyltransferase) (X-Pro-Lys N-terminal protein methyltransferase 1A) (NTM1A) [Cleaved into: N-terminal Xaa-Pro-Lys N-methyltransferase 1, N-terminally processed]	158	3e-45
A0A0K0E3T7	Uncharacterized protein	P56385	ATP5I_HUMAN	ATP synthase subunit e, mitochondrial (ATPase subunit e) (ATP synthase membrane subunit e) [Cleaved into: ATP synthase subunit e, mitochondrial, N-terminally processed]	37	0.0001
A0A0K0E404	Zinc metalloproteinase	O43897	TLL1_HUMAN	Tolloid-like protein 1 (EC 3.4.24.-)	100	5e-23
A0A0K0E405	Zinc metalloproteinase	O43897	TLL1_HUMAN	Tolloid-like protein 1 (EC 3.4.24.-)	89.7	3e-19
A0A0K0E421	Prohibitin	Q99623	PHB2_HUMAN	Prohibitin-2 (B-cell receptor-associated protein BAP37) (D-prohibitin) (Repressor of estrogen receptor activity)	380	9e-134
A0A0K0E457	Glutamate dehydrogenase	P00367	DHE3_HUMAN	Glutamate dehydrogenase 1, mitochondrial (GDH 1) (EC 1.4.1.3)	673	0
A0A0K0E463	ATP synthase subunit alpha	P25705	ATPA_HUMAN	ATP synthase subunit alpha, mitochondrial (ATP synthase F1 subunit alpha)	882	0
A0A0K0E466	ACB domain-containing protein	P07108	ACBP_HUMAN	Acyl-CoA-binding protein (ACBP) (Diazepam-binding inhibitor) (DBI) (Endozepine) (EP)	103	1e-30
A0A0K0E472	Glyceraldehyde-3-phosphate dehydrogenase	P04406	G3P_HUMAN	Glyceraldehyde-3-phosphate dehydrogenase (GAPDH) (EC 1.2.1.12) (Peptidyl-cysteine S-nitrosylase GAPDH) (EC 2.6.99.-)	515	0
A0A0K0E4A1	Uncharacterized protein	Q15654	TRIP6_HUMAN	Thyroid receptor-interacting protein 6 (TR-interacting protein 6) (TRIP-6) (Opa-interacting protein 1) (OIP-1) (Zyxin-related protein 1) (ZRP-1)	197	1e-56
A0A0K0E4E8	Uncharacterized protein	P29353	SHC1_HUMAN	SHC-transforming protein 1 (SHC-transforming protein 3) (SHC-transforming protein A) (Src homology 2 domain-containing-transforming protein C1) (SH2 domain protein C1)	31.2	1.3
A0A0K0E4K7	Uncharacterized protein	P19237	TNNI1_HUMAN	Troponin I, slow skeletal muscle (Troponin I, slow-twitch isoform)	64.3	2e-12
A0A0K0E4R3	Succinate--CoA ligase [ADP/GDP-forming] subunit alpha, mitochondrial	P53597	SUCA_HUMAN	Succinate--CoA ligase [ADP/GDP-forming] subunit alpha, mitochondrial (EC 6.2.1.4) (EC 6.2.1.5) (Succinyl-CoA synthetase subunit alpha) (SCS-alpha)	370	2e-128
A0A0K0E4R6	Uncharacterized protein	P18859	ATP5J_HUMAN	ATP synthase-coupling factor 6, mitochondrial (ATPase subunit F6) (ATP synthase peripheral stalk subunit F6)	29.3	0.23
A0A0K0E4R7	Triosephosphate isomerase	P60174	TPIS_HUMAN	Triosephosphate isomerase (TIM) (EC 5.3.1.1) (Methylglyoxal synthase) (EC 4.2.3.3) (Triose-phosphate isomerase)	298	1e-102
A0A0K0E4Z7	Uncharacterized protein	Q9UMS4	PRP19_HUMAN	Pre-mRNA-processing factor 19 (EC 2.3.2.27) (Nuclear matrix protein 200) (PRP19/PSO4 homolog) (hPso4) (RING-type E3 ubiquitin transferase PRP19) (Senescence evasion factor)	30.8	0.22
A0A0K0E510	Uncharacterized protein	P0DP24	CALM2_HUMAN	Calmodulin-2	114	5e-29
A0A0K0E519	Calcium-transporting ATPase	P16615	AT2A2_HUMAN	Sarcoplasmic/endoplasmic reticulum calcium ATPase 2 (SERCA2) (SR Ca(2+)-ATPase 2) (EC 7.2.2.10) (Calcium pump 2) (Calcium-transporting ATPase sarcoplasmic reticulum type, slow twitch skeletal muscle isoform) (Endoplasmic reticulum class 1/2 Ca(2+) ATPase)	1390	0
A0A0K0E531	ZP domain-containing protein	Q13972	RGRF1_HUMAN	Ras-specific guanine nucleotide-releasing factor 1 (Ras-GRF1) (Guanine nucleotide-releasing protein) (GNRP) (Ras-specific nucleotide exchange factor CDC25)	30	5.9
A0A0K0E569	Thioredoxin domain-containing protein	Q5VZ03	NXNL2_HUMAN	Nucleoredoxin-like protein 2 (Rod-derived cone viability factor 2) (RdCVF2)	79.7	1e-19
A0A0K0E586	WD_REPEATS_REGION domain-containing protein	Q9HAV0	GBB4_HUMAN	Guanine nucleotide-binding protein subunit beta-4 (Transducin beta chain 4)	625	0
A0A0K0E5A6	Uncharacterized protein	Q8WZ42	TITIN_HUMAN	Titin (EC 2.7.11.1) (Connectin) (Rhabdomyosarcoma antigen MU-RMS-40.14)	93.6	6e-21
A0A0K0E5A8	Rab GDP dissociation inhibitor	P50395	GDIB_HUMAN	Rab GDP dissociation inhibitor beta (Rab GDI beta) (Guanosine diphosphate dissociation inhibitor 2) (GDI-2)	617	0
A0A0K0E5B9	Uncharacterized protein	P21333	FLNA_HUMAN	Filamin-A (FLN-A) (Actin-binding protein 280) (ABP-280) (Alpha-filamin) (Endothelial actin-binding protein) (Filamin-1) (Non-muscle filamin)	747	0
A0A0K0E5I3	Adenylate kinase isoenzyme 1	P00568	KAD1_HUMAN	Adenylate kinase isoenzyme 1 (AK 1) (EC 2.7.4.3) (EC 2.7.4.6) (ATP-AMP transphosphorylase 1) (ATP:AMP phosphotransferase) (Adenylate monophosphate kinase) (Myokinase)	234	5e-79
A0A0K0E5J6	Aldedh domain-containing protein	P05091	ALDH2_HUMAN	Aldehyde dehydrogenase, mitochondrial (EC 1.2.1.3) (ALDH class 2) (ALDH-E2) (ALDHI)	644	0
A0A0K0E5K6	ADF-H domain-containing protein	Q9Y281	COF2_HUMAN	Cofilin-2 (Cofilin, muscle isoform)	52	5e-09
A0A0K0E5L9	Histone H3	P84243	H33_HUMAN	Histone H3.3	266	8e-94
A0A0K0E5M6	Uncharacterized protein	Q8IVL0	NAV3_HUMAN	Neuron navigator 3 (Pore membrane and/or filament-interacting-like protein 1) (Steerin-3) (Unc-53 homolog 3) (unc53H3)	35	0.013
A0A0K0E5M9	Uncharacterized protein	Q8IVL0	NAV3_HUMAN	Neuron navigator 3 (Pore membrane and/or filament-interacting-like protein 1) (Steerin-3) (Unc-53 homolog 3) (unc53H3)	31.6	0.15
A0A0K0E5N2	SCP domain-containing protein	Q9H4G4	GAPR1_HUMAN	Golgi-associated plant pathogenesis-related protein 1 (GAPR-1) (Golgi-associated PR-1 protein) (Glioma pathogenesis-related protein 2) (GliPR 2)	114	1e-32
A0A0K0E5S6	Uncharacterized protein	P35232	PHB1_HUMAN	Prohibitin 1	35.8	0.098
A0A0K0E612	Uncharacterized protein	Q00325	MPCP_HUMAN	Phosphate carrier protein, mitochondrial (Phosphate transport protein) (PTP) (Solute carrier family 25 member 3)	436	4e-154
A0A0K0E654	LIM zinc-binding domain-containing protein	Q9UHB6	LIMA1_HUMAN	LIM domain and actin-binding protein 1 (Epithelial protein lost in neoplasm)	67.8	1e-11
A0A0K0E664	PKS_ER domain-containing protein	Q53FA7	QORX_HUMAN	Quinone oxidoreductase PIG3 (EC 1.6.5.5) (NADPH:quinone reductase PIG3) (Tumor protein p53-inducible protein 3) (Protein PIG3) (p53-induced gene 3 protein)	54.7	2e-08
A0A0K0E666	Glutamate dehydrogenase	P00367	DHE3_HUMAN	Glutamate dehydrogenase 1, mitochondrial (GDH 1) (EC 1.4.1.3)	680	0
A0A0K0E671	Uncharacterized protein	Q6PID8	KLD10_HUMAN	Kelch domain-containing protein 10	43.1	0.0002
A0A0K0E6E8	Uncharacterized protein	P10916	MLRV_HUMAN	Myosin regulatory light chain 2, ventricular/cardiac muscle isoform (MLC-2) (MLC-2v) (Cardiac myosin light chain 2) (Myosin light chain 2, slow skeletal/ventricular muscle isoform) (MLC-2s/v) (Ventricular myosin light chain 2)	152	2e-47
A0A0K0E6J0	SCP domain-containing protein	Q9H4G4	GAPR1_HUMAN	Golgi-associated plant pathogenesis-related protein 1 (GAPR-1) (Golgi-associated PR-1 protein) (Glioma pathogenesis-related protein 2) (GliPR 2)	95.9	7e-24
A0A0K0E6Q8	Ribosomal_L18_c domain-containing protein	P46777	RL5_HUMAN	60S ribosomal protein L5 (Large ribosomal subunit protein uL18)	345	8e-120
A0A0K0E6V9	V-type proton ATPase subunit C	P21283	VATC1_HUMAN	V-type proton ATPase subunit C 1 (V-ATPase subunit C 1) (Vacuolar proton pump subunit C 1)	432	1e-151
A0A0K0E6X3	Uncharacterized protein	P12277	KCRB_HUMAN	Creatine kinase B-type (EC 2.7.3.2) (Brain creatine kinase) (B-CK) (Creatine kinase B chain) (Creatine phosphokinase B-type) (CPK-B)	255	8e-82
A0A0K0E785	Cysteine synthase	P35520	CBS_HUMAN	Cystathionine beta-synthase (EC 4.2.1.22) (Beta-thionase) (Serine sulfhydrase)	218	3e-66
A0A0K0E787	Uncharacterized protein	Q9BYV7	BCDO2_HUMAN	Carotenoid-cleaving dioxygenase, mitochondrial (EC 1.13.11.-) (EC 1.13.11.71) (B-diox-II) (Beta,beta-carotene 9',10'-oxygenase) (Beta-carotene dioxygenase 2)	375	4e-124
A0A0K0E7H5	dNK domain-containing protein	O95299	NDUAA_HUMAN	NADH dehydrogenase [ubiquinone] 1 alpha subcomplex subunit 10, mitochondrial (Complex I-42kD) (CI-42kD) (NADH-ubiquinone oxidoreductase 42 kDa subunit)	110	5e-27
A0A0K0E7K3	Uncharacterized protein	P09471	GNAO_HUMAN	Guanine nucleotide-binding protein G(o) subunit alpha	629	0
A0A0K0E7P7	Ribosomal_L16 domain-containing protein	P27635	RL10_HUMAN	60S ribosomal protein L10 (Laminin receptor homolog) (Large ribosomal subunit protein uL16) (Protein QM) (Ribosomal protein L10) (Tumor suppressor QM)	331	5e-117
A0A0K0E7T0	Transket_pyr domain-containing protein	P29401	TKT_HUMAN	Transketolase (TK) (EC 2.2.1.1)	720	0
A0A0K0E7W5	Histone H3	P84243	H33_HUMAN	Histone H3.3	272	4e-96
A0A0K0E7X0	UTP--glucose-1-phosphate uridylyltransferase	Q16851	UGPA_HUMAN	UTP--glucose-1-phosphate uridylyltransferase (EC 2.7.7.9) (UDP-glucose pyrophosphorylase) (UDPGP) (UGPase)	659	0
A0A0K0E804	Pyruvate kinase	P14618	KPYM_HUMAN	Pyruvate kinase PKM (EC 2.7.1.40) (Cytosolic thyroid hormone-binding protein) (CTHBP) (Opa-interacting protein 3) (OIP-3) (Pyruvate kinase 2/3) (Pyruvate kinase muscle isozyme) (Threonine-protein kinase PKM2) (EC 2.7.11.1) (Thyroid hormone-binding protein 1) (THBP1) (Tumor M2-PK) (Tyrosine-protein kinase PKM2) (EC 2.7.10.2) (p58)	644	0
A0A0K0E869	Clathrin heavy chain	Q00610	CLH1_HUMAN	Clathrin heavy chain 1 (Clathrin heavy chain on chromosome 17) (CLH-17)	2333	0
A0A0K0E899	Protein disulfide-isomerase	P07237	PDIA1_HUMAN	Protein disulfide-isomerase (PDI) (EC 5.3.4.1) (Cellular thyroid hormone-binding protein) (Prolyl 4-hydroxylase subunit beta) (p55)	585	0
A0A0K0E8E9	Uncharacterized protein	O14662	STX16_HUMAN	Syntaxin-16 (Syn16)	35.4	0.16
A0A0K0E8H5	Alpha-1,4 glucan phosphorylase	P11217	PYGM_HUMAN	Glycogen phosphorylase, muscle form (EC 2.4.1.1) (Myophosphorylase)	1230	0
A0A0K0E8M4	HMG box domain-containing protein	Q08945	SSRP1_HUMAN	FACT complex subunit SSRP1 (Chromatin-specific transcription elongation factor 80 kDa subunit) (Facilitates chromatin transcription complex 80 kDa subunit) (FACT 80 kDa subunit) (FACTp80) (Facilitates chromatin transcription complex subunit SSRP1) (Recombination signal sequence recognition protein 1) (Structure-specific recognition protein 1) (hSSRP1) (T160)	64.3	5e-13
A0A0K0E8T3	FERM domain-containing protein	O43491	E41L2_HUMAN	Band 4.1-like protein 2 (Erythrocyte membrane protein band 4.1-like 2) (Generally expressed protein 4.1) (4.1G)	286	2e-79
A0A0K0E921	Calponin-homology (CH) domain-containing protein	P37802	TAGL2_HUMAN	Transgelin-2 (Epididymis tissue protein Li 7e) (SM22-alpha homolog)	79.7	2e-19
A0A0K0E926	Transket_pyr domain-containing protein	Q02218	ODO1_HUMAN	2-oxoglutarate dehydrogenase complex component E1 (E1o) (OGDC-E1) (OGDH-E1) (EC 1.2.4.2) (2-oxoglutarate dehydrogenase, mitochondrial) (Alpha-ketoglutarate dehydrogenase) (Alpha-KGDH-E1) (Thiamine diphosphate (ThDP)-dependent 2-oxoglutarate dehydrogenase)	1199	0
A0A0K0E942	Glutaredoxin domain-containing protein	P35754	GLRX1_HUMAN	Glutaredoxin-1 (Thioltransferase-1) (TTase-1)	84.7	2e-22
A0A0K0E943	Vacuolar proton pump subunit B (V-ATPase subunit B) (Vacuolar proton pump subunit B)	P21281	VATB2_HUMAN	V-type proton ATPase subunit B, brain isoform (V-ATPase subunit B 2) (Endomembrane proton pump 58 kDa subunit) (HO57) (Vacuolar proton pump subunit B 2)	847	0
A0A0K0E983	Uncharacterized protein	O43242	PSMD3_HUMAN	26S proteasome non-ATPase regulatory subunit 3 (26S proteasome regulatory subunit RPN3) (26S proteasome regulatory subunit S3) (Proteasome subunit p58)	338	8e-111
A0A0K0E9B9	Ferritin	P02794	FRIH_HUMAN	Ferritin heavy chain (Ferritin H subunit) (EC 1.16.3.1) (Cell proliferation-inducing gene 15 protein) [Cleaved into: Ferritin heavy chain, N-terminally processed]	149	7e-46
A0A0K0E9C8	Uncharacterized protein	Q15907	RB11B_HUMAN	Ras-related protein Rab-11B (EC 3.6.5.2) (GTP-binding protein YPT3)	350	3e-124
A0A0K0E9D4	Uncharacterized protein	Q03252	LMNB2_HUMAN	Lamin-B2	208	1e-59
A0A0K0E9D8	Uncharacterized protein	Q9BPW9	DHRS9_HUMAN	Dehydrogenase/reductase SDR family member 9 (EC 1.1.1.209) (EC 1.1.1.53) (3-alpha hydroxysteroid dehydrogenase) (3-alpha-HSD) (NADP-dependent retinol dehydrogenase/reductase) (RDH-E2) (RDHL) (Retinol dehydrogenase 15) (EC 1.1.1.105) (Short chain dehydrogenase/reductase family 9C member 4) (Short-chain dehydrogenase/reductase retSDR8) (Tracheobronchial epithelial cell-specific retinol dehydrogenas…	206	1e-64
A0A0K0E9G4	Uncharacterized protein	P24043	LAMA2_HUMAN	Laminin subunit alpha-2 (Laminin M chain) (Laminin-12 subunit alpha) (Laminin-2 subunit alpha) (Laminin-4 subunit alpha) (Merosin heavy chain)	68.9	1e-11
A0A0K0E9K9	AAA domain-containing protein	P62333	PRS10_HUMAN	26S proteasome regulatory subunit 10B (26S proteasome AAA-ATPase subunit RPT4) (Proteasome 26S subunit ATPase 6) (Proteasome subunit p42)	655	0
A0A0K0E9M7	LIM zinc-binding domain-containing protein	P49023	PAXI_HUMAN	Paxillin	65.9	2e-11
A0A0K0E9N7	Proteasome subunit alpha type	P25789	PSA4_HUMAN	Proteasome subunit alpha type-4 (Macropain subunit C9) (Multicatalytic endopeptidase complex subunit C9) (Proteasome component C9) (Proteasome subunit L)	342	1e-119
A0A0K0E9Q4	Citrate synthase	O75390	CISY_HUMAN	Citrate synthase, mitochondrial (EC 2.3.3.1) (Citrate (Si)-synthase)	689	0
A0A0K0E9W1	Spectrin beta chain	Q01082	SPTB2_HUMAN	Spectrin beta chain, non-erythrocytic 1 (Beta-II spectrin) (Fodrin beta chain) (Spectrin, non-erythroid beta chain 1)	2308	0
A0A0K0E9Z5	Uncharacterized protein	Q8N145	LGI3_HUMAN	Leucine-rich repeat LGI family member 3 (LGI1-like protein 4) (Leucine-rich glioma-inactivated protein 3)	31.2	0.45
A0A0K0EAD7	Adenylate kinase	P54819	KAD2_HUMAN	Adenylate kinase 2, mitochondrial (AK 2) (EC 2.7.4.3) (ATP-AMP transphosphorylase 2) (ATP:AMP phosphotransferase) (Adenylate monophosphate kinase) [Cleaved into: Adenylate kinase 2, mitochondrial, N-terminally processed]	304	2e-105
A0A0K0EAK1	Isocitrate dehydrogenase [NAD] subunit, mitochondrial	P51553	IDH3G_HUMAN	Isocitrate dehydrogenase [NAD] subunit gamma, mitochondrial (Isocitric dehydrogenase subunit gamma) (NAD(+)-specific ICDH subunit gamma)	384	2e-132
A0A0K0EAL8	Uncharacterized protein	Q16698	DECR_HUMAN	2,4-dienoyl-CoA reductase [(3E)-enoyl-CoA-producing], mitochondrial (EC 1.3.1.124) (2,4-dienoyl-CoA reductase [NADPH]) (4-enoyl-CoA reductase [NADPH]) (Short chain dehydrogenase/reductase family 18C member 1)	261	3e-86
A0A0K0EAQ1	40S ribosomal protein S3a	P61247	RS3A_HUMAN	40S ribosomal protein S3a (Small ribosomal subunit protein eS1) (v-fos transformation effector protein) (Fte-1)	352	1e-123
A0A0K0EAQ7	Glutamine synthetase	P15104	GLNA_HUMAN	Glutamine synthetase (GS) (EC 6.3.1.2) (Glutamate--ammonia ligase) (Palmitoyltransferase GLUL) (EC 2.3.1.225)	518	0
A0A0K0EAS7	Uncharacterized protein	P80404	GABT_HUMAN	4-aminobutyrate aminotransferase, mitochondrial (EC 2.6.1.19) ((S)-3-amino-2-methylpropionate transaminase) (EC 2.6.1.22) (GABA aminotransferase) (GABA-AT) (Gamma-amino-N-butyrate transaminase) (GABA transaminase) (GABA-T) (L-AIBAT)	481	3e-167
A0A0K0EB06	Uncharacterized protein	Q9UKU6	TRHDE_HUMAN	Thyrotropin-releasing hormone-degrading ectoenzyme (TRH-DE) (TRH-degrading ectoenzyme) (EC 3.4.19.6) (Pyroglutamyl-peptidase II) (PAP-II) (TRH-specific aminopeptidase) (Thyroliberinase)	28.5	0.23
A0A0K0EB55	Glycogen [starch] synthase	P13807	GYS1_HUMAN	Glycogen [starch] synthase, muscle (EC 2.4.1.11)	777	0
A0A0K0EB63	Calcium-transporting ATPase	Q16720	AT2B3_HUMAN	Plasma membrane calcium-transporting ATPase 3 (PMCA3) (EC 7.2.2.10) (Plasma membrane calcium ATPase isoform 3) (Plasma membrane calcium pump isoform 3)	1434	0
A0A0K0EBD1	Zinc metalloproteinase	Q16820	MEP1B_HUMAN	Meprin A subunit beta (EC 3.4.24.63) (Endopeptidase-2) (Meprin B) (N-benzoyl-L-tyrosyl-P-amino-benzoic acid hydrolase subunit beta) (PABA peptide hydrolase) (PPH beta)	127	2e-31
A0A0K0EBE1	Peptidase A1 domain-containing protein	P20142	PEPC_HUMAN	Gastricsin (EC 3.4.23.3) (Pepsinogen C)	144	2e-39
A0A0K0EBE3	Phosphoglycerate kinase	P07205	PGK2_HUMAN	Phosphoglycerate kinase 2 (EC 2.7.2.3) (Phosphoglycerate kinase, testis specific)	566	0
A0A0K0EBM9	Protein kinase domain-containing protein	P04181	OAT_HUMAN	Ornithine aminotransferase, mitochondrial (EC 2.6.1.13) (Ornithine delta-aminotransferase) (Ornithine--oxo-acid aminotransferase) [Cleaved into: Ornithine aminotransferase, hepatic form; Ornithine aminotransferase, renal form]	547	0
A0A0K0EBN5	Pyruvate dehydrogenase E1 component subunit beta (EC 1.2.4.1)	P11177	ODPB_HUMAN	Pyruvate dehydrogenase E1 component subunit beta, mitochondrial (PDHE1-B) (EC 1.2.4.1)	480	3e-171
A0A0K0EBN9	Complex1_30kDa domain-containing protein	O75489	NDUS3_HUMAN	NADH dehydrogenase [ubiquinone] iron-sulfur protein 3, mitochondrial (EC 7.1.1.2) (Complex I-30kD) (CI-30kD) (NADH-ubiquinone oxidoreductase 30 kDa subunit)	287	5e-98
A0A0K0EBP3	Uncharacterized protein	P50148	GNAQ_HUMAN	Guanine nucleotide-binding protein G(q) subunit alpha (Guanine nucleotide-binding protein alpha-q)	618	0
A0A0K0EBR9	40S ribosomal protein SA	P08865	RSSA_HUMAN	40S ribosomal protein SA (37 kDa laminin receptor precursor) (37LRP) (37/67 kDa laminin receptor) (LRP/LR) (67 kDa laminin receptor) (67LR) (Colon carcinoma laminin-binding protein) (Laminin receptor 1) (LamR) (Laminin-binding protein precursor p40) (LBP/p40) (Multidrug resistance-associated protein MGr1-Ag) (NEM/1CHD4) (Small ribosomal subunit protein uS2)	301	5e-103
A0A0K0EBT1	Peptidase_M24 domain-containing protein	Q9UQ80	PA2G4_HUMAN	Proliferation-associated protein 2G4 (Cell cycle protein p38-2G4 homolog) (hG4-1) (ErbB3-binding protein 1)	340	3e-115
A0A0K0EBW6	NADH dehydrogenase [ubiquinone] flavoprotein 1, mitochondrial	P49821	NDUV1_HUMAN	NADH dehydrogenase [ubiquinone] flavoprotein 1, mitochondrial (EC 7.1.1.2) (Complex I-51kD) (CI-51kD) (NADH dehydrogenase flavoprotein 1) (NADH-ubiquinone oxidoreductase 51 kDa subunit)	741	0
A0A0K0EC87	Uncharacterized protein	Q01484	ANK2_HUMAN	Ankyrin-2 (ANK-2) (Ankyrin-B) (Brain ankyrin) (Non-erythroid ankyrin)	1649	0
A0A0K0EC96	Uncharacterized protein	Q0P6D6	CCD15_HUMAN	Coiled-coil domain-containing protein 15	41.2	0.003
A0A0K0ECB6	Aldedh domain-containing protein	P49419	AL7A1_HUMAN	Alpha-aminoadipic semialdehyde dehydrogenase (Alpha-AASA dehydrogenase) (EC 1.2.1.31) (Aldehyde dehydrogenase family 7 member A1) (EC 1.2.1.3) (Antiquitin-1) (Betaine aldehyde dehydrogenase) (EC 1.2.1.8) (Delta1-piperideine-6-carboxylate dehydrogenase) (P6c dehydrogenase)	584	0
A0A0K0ECD3	Uncharacterized protein	P62829	RL23_HUMAN	60S ribosomal protein L23 (60S ribosomal protein L17) (Large ribosomal subunit protein uL14)	251	7e-88
A0A0K0ECK4	Galectin	O00182	LEG9_HUMAN	Galectin-9 (Gal-9) (Ecalectin) (Tumor antigen HOM-HD-21)	67	1e-13
A0A0K0ECM9	V-type proton ATPase proteolipid subunit	P27449	VATL_HUMAN	V-type proton ATPase 16 kDa proteolipid subunit c (V-ATPase 16 kDa proteolipid subunit c) (Vacuolar proton pump 16 kDa proteolipid subunit c)	193	2e-64
A0A0K0ECP0	KH type-2 domain-containing protein	P23396	RS3_HUMAN	40S ribosomal protein S3 (EC 4.2.99.18) (Small ribosomal subunit protein uS3)	358	5e-119
A0A0K0ECW9	GLOBIN domain-containing protein	Q9NPG2	NGB_HUMAN	Neuroglobin	27.3	2.8
A0A0K0ECX4	Serine/threonine-protein phosphatase	P62140	PP1B_HUMAN	Serine/threonine-protein phosphatase PP1-beta catalytic subunit (PP-1B) (PPP1CD) (EC 3.1.3.16) (EC 3.1.3.53)	610	0
A0A0K0ECZ8	Succinate--CoA ligase [ADP-forming] subunit beta, mitochondrial	Q9P2R7	SUCB1_HUMAN	Succinate--CoA ligase [ADP-forming] subunit beta, mitochondrial (EC 6.2.1.5) (ATP-specific succinyl-CoA synthetase subunit beta) (A-SCS) (Succinyl-CoA synthetase beta-A chain) (SCS-betaA)	522	0
A0A0K0ED26	Uncharacterized protein	O43315	AQP9_HUMAN	Aquaporin-9 (AQP-9) (Aquaglyceroporin-9) (Small solute channel 1)	171	5e-51
A0A0K0ED90	Uncharacterized protein	Q13418	ILK_HUMAN	Integrin-linked protein kinase (EC 2.7.11.1) (59 kDa serine/threonine-protein kinase) (Beta-integrin-linked kinase) (ILK-1) (ILK-2) (p59ILK)	540	0
A0A0K0EDA6	Uncharacterized protein	P12235	ADT1_HUMAN	ADP/ATP translocase 1 (ADP,ATP carrier protein 1) (ADP,ATP carrier protein, heart/skeletal muscle isoform T1) (Adenine nucleotide translocator 1) (ANT 1) (Solute carrier family 25 member 4)	417	2e-147
A0A0K0EDH2	Uncharacterized protein	P12235	ADT1_HUMAN	ADP/ATP translocase 1 (ADP,ATP carrier protein 1) (ADP,ATP carrier protein, heart/skeletal muscle isoform T1) (Adenine nucleotide translocator 1) (ANT 1) (Solute carrier family 25 member 4)	415	2e-147
A0A0K0EDI0	Calpain catalytic domain-containing protein	O14815	CAN9_HUMAN	Calpain-9 (EC 3.4.22.-) (Digestive tract-specific calpain) (New calpain 4) (nCL-4) (Protein CG36)	505	5e-169
A0A0K0EDK2	Uncharacterized protein	Q6TFL3	CC171_HUMAN	Coiled-coil domain-containing protein 171	31.6	0.23
A0A0K0EDK9	Aspartate aminotransferase	P00505	AATM_HUMAN	Aspartate aminotransferase, mitochondrial (mAspAT) (EC 2.6.1.1) (EC 2.6.1.7) (Fatty acid-binding protein) (FABP-1) (Glutamate oxaloacetate transaminase 2) (Kynurenine aminotransferase 4) (Kynurenine aminotransferase IV) (Kynurenine--oxoglutarate transaminase 4) (Kynurenine--oxoglutarate transaminase IV) (Plasma membrane-associated fatty acid-binding protein) (FABPpm) (Transaminase A)	568	0
A0A0K0EDM8	Eukaryotic translation initiation factor 5A	P63241	IF5A1_HUMAN	Eukaryotic translation initiation factor 5A-1 (eIF-5A-1) (eIF-5A1) (Eukaryotic initiation factor 5A isoform 1) (eIF-5A) (Rev-binding factor) (eIF-4D)	186	3e-61
A0A0K0EDP7	Uncharacterized protein	Q15404	RSU1_HUMAN	Ras suppressor protein 1 (RSP-1) (Rsu-1)	275	6e-93
A0A0K0EDW9	MICOS complex subunit MIC60	Q16891	MIC60_HUMAN	MICOS complex subunit MIC60 (Cell proliferation-inducing gene 4/52 protein) (Mitochondrial inner membrane protein) (Mitofilin) (p87/89)	200	4e-55
A0A0K0EE47	Lipocln_cytosolic_FA-bd_dom domain-containing protein	P15090	FABP4_HUMAN	Fatty acid-binding protein, adipocyte (Adipocyte lipid-binding protein) (ALBP) (Adipocyte-type fatty acid-binding protein) (A-FABP) (AFABP) (Fatty acid-binding protein 4)	90.5	2e-24
A0A0K0EE55	Acyl carrier protein	O14561	ACPM_HUMAN	Acyl carrier protein, mitochondrial (ACP) (CI-SDAP) (NADH-ubiquinone oxidoreductase 9.6 kDa subunit)	79.7	8e-20
A0A0K0EE75	Uncharacterized protein	O94875	SRBS2_HUMAN	Sorbin and SH3 domain-containing protein 2 (Arg-binding protein 2) (ArgBP2) (Arg/Abl-interacting protein 2) (Sorbin)	28.9	1.3
A0A0K0EEF1	Uncharacterized protein	Q9NX63	MIC19_HUMAN	MICOS complex subunit MIC19 (Coiled-coil-helix-coiled-coil-helix domain-containing protein 3)	39.3	0.0003
A0A0K0EEM4	Uncharacterized protein	Q8WZ42	TITIN_HUMAN	Titin (EC 2.7.11.1) (Connectin) (Rhabdomyosarcoma antigen MU-RMS-40.14)	30	0.41
A0A0K0EES0	Ribosomal_L14e domain-containing protein	P50914	RL14_HUMAN	60S ribosomal protein L14 (CAG-ISL 7) (Large ribosomal subunit protein eL14)	128	5e-38
A0A0K0EET5	Uncharacterized protein	Q9Y5K8	VATD_HUMAN	V-type proton ATPase subunit D (V-ATPase subunit D) (V-ATPase 28 kDa accessory protein) (Vacuolar proton pump subunit D)	338	1e-118
A0A0K0EET9	Tr-type G domain-containing protein	P49411	EFTU_HUMAN	Elongation factor Tu, mitochondrial (EF-Tu) (P43)	454	2e-157
A0A0K0EEZ1	Uncharacterized protein	P48047	ATPO_HUMAN	ATP synthase subunit O, mitochondrial (ATP synthase peripheral stalk subunit OSCP) (Oligomycin sensitivity conferral protein) (OSCP)	149	3e-45
A0A0K0EF38	Uncharacterized protein	P38606	VATA_HUMAN	V-type proton ATPase catalytic subunit A (V-ATPase subunit A) (EC 7.1.2.2) (V-ATPase 69 kDa subunit) (Vacuolar ATPase isoform VA68) (Vacuolar proton pump subunit alpha)	1020	0
A0A0K0EF78	Uncharacterized protein	P05166	PCCB_HUMAN	Propionyl-CoA carboxylase beta chain, mitochondrial (PCCase subunit beta) (EC 6.4.1.3) (Propanoyl-CoA:carbon dioxide ligase subunit beta)	795	0
A0A0K0EFA3	Adenylyl cyclase-associated protein	P40123	CAP2_HUMAN	Adenylyl cyclase-associated protein 2 (CAP 2)	373	3e-125
A0A0K0EFC2	Histone H3	Q71DI3	H32_HUMAN	Histone H3.2 (H3-clustered histone 13) (H3-clustered histone 14) (H3-clustered histone 15) (Histone H3/m) (Histone H3/o)	270	4e-95
A0A0K0EFC4	Histone H2B	Q99877	H2B1N_HUMAN	Histone H2B type 1-N (Histone H2B.d) (H2B/d)	187	9e-63
A0A0K0EFC5	Histone H2A	Q8IUE6	H2A2B_HUMAN	Histone H2A type 2-B (H2A-clustered histone 21)	206	2e-70
A0A0K0EFG9	ATP synthase subunit beta	P06576	ATPB_HUMAN	ATP synthase subunit beta, mitochondrial (EC 7.1.2.2) (ATP synthase F1 subunit beta)	835	0
A0A0K0EFI9	3HCDH domain-containing protein	P40939	ECHA_HUMAN	Trifunctional enzyme subunit alpha, mitochondrial (78 kDa gastrin-binding protein) (Monolysocardiolipin acyltransferase) (EC 2.3.1.-) (TP-alpha) [Includes: Long-chain enoyl-CoA hydratase (EC 4.2.1.17); Long chain 3-hydroxyacyl-CoA dehydrogenase (EC 1.1.1.211)]	749	0
A0A0K0EFR5	Phosphotransferase	Q2TB90	HKDC1_HUMAN	Hexokinase HKDC1 (EC 2.7.1.1) (Hexokinase domain-containing protein 1)	291	1e-89
A0A0K0EFX7	Tubulin alpha chain	Q9BQE3	TBA1C_HUMAN	Tubulin alpha-1C chain (Alpha-tubulin 6) (Tubulin alpha-6 chain) [Cleaved into: Detyrosinated tubulin alpha-1C chain]	785	0
A0A0K0EFX8	40S ribosomal protein S7	P62081	RS7_HUMAN	40S ribosomal protein S7 (Small ribosomal subunit protein eS7)	217	2e-72
A0A0K0EG50	V-type proton ATPase subunit F	Q16864	VATF_HUMAN	V-type proton ATPase subunit F (V-ATPase subunit F) (V-ATPase 14 kDa subunit) (Vacuolar proton pump subunit F)	162	4e-53
A0A0K0EG68	SCP domain-containing protein	Q9H4G4	GAPR1_HUMAN	Golgi-associated plant pathogenesis-related protein 1 (GAPR-1) (Golgi-associated PR-1 protein) (Glioma pathogenesis-related protein 2) (GliPR 2)	56.6	7e-10
A0A0K0EGI7	N-acetyltransferase domain-containing protein	Q9NVW2	RNF12_HUMAN	E3 ubiquitin-protein ligase RLIM (EC 2.3.2.27) (LIM domain-interacting RING finger protein) (RING finger LIM domain-binding protein) (R-LIM) (RING finger protein 12) (RING-type E3 ubiquitin transferase RLIM) (Renal carcinoma antigen NY-REN-43)	29.3	1.8
A0A0K0EGJ5	Isocitrate dehydrogenase [NADP]	O75874	IDHC_HUMAN	Isocitrate dehydrogenase [NADP] cytoplasmic (IDH) (IDH1) (EC 1.1.1.42) (Cytosolic NADP-isocitrate dehydrogenase) (IDPc) (NADP(+)-specific ICDH) (Oxalosuccinate decarboxylase)	671	0
A0A0K0EGJ6	Peptidyl-prolyl cis-trans isomerase	P23284	PPIB_HUMAN	Peptidyl-prolyl cis-trans isomerase B (PPIase B) (EC 5.2.1.8) (CYP-S1) (Cyclophilin B) (Rotamase B) (S-cyclophilin) (SCYLP)	269	2e-92
A0A0K0EGN2	Thioredoxin domain-containing protein	P30048	PRDX3_HUMAN	Thioredoxin-dependent peroxide reductase, mitochondrial (EC 1.11.1.24) (Antioxidant protein 1) (AOP-1) (HBC189) (Peroxiredoxin III) (Prx-III) (Peroxiredoxin-3) (Protein MER5 homolog) (Thioredoxin-dependent peroxiredoxin 3)	267	7e-91
A0A0K0EGQ3	Galectin	P56470	LEG4_HUMAN	Galectin-4 (Gal-4) (Antigen NY-CO-27) (L-36 lactose-binding protein) (L36LBP) (Lactose-binding lectin 4)	103	2e-25
A0A0K0EH02	Uncharacterized protein	P42765	THIM_HUMAN	3-ketoacyl-CoA thiolase, mitochondrial (EC 2.3.1.16) (Acetyl-CoA acetyltransferase) (EC 2.3.1.9) (Acetyl-CoA acyltransferase) (Acyl-CoA hydrolase, mitochondrial) (EC 3.1.2.-, EC 3.1.2.1, EC 3.1.2.2) (Beta-ketothiolase) (Mitochondrial 3-oxoacyl-CoA thiolase) (T1)	498	4e-177
A0A0K0EH71	DUF148 domain-containing protein	Q8WZ42	TITIN_HUMAN	Titin (EC 2.7.11.1) (Connectin) (Rhabdomyosarcoma antigen MU-RMS-40.14)	29.6	0.72
A0A0K0EHA6	Uncharacterized protein	P11142	HSP7C_HUMAN	Heat shock cognate 71 kDa protein (EC 3.6.4.10) (Heat shock 70 kDa protein 8) (Lipopolysaccharide-associated protein 1) (LAP-1) (LPS-associated protein 1)	1097	0
A0A0K0EHB5	TPR_REGION domain-containing protein	Q96TC7	RMD3_HUMAN	Regulator of microtubule dynamics protein 3 (RMD-3) (hRMD-3) (Cerebral protein 10) (Protein FAM82A2) (Protein FAM82C) (Protein tyrosine phosphatase-interacting protein 51) (TCPTP-interacting protein 51)	57	3e-09
A0A0K0EHB6	Cytochrome b-c1 complex subunit Rieske, mitochondrial	P47985	UCRI_HUMAN	Cytochrome b-c1 complex subunit Rieske, mitochondrial (EC 7.1.1.8) (Complex III subunit 5) (Cytochrome b-c1 complex subunit 5) (Rieske iron-sulfur protein) (RISP) (Rieske protein UQCRFS1) (Ubiquinol-cytochrome c reductase iron-sulfur subunit) [Cleaved into: Cytochrome b-c1 complex subunit 9 (Su9) (Subunit 9) (8 kDa subunit 9) (Complex III subunit IX) (Cytochrome b-c1 complex subunit 11) (UQCRFS1 …	242	8e-81
A0A0K0EHJ3	Superoxide dismutase [Cu-Zn]	P00441	SODC_HUMAN	Superoxide dismutase [Cu-Zn] (EC 1.15.1.1) (Superoxide dismutase 1) (hSod1)	191	2e-63
A0A0K0EHR9	1,2-dihydroxy-3-keto-5-methylthiopentene dioxygenase	Q9BV57	MTND_HUMAN	Acireductone dioxygenase (Acireductone dioxygenase (Fe(2+)-requiring)) (ARD') (Fe-ARD) (EC 1.13.11.54) (Acireductone dioxygenase (Ni(2+)-requiring)) (ARD) (Ni-ARD) (EC 1.13.11.53) (Membrane-type 1 matrix metalloproteinase cytoplasmic tail-binding protein 1) (MTCBP-1) (Submergence-induced protein-like factor) (Sip-L)	151	7e-47
A0A0K0EHT4	Sodium/potassium-transporting ATPase subunit alpha	P50993	AT1A2_HUMAN	Sodium/potassium-transporting ATPase subunit alpha-2 (Na(+)/K(+) ATPase alpha-2 subunit) (EC 7.2.2.13) (Sodium pump subunit alpha-2)	1507	0
A0A0K0EHV5	Alpha-carbonic anhydrase domain-containing protein	P00918	CAH2_HUMAN	Carbonic anhydrase 2 (EC 4.2.1.1) (Carbonate dehydratase II) (Carbonic anhydrase C) (CAC) (Carbonic anhydrase II) (CA-II) (Cyanamide hydratase CA2) (EC 4.2.1.69)	139	9e-40
A0A0K0EHY8	AAA domain-containing protein	P55072	TERA_HUMAN	Transitional endoplasmic reticulum ATPase (TER ATPase) (EC 3.6.4.6) (15S Mg(2+)-ATPase p97 subunit) (Valosin-containing protein) (VCP)	1227	0
A0A0K0EI07	Uncharacterized protein	P06733	ENOA_HUMAN	Alpha-enolase (EC 4.2.1.11) (2-phospho-D-glycerate hydro-lyase) (C-myc promoter-binding protein) (Enolase 1) (MBP-1) (MPB-1) (Non-neural enolase) (NNE) (Phosphopyruvate hydratase) (Plasminogen-binding protein)	672	0
A0A0K0EI09	Cytochrome b-c1 complex subunit 6	P07919	QCR6_HUMAN	Cytochrome b-c1 complex subunit 6, mitochondrial (Complex III subunit 6) (Complex III subunit VIII) (Cytochrome c1 non-heme 11 kDa protein) (Mitochondrial hinge protein) (Ubiquinol-cytochrome c reductase complex 11 kDa protein)	46.6	1e-08
A0A0K0EI10	Uncharacterized protein	P19404	NDUV2_HUMAN	NADH dehydrogenase [ubiquinone] flavoprotein 2, mitochondrial (EC 7.1.1.2) (NADH-ubiquinone oxidoreductase 24 kDa subunit)	310	7e-108
A0A0K0EI15	Uncharacterized protein	P30084	ECHM_HUMAN	Enoyl-CoA hydratase, mitochondrial (mECH) (mECH1) (EC 4.2.1.17) (EC 5.3.3.8) (Enoyl-CoA hydratase 1) (ECHS1) (Short-chain enoyl-CoA hydratase) (SCEH)	333	3e-115
A0A0K0EI19	Uncharacterized protein	P05026	AT1B1_HUMAN	Sodium/potassium-transporting ATPase subunit beta-1 (Sodium/potassium-dependent ATPase subunit beta-1)	135	1e-37
A0A0K0EI70	Uncharacterized protein	O95139	NDUB6_HUMAN	NADH dehydrogenase [ubiquinone] 1 beta subcomplex subunit 6 (Complex I-B17) (CI-B17) (NADH-ubiquinone oxidoreductase B17 subunit)	33.1	0.042
A0A0K0EI90	Uncharacterized protein	P02751	FINC_HUMAN	Fibronectin (FN) (Cold-insoluble globulin) (CIG) [Cleaved into: Anastellin; Ugl-Y1; Ugl-Y2; Ugl-Y3]	31.6	0.51
A0A0K0EI97	Uncharacterized protein	Q13838	DX39B_HUMAN	Spliceosome RNA helicase DDX39B (EC 3.6.4.13) (56 kDa U2AF65-associated protein) (ATP-dependent RNA helicase p47) (DEAD box protein UAP56) (HLA-B-associated transcript 1 protein)	673	0
A0A0K0EIC4	Uncharacterized protein	Q13228	SBP1_HUMAN	Methanethiol oxidase (MTO) (EC 1.8.3.4) (56 kDa selenium-binding protein) (SBP56) (SP56) (Selenium-binding protein 1)	458	6e-159
A0A0K0EIG3	CYTOSOL_AP domain-containing protein	Q15836	VAMP3_HUMAN	Vesicle-associated membrane protein 3 (VAMP-3) (Cellubrevin) (CEB) (Synaptobrevin-3)	31.6	0.055
A0A0K0EIK4	S5 DRBM domain-containing protein	P15880	RS2_HUMAN	40S ribosomal protein S2 (40S ribosomal protein S4) (Protein LLRep3) (Small ribosomal subunit protein uS5)	353	2e-123
A0A0K0EIL3	Uncharacterized protein	Q9Y6R7	FCGBP_HUMAN	IgGFc-binding protein (Fcgamma-binding protein antigen) (FcgammaBP)	28.9	1.1
A0A0K0EIN5	Uncharacterized protein	Q9UKP5	ATS6_HUMAN	A disintegrin and metalloproteinase with thrombospondin motifs 6 (ADAM-TS 6) (ADAM-TS6) (ADAMTS-6) (EC 3.4.24.-)	324	2e-91
A0A0K0EIQ6	Ubiquitin-like domain-containing protein	P62987	RL40_HUMAN	Ubiquitin-60S ribosomal protein L40 (CEP52) (Ubiquitin A-52 residue ribosomal protein fusion product 1) [Cleaved into: Ubiquitin; 60S ribosomal protein L40 (Large ribosomal subunit protein eL40)]	244	3e-85
A0A0K0EIU9	Uncharacterized protein	P38646	GRP75_HUMAN	Stress-70 protein, mitochondrial (75 kDa glucose-regulated protein) (GRP-75) (Heat shock 70 kDa protein 9) (Mortalin) (MOT) (Peptide-binding protein 74) (PBP74)	996	0
A0A0K0EIW9	Uncharacterized protein	P18564	ITB6_HUMAN	Integrin beta-6	134	2e-33
A0A0K0EJ28	Tubulin beta chain	Q9BVA1	TBB2B_HUMAN	Tubulin beta-2B chain	827	0
A0A0K0EJ57	Uncharacterized protein	Q8N394	TMTC2_HUMAN	Protein O-mannosyl-transferase TMTC2 (EC 2.4.1.109) (Transmembrane and TPR repeat-containing protein 2)	27.3	3.9
A0A0K0EJG1	Uncharacterized protein	P21796	VDAC1_HUMAN	Voltage-dependent anion-selective channel protein 1 (VDAC-1) (hVDAC1) (Outer mitochondrial membrane protein porin 1) (Plasmalemmal porin) (Porin 31HL) (Porin 31HM)	144	9e-42
A0A0K0EJN5	ETF domain-containing protein	P13804	ETFA_HUMAN	Electron transfer flavoprotein subunit alpha, mitochondrial (Alpha-ETF)	365	2e-126
A0A0K0EJQ3	Uncharacterized protein	Q99643	C560_HUMAN	Succinate dehydrogenase cytochrome b560 subunit, mitochondrial (Integral membrane protein CII-3) (QPs-1) (QPs1) (Succinate dehydrogenase complex subunit C) (Succinate-ubiquinone oxidoreductase cytochrome B large subunit) (CYBL)	72.8	2e-16
A0A0K0EJS9	Uncharacterized protein	P40926	MDHM_HUMAN	Malate dehydrogenase, mitochondrial (EC 1.1.1.37)	378	1e-131
A0A0K0EJT4	Uncharacterized protein	P55084	ECHB_HUMAN	Trifunctional enzyme subunit beta, mitochondrial (TP-beta) [Includes: 3-ketoacyl-CoA thiolase (EC 2.3.1.155) (EC 2.3.1.16) (Acetyl-CoA acyltransferase) (Beta-ketothiolase)]	527	0
A0A0K0EJV8	Uncharacterized protein	Q9Y490	TLN1_HUMAN	Talin-1	1573	0
A0A0K0EJW7	Uncharacterized protein	Q8N6G6	ATL1_HUMAN	ADAMTS-like protein 1 (ADAMTSL-1) (Punctin-1)	33.5	0.091
A0A0K0EJX1	Aldedh domain-containing protein	Q02252	MMSA_HUMAN	Methylmalonate-semialdehyde dehydrogenase [acylating], mitochondrial (MMSDH) (Malonate-semialdehyde dehydrogenase [acylating]) (EC 1.2.1.18) (EC 1.2.1.27) (Aldehyde dehydrogenase family 6 member A1)	694	0
A0A0K0EJZ6	Uncharacterized protein	Q16822	PCKGM_HUMAN	Phosphoenolpyruvate carboxykinase [GTP], mitochondrial (PEPCK-M) (EC 4.1.1.32)	793	0
A0A0K0EK08	Uncharacterized protein	P05386	RLA1_HUMAN	60S acidic ribosomal protein P1 (Large ribosomal subunit protein P1)	97.4	1e-27
A0A0K0EK11	Prohibitin	P35232	PHB1_HUMAN	Prohibitin 1	349	2e-122
A0A0K0EK17	Uncharacterized protein	P39019	RS19_HUMAN	40S ribosomal protein S19 (Small ribosomal subunit protein eS19)	162	2e-52
A0A0K0EK34	Uncharacterized protein	O60760	HPGDS_HUMAN	Hematopoietic prostaglandin D synthase (H-PGDS) (EC 5.3.99.2) (GST class-sigma) (Glutathione S-transferase) (EC 2.5.1.18) (Glutathione-dependent PGD synthase) (Glutathione-requiring prostaglandin D synthase) (Prostaglandin-H2 D-isomerase)	106	8e-29
A0A0K0EKC5	Uncharacterized protein	P28331	NDUS1_HUMAN	NADH-ubiquinone oxidoreductase 75 kDa subunit, mitochondrial (EC 7.1.1.2) (Complex I-75kD) (CI-75kD)	847	0
A0A0K0EKD4	Pyruvate carboxylase	P11498	PYC_HUMAN	Pyruvate carboxylase, mitochondrial (EC 6.4.1.1) (Pyruvic carboxylase) (PCB)	1482	0
A0A0K0EKE1	Uncharacterized protein	Q9UL36	ZN236_HUMAN	Zinc finger protein 236	30	1.6
A0A0K0EKF9	Uncharacterized protein	Q8N3C7	CLIP4_HUMAN	CAP-Gly domain-containing linker protein 4 (Restin-like protein 2)	34.3	0.064
A0A0K0EKK3	B12-binding domain-containing protein	P22033	MUTA_HUMAN	Methylmalonyl-CoA mutase, mitochondrial (MCM) (EC 5.4.99.2) (Methylmalonyl-CoA isomerase)	1075	0
A0A0K0EKK6	Carboxypeptidase	P10619	PPGB_HUMAN	Lysosomal protective protein (EC 3.4.16.5) (Carboxypeptidase C) (Carboxypeptidase L) (Cathepsin A) (Protective protein cathepsin A) (PPCA) (Protective protein for beta-galactosidase) [Cleaved into: Lysosomal protective protein 32 kDa chain; Lysosomal protective protein 20 kDa chain]	342	3e-113
A0A0K0EKN0	Serine hydroxymethyltransferase	P34897	GLYM_HUMAN	Serine hydroxymethyltransferase, mitochondrial (SHMT) (EC 2.1.2.1) (Glycine hydroxymethyltransferase) (Serine methylase)	575	0
A0A0K0EKN6	Uncharacterized protein	Q14739	LBR_HUMAN	Delta(14)-sterol reductase LBR (Delta-14-SR) (EC 1.3.1.70) (3-beta-hydroxysterol Delta (14)-reductase) (C-14 sterol reductase) (C14SR) (Integral nuclear envelope inner membrane protein) (LMN2R) (Lamin-B receptor) (Sterol C14-reductase)	30.8	1.2
A0A0K0EKS3	Pyruvate dehydrogenase E1 component subunit alpha	P08559	ODPA_HUMAN	Pyruvate dehydrogenase E1 component subunit alpha, somatic form, mitochondrial (EC 1.2.4.1) (PDHE1-A type I)	430	2e-150
A0A0K0EKT9	Protein disulfide-isomerase	P30101	PDIA3_HUMAN	Protein disulfide-isomerase A3 (EC 5.3.4.1) (58 kDa glucose-regulated protein) (58 kDa microsomal protein) (p58) (Disulfide isomerase ER-60) (Endoplasmic reticulum resident protein 57) (ER protein 57) (ERp57) (Endoplasmic reticulum resident protein 60) (ER protein 60) (ERp60)	395	2e-133
A0A0K0EKU2	Uncharacterized protein	Q9H4G4	GAPR1_HUMAN	Golgi-associated plant pathogenesis-related protein 1 (GAPR-1) (Golgi-associated PR-1 protein) (Glioma pathogenesis-related protein 2) (GliPR 2)	105	1e-26
A0A0K0EKU3	SCP domain-containing protein	Q9H4G4	GAPR1_HUMAN	Golgi-associated plant pathogenesis-related protein 1 (GAPR-1) (Golgi-associated PR-1 protein) (Glioma pathogenesis-related protein 2) (GliPR 2)	116	9e-32
A0A0K0EKU4	SCP domain-containing protein	Q9H4G4	GAPR1_HUMAN	Golgi-associated plant pathogenesis-related protein 1 (GAPR-1) (Golgi-associated PR-1 protein) (Glioma pathogenesis-related protein 2) (GliPR 2)	108	1e-28
A0A0K0EKU6	Uncharacterized protein	Q9H4G4	GAPR1_HUMAN	Golgi-associated plant pathogenesis-related protein 1 (GAPR-1) (Golgi-associated PR-1 protein) (Glioma pathogenesis-related protein 2) (GliPR 2)	103	7e-26
A0A0K0EKU9	Uncharacterized protein	O96000	NDUBA_HUMAN	NADH dehydrogenase [ubiquinone] 1 beta subcomplex subunit 10 (Complex I-PDSW) (CI-PDSW) (NADH-ubiquinone oxidoreductase PDSW subunit)	67	1e-13
A0A0K0EL10	Isocitrate dehydrogenase [NAD] subunit, mitochondrial	O43837	IDH3B_HUMAN	Isocitrate dehydrogenase [NAD] subunit beta, mitochondrial (Isocitric dehydrogenase subunit beta) (NAD(+)-specific ICDH subunit beta)	390	5e-135
A0A0K0EL30	Glutamine synthetase	P15104	GLNA_HUMAN	Glutamine synthetase (GS) (EC 6.3.1.2) (Glutamate--ammonia ligase) (Palmitoyltransferase GLUL) (EC 2.3.1.225)	522	0
A0A0K0ELA6	Uncharacterized protein	P36543	VATE1_HUMAN	V-type proton ATPase subunit E 1 (V-ATPase subunit E 1) (V-ATPase 31 kDa subunit) (p31) (Vacuolar proton pump subunit E 1)	247	2e-83
A0A0K0ELA8	Uncharacterized protein	Q96S96	PEBP4_HUMAN	Phosphatidylethanolamine-binding protein 4 (PEBP-4) (hPEBP4) (Protein cousin-of-RKIP 1)	72.4	1e-15
A0A0K0ELA9	Uncharacterized protein	Q92878	RAD50_HUMAN	DNA repair protein RAD50 (hRAD50) (EC 3.6.-.-)	31.2	0.29
A0A0K0ELC9	Uncharacterized protein	P18206	VINC_HUMAN	Vinculin (Metavinculin) (MV)	398	2e-121
A0A0K0ELE0	Uncharacterized protein	Q13813	SPTN1_HUMAN	Spectrin alpha chain, non-erythrocytic 1 (Alpha-II spectrin) (Fodrin alpha chain) (Spectrin, non-erythroid alpha subunit)	2866	0
A0A0K0ELK1	Cytochrome c domain-containing protein	P08574	CY1_HUMAN	Cytochrome c1, heme protein, mitochondrial (EC 7.1.1.8) (Complex III subunit 4) (Complex III subunit IV) (Cytochrome b-c1 complex subunit 4) (Ubiquinol-cytochrome-c reductase complex cytochrome c1 subunit) (Cytochrome c-1)	244	4e-80
A0A0K0ELM0	Uncharacterized protein	Q8WZ42	TITIN_HUMAN	Titin (EC 2.7.11.1) (Connectin) (Rhabdomyosarcoma antigen MU-RMS-40.14)	904	0
A0A0K0ELM6	KASH domain-containing protein	O00423	EMAL1_HUMAN	Echinoderm microtubule-associated protein-like 1 (EMAP-1) (HuEMAP-1)	39.7	0.026
A0A0K0ELR7	Uncharacterized protein	P12883	MYH7_HUMAN	Myosin-7 (Myosin heavy chain 7) (Myosin heavy chain slow isoform) (MyHC-slow) (Myosin heavy chain, cardiac muscle beta isoform) (MyHC-beta)	1874	0
A0A0K0ELS9	Uncharacterized protein	Q15149	PLEC_HUMAN	Plectin (PCN) (PLTN) (Hemidesmosomal protein 1) (HD1) (Plectin-1)	463	2e-130
A0A0K0ELT3	CN hydrolase domain-containing protein	Q9UBR1	BUP1_HUMAN	Beta-ureidopropionase (EC 3.5.1.6) (BUP-1) (Beta-alanine synthase) (N-carbamoyl-beta-alanine amidohydrolase)	495	4e-176
A0A0K0ELW4	Cytochrome c domain-containing protein	P99999	CYC_HUMAN	Cytochrome c	134	2e-42
A0A0K0ELZ7	Fumarylacetoacetase	P16930	FAAA_HUMAN	Fumarylacetoacetase (FAA) (EC 3.7.1.2) (Beta-diketonase) (Fumarylacetoacetate hydrolase)	592	0
A0A0K0EM59	cGMP-dependent protein kinase	Q13976	KGP1_HUMAN	cGMP-dependent protein kinase 1 (cGK 1) (cGK1) (EC 2.7.11.12) (cGMP-dependent protein kinase I) (cGKI)	673	0
A0A0K0EMA2	Uncharacterized protein	P00439	PH4H_HUMAN	Phenylalanine-4-hydroxylase (PAH) (EC 1.14.16.1) (Phe-4-monooxygenase)	525	0
A0A0K0EMH0	Superoxide dismutase	P04179	SODM_HUMAN	Superoxide dismutase [Mn], mitochondrial (EC 1.15.1.1)	298	1e-103
A0A0K0EMH4	Tr-type G domain-containing protein	P13639	EF2_HUMAN	Elongation factor 2 (EF-2)	1385	0
A0A0K0EMI1	Uncharacterized protein	P09493	TPM1_HUMAN	Tropomyosin alpha-1 chain (Alpha-tropomyosin) (Tropomyosin-1)	251	1e-82
A0A0K0EMK2	PH domain-containing protein	Q96AC1	FERM2_HUMAN	Fermitin family homolog 2 (Kindlin-2) (Mitogen-inducible gene 2 protein) (MIG-2) (Pleckstrin homology domain-containing family C member 1) (PH domain-containing family C member 1)	538	0
A0A0K0EMQ9	Uncharacterized protein	P07196	NFL_HUMAN	Neurofilament light polypeptide (NF-L) (68 kDa neurofilament protein) (Neurofilament triplet L protein)	35.4	0.017
A0A0K0EMT6	ATP-synt_DE_N domain-containing protein	P30049	ATPD_HUMAN	ATP synthase subunit delta, mitochondrial (ATP synthase F1 subunit delta) (F-ATPase delta subunit)	116	1e-33
A0A0K0EMU7	AcetylCoA_hyd_C domain-containing protein	Q7RTV2	GSTA5_HUMAN	Glutathione S-transferase A5 (EC 2.5.1.18) (GST class-alpha member 5) (Glutathione S-transferase A5-5)	33.1	0.27
A0A0K0EMX1	NTR domain-containing protein	P35625	TIMP3_HUMAN	Metalloproteinase inhibitor 3 (Protein MIG-5) (Tissue inhibitor of metalloproteinases 3) (TIMP-3)	42	3e-05
A0A0K0EN68	EGF-like domain-containing protein	P22105	TENX_HUMAN	Tenascin-X (TN-X) (Hexabrachion-like protein)	60.1	3e-10
A0A0K0EN92	Uncharacterized protein	P02545	LMNA_HUMAN	Prelamin-A/C [Cleaved into: Lamin-A/C (70 kDa lamin) (Renal carcinoma antigen NY-REN-32)]	212	2e-60
A0A0K0ENE8	ZM domain-containing protein	Q969M3	YIPF5_HUMAN	Protein YIPF5 (Five-pass transmembrane protein localizing in the Golgi apparatus and the endoplasmic reticulum 5) (Smooth muscle cell-associated protein 5) (SMAP-5) (YIP1 family member 5) (YPT-interacting protein 1 A)	34.7	0.19
A0A0K0ENL1	NAD(P)-bd_dom domain-containing protein	Q16795	NDUA9_HUMAN	NADH dehydrogenase [ubiquinone] 1 alpha subcomplex subunit 9, mitochondrial (Complex I-39kD) (CI-39kD) (NADH-ubiquinone oxidoreductase 39 kDa subunit)	219	2e-67
A0A0K0ENM6	BHLH domain-containing protein	P63261	ACTG_HUMAN	Actin, cytoplasmic 2 (Gamma-actin) [Cleaved into: Actin, cytoplasmic 2, N-terminally processed]	779	0
A0A0K0ENU9	Uncharacterized protein	Q15181	IPYR_HUMAN	Inorganic pyrophosphatase (EC 3.6.1.1) (Pyrophosphate phospho-hydrolase) (PPase)	276	6e-92
A0A0K0EP84	Uncharacterized protein	Q9ULX3	NOB1_HUMAN	RNA-binding protein NOB1 (EC 3.1.-.-) (Phosphorylation regulatory protein HP-10) (Protein ART-4)	28.9	0.76
A0A0K0EP91	Zinc metalloproteinase	Q16820	MEP1B_HUMAN	Meprin A subunit beta (EC 3.4.24.63) (Endopeptidase-2) (Meprin B) (N-benzoyl-L-tyrosyl-P-amino-benzoic acid hydrolase subunit beta) (PABA peptide hydrolase) (PPH beta)	128	1e-31
A0A0K0EPG1	Uncharacterized protein	Q92547	TOPB1_HUMAN	DNA topoisomerase 2-binding protein 1 (DNA topoisomerase II-beta-binding protein 1) (TopBP1) (DNA topoisomerase II-binding protein 1)	30.8	0.55
A0A0K0EPJ1	Uncharacterized protein	P30086	PEBP1_HUMAN	Phosphatidylethanolamine-binding protein 1 (PEBP-1) (HCNPpp) (Neuropolypeptide h3) (Prostatic-binding protein) (Raf kinase inhibitor protein) (RKIP) [Cleaved into: Hippocampal cholinergic neurostimulating peptide (HCNP)]	189	4e-61
A0A0K0EPK1	Pyruvate kinase	P14618	KPYM_HUMAN	Pyruvate kinase PKM (EC 2.7.1.40) (Cytosolic thyroid hormone-binding protein) (CTHBP) (Opa-interacting protein 3) (OIP-3) (Pyruvate kinase 2/3) (Pyruvate kinase muscle isozyme) (Threonine-protein kinase PKM2) (EC 2.7.11.1) (Thyroid hormone-binding protein 1) (THBP1) (Tumor M2-PK) (Tyrosine-protein kinase PKM2) (EC 2.7.10.2) (p58)	623	0
A0A0K0EPM2	COX6C domain-containing protein	P09669	COX6C_HUMAN	Cytochrome c oxidase subunit 6C (Cytochrome c oxidase polypeptide VIc)	29.6	0.12
A0A0K0EQ50	Uncharacterized protein	Q99714	HCD2_HUMAN	3-hydroxyacyl-CoA dehydrogenase type-2 (EC 1.1.1.35) (17-beta-estradiol 17-dehydrogenase) (EC 1.1.1.62) (2-methyl-3-hydroxybutyryl-CoA dehydrogenase) (MHBD) (3-alpha-(17-beta)-hydroxysteroid dehydrogenase (NAD(+))) (EC 1.1.1.239) (3-hydroxy-2-methylbutyryl-CoA dehydrogenase) (EC 1.1.1.178) (3-hydroxyacyl-CoA dehydrogenase type II) (3alpha(or 20beta)-hydroxysteroid dehydrogenase) (EC 1.1.1.53) (7-…	313	2e-108
A0A0K0EQF8	Glyceraldehyde-3-phosphate dehydrogenase	P04406	G3P_HUMAN	Glyceraldehyde-3-phosphate dehydrogenase (GAPDH) (EC 1.2.1.12) (Peptidyl-cysteine S-nitrosylase GAPDH) (EC 2.6.99.-)	520	0
A0A0K0EQI3	WD_REPEATS_REGION domain-containing protein	O75083	WDR1_HUMAN	WD repeat-containing protein 1 (Actin-interacting protein 1) (AIP1) (NORI-1)	464	4e-157
A0A0K0EQI7	Uncharacterized protein	P29692	EF1D_HUMAN	Elongation factor 1-delta (EF-1-delta) (Antigen NY-CO-4)	161	3e-49
A0A0K0EQK0	HATPase_c domain-containing protein	P07900	HS90A_HUMAN	Heat shock protein HSP 90-alpha (EC 3.6.4.10) (Heat shock 86 kDa) (HSP 86) (HSP86) (Lipopolysaccharide-associated protein 2) (LAP-2) (LPS-associated protein 2) (Renal carcinoma antigen NY-REN-38)	969	0
A0A0K0EQK9	Ribosomal protein L19	P84098	RL19_HUMAN	60S ribosomal protein L19 (Large ribosomal subunit protein eL19)	216	3e-72
A0A0K0EQR3	40S ribosomal protein S4	P62701	RS4X_HUMAN	40S ribosomal protein S4, X isoform (SCR10) (Single copy abundant mRNA protein) (Small ribosomal subunit protein eS4)	401	5e-143
A0A0K0EQS6	Ribosomal_L23eN domain-containing protein	P62750	RL23A_HUMAN	60S ribosomal protein L23a (Large ribosomal subunit protein uL23)	160	5e-51
A0A0K0EQT5	Uncharacterized protein	P36542	ATPG_HUMAN	ATP synthase subunit gamma, mitochondrial (ATP synthase F1 subunit gamma) (F-ATPase gamma subunit)	318	5e-109
A0A0K0EQW8	Uncharacterized protein	P61586	RHOA_HUMAN	Transforming protein RhoA (EC 3.6.5.2) (Rho cDNA clone 12) (h12)	303	5e-106
A0A0K0ER14	Uncharacterized protein	P05165	PCCA_HUMAN	Propionyl-CoA carboxylase alpha chain, mitochondrial (PCCase subunit alpha) (EC 6.4.1.3) (Propanoyl-CoA:carbon dioxide ligase subunit alpha)	784	0
A0A0K0ER30	Uncharacterized protein	P62249	RS16_HUMAN	40S ribosomal protein S16 (Small ribosomal subunit protein uS9)	190	8e-63
A0A0K0ER32	Uncharacterized protein	P30153	2AAA_HUMAN	Serine/threonine-protein phosphatase 2A 65 kDa regulatory subunit A alpha isoform (Medium tumor antigen-associated 61 kDa protein) (PP2A subunit A isoform PR65-alpha) (PP2A subunit A isoform R1-alpha)	691	0
A0A0K0ERA4	Uncharacterized protein	P35609	ACTN2_HUMAN	Alpha-actinin-2 (Alpha-actinin skeletal muscle isoform 2) (F-actin cross-linking protein)	1094	0
A0A0K0ERA5	Uncharacterized protein	P11021	BIP_HUMAN	Endoplasmic reticulum chaperone BiP (EC 3.6.4.10) (78 kDa glucose-regulated protein) (GRP-78) (Binding-immunoglobulin protein) (BiP) (Heat shock protein 70 family protein 5) (HSP70 family protein 5) (Heat shock protein family A member 5) (Immunoglobulin heavy chain-binding protein)	1014	0
A0A0K0ERJ6	Glycerol-3-phosphate dehydrogenase	P43304	GPDM_HUMAN	Glycerol-3-phosphate dehydrogenase, mitochondrial (GPD-M) (GPDH-M) (EC 1.1.5.3) (mitohondrial glycerophosphate dehydrogenase gene) (mGDH) (mtGPD)	831	0
A0A0K0ERM7	RL10P_insert domain-containing protein	P05388	RLA0_HUMAN	60S acidic ribosomal protein P0 (60S ribosomal protein L10E) (Large ribosomal subunit protein uL10)	306	1e-104
A0A0K0ERM8	TCTP domain-containing protein	P13693	TCTP_HUMAN	Translationally-controlled tumor protein (TCTP) (Fortilin) (Histamine-releasing factor) (HRF) (p23)	85.5	4e-21
A0A0K0ERQ9	Uncharacterized protein	Q8NF91	SYNE1_HUMAN	Nesprin-1 (Enaptin) (KASH domain-containing protein 1) (KASH1) (Myocyte nuclear envelope protein 1) (Myne-1) (Nuclear envelope spectrin repeat protein 1) (Synaptic nuclear envelope protein 1) (Syne-1)	255	1e-66
A0A0K0ERR0	Uncharacterized protein	Q8WZ42	TITIN_HUMAN	Titin (EC 2.7.11.1) (Connectin) (Rhabdomyosarcoma antigen MU-RMS-40.14)	371	5e-102
A0A0K0ERR3	ACB domain-containing protein	O75521	ECI2_HUMAN	Enoyl-CoA delta isomerase 2 (EC 5.3.3.8) (DRS-1) (Delta(3),delta(2)-enoyl-CoA isomerase) (D3,D2-enoyl-CoA isomerase) (Diazepam-binding inhibitor-related protein 1) (DBI-related protein 1) (Dodecenoyl-CoA isomerase) (Hepatocellular carcinoma-associated antigen 88) (Peroxisomal 3,2-trans-enoyl-CoA isomerase) (pECI) (Renal carcinoma antigen NY-REN-1)	285	1e-93
A0A0K0ERR4	Uncharacterized protein	Q58EX2	SDK2_HUMAN	Protein sidekick-2	178	7e-44
A0A0K0ERT9	Uncharacterized protein	P07954	FUMH_HUMAN	Fumarate hydratase, mitochondrial (Fumarase) (HsFH) (EC 4.2.1.2)	745	0
A0A0K0ERZ5	Pept_C1 domain-containing protein	Q9UBR2	CATZ_HUMAN	Cathepsin Z (EC 3.4.18.1) (Cathepsin P) (Cathepsin X)	312	2e-106
A0A0K0ES09	Uncharacterized protein	P36871	PGM1_HUMAN	Phosphoglucomutase-1 (PGM 1) (EC 5.4.2.2) (Glucose phosphomutase 1)	690	0
A0A0K0ES28	Uncharacterized protein	Q5TZA2	CROCC_HUMAN	Rootletin (Ciliary rootlet coiled-coil protein)	105	4e-22
A0A0K0ES83	Multifunctional fusion protein [Includes: L-glutamate gamma-semialdehyde dehydrogenase (EC 1.2.1.88) (L-glutamate gamma-semialdehyde dehydrogenase); Delta-1-pyrroline-5-carboxylate dehydrogenase (P5C dehydrogenase)]	P30038	AL4A1_HUMAN	Delta-1-pyrroline-5-carboxylate dehydrogenase, mitochondrial (P5C dehydrogenase) (EC 1.2.1.88) (Aldehyde dehydrogenase family 4 member A1) (L-glutamate gamma-semialdehyde dehydrogenase)	619	0
A0A0K0ESA3	Phosphatase tensin-type domain-containing protein	P60484	PTEN_HUMAN	Phosphatidylinositol 3,4,5-trisphosphate 3-phosphatase and dual-specificity protein phosphatase PTEN (EC 3.1.3.16) (EC 3.1.3.48) (EC 3.1.3.67) (Mutated in multiple advanced cancers 1) (Phosphatase and tensin homolog)	208	5e-59
A0A0K0ESD2	Calsequestrin	P31415	CASQ1_HUMAN	Calsequestrin-1 (Calmitine) (Calsequestrin, skeletal muscle isoform)	183	8e-54
A0A0K0ESF4	Uncharacterized protein	Q9H8Y1	VRTN_HUMAN	Vertnin	34.3	0.12
A0A0K0ESL1	Vacuolar proton pump subunit B (V-ATPase subunit B) (Vacuolar proton pump subunit B)	P21281	VATB2_HUMAN	V-type proton ATPase subunit B, brain isoform (V-ATPase subunit B 2) (Endomembrane proton pump 58 kDa subunit) (HO57) (Vacuolar proton pump subunit B 2)	853	0
A0A0K0ESL4	Glutamine amidotransferase type-2 domain-containing protein	Q12882	DPYD_HUMAN	Dihydropyrimidine dehydrogenase [NADP(+)] (DHPDHase) (DPD) (EC 1.3.1.2) (Dihydrothymine dehydrogenase) (Dihydrouracil dehydrogenase)	108	2e-23
A0A0K0ESM2	Uncharacterized protein	Q03252	LMNB2_HUMAN	Lamin-B2	152	3e-38
A0A0K0ESP1	Thioredoxin domain-containing protein	P32119	PRDX2_HUMAN	Peroxiredoxin-2 (EC 1.11.1.24) (Natural killer cell-enhancing factor B) (NKEF-B) (PRP) (Thiol-specific antioxidant protein) (TSA) (Thioredoxin peroxidase 1) (Thioredoxin-dependent peroxide reductase 1) (Thioredoxin-dependent peroxiredoxin 2)	311	1e-109
A0A0K0ESQ6	Uncharacterized protein	Q9BUT1	BDH2_HUMAN	3-hydroxybutyrate dehydrogenase type 2 (EC 1.1.1.30) (4-oxo-L-proline reductase) (EC 1.1.1.104) (Dehydrogenase/reductase SDR family member 6) (Oxidoreductase UCPA) (R-beta-hydroxybutyrate dehydrogenase) (Short chain dehydrogenase/reductase family 15C member 1)	113	3e-30
A0A0K0ESQ8	Uncharacterized protein	Q9BXS9	S26A6_HUMAN	Solute carrier family 26 member 6 (Anion exchange transporter) (Pendrin-like protein 1) (Pendrin-L1)	28.9	3.5
A0A0K0ESQ9	FBPase domain-containing protein	O00757	F16P2_HUMAN	Fructose-1,6-bisphosphatase isozyme 2 (FBPase 2) (EC 3.1.3.11) (D-fructose-1,6-bisphosphate 1-phosphohydrolase 2) (Muscle FBPase)	391	1e-136
A0A0K0ESR1	Uncharacterized protein	P69891	HBG1_HUMAN	Hemoglobin subunit gamma-1 (Gamma-1-globin) (Hb F Agamma) (Hemoglobin gamma-1 chain) (Hemoglobin gamma-A chain)	29.6	0.42
A0A0K0ESR6	Uncharacterized protein	P56470	LEG4_HUMAN	Galectin-4 (Gal-4) (Antigen NY-CO-27) (L-36 lactose-binding protein) (L36LBP) (Lactose-binding lectin 4)	141	1e-37
A0A0K0EST5	AMP-binding domain-containing protein	O60488	ACSL4_HUMAN	Long-chain-fatty-acid--CoA ligase 4 (EC 6.2.1.3) (Arachidonate--CoA ligase) (EC 6.2.1.15) (Long-chain acyl-CoA synthetase 4) (LACS 4)	619	0
A0A0K0ESW0	Glyceraldehyde-3-phosphate dehydrogenase	P04406	G3P_HUMAN	Glyceraldehyde-3-phosphate dehydrogenase (GAPDH) (EC 1.2.1.12) (Peptidyl-cysteine S-nitrosylase GAPDH) (EC 2.6.99.-)	517	0
A0A0K0ESY3	Uncharacterized protein	Q9P266	JCAD_HUMAN	Junctional cadherin 5-associated protein (Junctional protein associated with coronary artery disease) (JCAD)	29.6	0.58
A0A0K0ESZ9	Serine/threonine protein phosphatase 2A regulatory subunit	Q16537	2A5E_HUMAN	Serine/threonine-protein phosphatase 2A 56 kDa regulatory subunit epsilon isoform (PP2A B subunit isoform B'-epsilon) (PP2A B subunit isoform B56-epsilon) (PP2A B subunit isoform PR61-epsilon) (PP2A B subunit isoform R5-epsilon)	630	0
A0A0K0ET93	Uncharacterized protein	P14780	MMP9_HUMAN	Matrix metalloproteinase-9 (MMP-9) (EC 3.4.24.35) (92 kDa gelatinase) (92 kDa type IV collagenase) (Gelatinase B) (GELB) [Cleaved into: 67 kDa matrix metalloproteinase-9; 82 kDa matrix metalloproteinase-9]	34.7	0.32
A0A0K0ETB8	Uncharacterized protein	Q15149	PLEC_HUMAN	Plectin (PCN) (PLTN) (Hemidesmosomal protein 1) (HD1) (Plectin-1)	43.1	0.001
A0A0K0ETK5	Galectin	P56470	LEG4_HUMAN	Galectin-4 (Gal-4) (Antigen NY-CO-27) (L-36 lactose-binding protein) (L36LBP) (Lactose-binding lectin 4)	155	2e-45
A0A0K0ETK8	Uncharacterized protein	O75746	S2512_HUMAN	Electrogenic aspartate/glutamate antiporter SLC25A12, mitochondrial (Araceli hiperlarga) (Aralar) (Aralar1) (Mitochondrial aspartate glutamate carrier 1) (Solute carrier family 25 member 12)	751	0
A0A0S3M462	Cytochrome c oxidase subunit II	P00403	COX2_HUMAN	Cytochrome c oxidase subunit 2 (EC 7.1.1.9) (Cytochrome c oxidase polypeptide II)	161	1e-49
B5RI03	Elongation factor 1-alpha	P68104	EF1A1_HUMAN	Elongation factor 1-alpha 1 (EF-1-alpha-1) (Elongation factor Tu) (EF-Tu) (Eukaryotic elongation factor 1 A-1) (eEF1A-1) (Leukocyte receptor cluster member 7)	799	0
B5RI04	Elongation factor 1-alpha	P68104	EF1A1_HUMAN	Elongation factor 1-alpha 1 (EF-1-alpha-1) (Elongation factor Tu) (EF-Tu) (Eukaryotic elongation factor 1 A-1) (eEF1A-1) (Leukocyte receptor cluster member 7)	822	0
Q4KS25	Tubulin beta chain	Q9BVA1	TBB2B_HUMAN	Tubulin beta-2B chain	779	0
Q968Y6	Metalloendopeptidase (Fragment)	O43897	TLL1_HUMAN	Tolloid-like protein 1 (EC 3.4.24.-)	100	4e-23
Q9UA16	L3NieAg.01 (Fragment)	Q9H4G4	GAPR1_HUMAN	Golgi-associated plant pathogenesis-related protein 1 (GAPR-1) (Golgi-associated PR-1 protein) (Glioma pathogenesis-related protein 2) (GliPR 2)	96.3	4e-25

## Sheet: H.sapines_Homology_legend
File description: Homology between S. stercoralis proteins identified in the present study and proteins from Homo sapiens, as established by BLASTp analysis.
Column header	Description
S.stercoralis_AC	UniProt Accession number for S. stercoralis
S.stercoralis_description	S. stercoralis protein name
H.sapiens_AC	UniProt Accession number for H. sapiens
H.sapiens_ID	UniProt ID for H. sapiens
H.sapiens_ProteinName	H. sapiens protein name
H.sapiens_Score	BLASTp score
H.sapiens_e-value	BLASTp e-value

## Sheet: Other_Species_Homology
S.stercoralis_AC	S.stercoralis_description	A.duodenale_ID	A.duodenale_ProteinName	A.duodenale_Score	A.duodenale_e-value	A.ceylanicum_ID	A.ceylanicum_ProteinName	A.ceylanicum_Score	A.ceylanicum_e-value	A.lumbricoides_ID	A.lumbricoides_ProteinName	A.lumbricoides_Score	A.lumbricoides_e-value	B.malayi_ID	B.malayi_ProteinName	B.malayi_Score	B.malayi_e-value	B.timori_ID	B.timori_ProteinName	B.timori_Score	B.timori_e-value	D.immitis_ID	D.immitis_ProteinName	D.immitis_Score	D.immitis_e-value	D.repens_ID	D.repens_ProteinName	D.repens_Score	D.repens_e-value	L.loa_ID	L.loa_ProteinName	L.loa_Score	L.loa_e-value	M.perstans_ID	M.perstans_ProteinName	M.perstans_Score	M.perstans_e-value	M.ozzardi_ID	M.ozzardi_ProteinName	M.ozzardi_score	M.ozzardi_e-value	N.americanus_ID	N.americanus_ProteinName	N.americanus_Score	N.americanus_e-value	O.volvulus_ID	O.volvulus_ProteinName	O.volvulus_Score	O.volvulus_e-value
A0A0G4E6F5	Puromycin-sensitive aminopeptidase (Fragment)	A0A0C2DKP5_9BILA	Aminopeptidase (EC 3.4.11.-)	555	0	A0A016X360_9BILA	Aminopeptidase (EC 3.4.11.-)	555	0	A0A0M3IRR4_ASCLU	Uncharacterized protein	405	1e-138	A0A0H5S2I9_BRUMA	Aminopeptidase (EC 3.4.11.-)	613	0	A0A3P7U0A7_9BILA	Aminopeptidase (EC 3.4.11.-)	613	0	P91611_DIRIM	p22U	23.9	1					A0A1I7VNP8_LOALO	Aminopeptidase (EC 3.4.11.-)	615	0	A0A6M9ZZ56_9BILA	NADH dehydrogenase subunit 6	20.8	2.1	Q9GNW9_9BILA	Major sperm protein	20.4	1.2	W2T6J1_NECAM	Aminopeptidase (EC 3.4.11.-)	552	0	A0A044SZQ6_ONCVO	Aminopeptidase (EC 3.4.11.-)	619	0
A0A0G4E6L1	14-3-3 (Fragment)	A0A0C2D3L8_9BILA	14_3_3 domain-containing protein	402	6e-144	A0A016X1K9_9BILA	14_3_3 domain-containing protein	396	1e-141	A0A0M3HQ43_ASCLU	14_3_3 domain-containing protein	365	6e-130	A0A1P6C0L3_BRUMA	14-3-3-like protein 2, putative (Bm4259, isoform i)	314	2e-108	A0A0R3QPT4_9BILA	14_3_3 domain-containing protein	97.4	2e-26	W6E957_DIRIM	14-3-3 zeta	422	3e-154	A0A6B9XNI9_9BILA	Cysteine protease	19.2	8.5	A0A1S0QIM5_LOALO	14-3-3 zeta (14-3-3 zeta; 14-3-3-like protein 2, variant 1) (14-3-3-like protein 2, variant 1)	400	1e-143					A0A343B7E0_9BILA	NADH-ubiquinone oxidoreductase chain 4 (EC 7.1.1.2)	18.1	5.7	W2TEX6_NECAM	14-3-3 protein	394	3e-141	A0A044SRA0_ONCVO	14_3_3 domain-containing protein	400	7e-143
A0A0G4E7A1	Ferritin (Fragment)	A0A0C2GG54_9BILA	Ferritin-like diiron domain-containing protein	47	2e-08	A0A016TCP7_9BILA	Ferritin (EC 1.16.3.1)	67	2e-15	A0A0M3I2K5_ASCLU	Ferritin (EC 1.16.3.1)	107	3e-30	A0A8L7TAC6_BRUMA	BMA-UNC-58	31.6	0.086	A0A3P7V253_9BILA	Uncharacterized protein	32	0.04	A0A7D0JJL8_DIRIM	Nuclear hormone receptor DAF-12a	20	5.5					A0A1I7W1G4_LOALO	Uncharacterized protein	31.2	0.1					A0A0U2TIA3_9BILA	Myosin heavy chain	16.9	7.3	W2TTX0_NECAM	Ferritin (EC 1.16.3.1)	157	2e-50	A0A044T8Q4_ONCVO	Uncharacterized protein	28.5	0.67
A0A0K0DSA2	Myosin_tail_1 domain-containing protein	A0A0C2G9I0_9BILA	Myosin tail	1047	0	A0A016U1K3_9BILA	Myosin_tail_1 domain-containing protein	1238	0	A0A0M3HZP8_ASCLU	Myosin_tail_1 domain-containing protein	1486	0	A0A8L7T1F5_BRUMA	Paramyosin, putative	1501	0	A0A3P7UHB7_9BILA	Myosin motor domain-containing protein	478	1e-150	MYSP_DIRIM	Paramyosin	1451	0	A0A0U2TQF9_9BILA	Myosin heavy chain	105	6e-28	A0A1I7VE95_LOALO	Paramyosin	1501	0					A0A0U2TIA3_9BILA	Myosin heavy chain	108	2e-29	W2SVG9_NECAM	Myosin tail	1016	0	MYSP_ONCVO	Paramyosin	1500	0
A0A0K0DSJ4	Lipoyl-binding domain-containing protein	A0A0C2GMS7_9BILA	Dihydrolipoyllysine-residue succinyltransferase component of 2-oxoglutarate dehydrogenase complex, mitochondrial (EC 2.3.1.61) (E2K)	403	3e-138	A0A016V192_9BILA	Dihydrolipoyllysine-residue succinyltransferase component of 2-oxoglutarate dehydrogenase complex, mitochondrial (EC 2.3.1.61) (E2K)	335	4e-111	A0A0M3HQR7_ASCLU	Peripheral subunit-binding (PSBD) domain-containing protein	119	1e-30	A0A5S6PFF8_BRUMA	Dihydrolipoamide acetyltransferase component of pyruvate dehydrogenase complex (EC 2.3.1.-)	321	3e-107	A0A0R3Q4E7_9BILA	Uncharacterized protein	351	3e-120	I0DFK5_DIRIM	BK channel (Maxi K channel)	25.4	0.49	A0A6G8QHH7_9BILA	Polyprotein antigen	20	7.1	A0A1I7VXR0_LOALO	Dihydrolipoyllysine-residue succinyltransferase component of 2-oxoglutarate dehydrogenase complex, mitochondrial (EC 2.3.1.61) (E2K)	483	3e-165	A0A6M9ZWL6_9BILA	ATP synthase F0 subunit 6	24.6	0.15	A0A1M4NEM1_9BILA	Cytochrome c oxidase subunit 1 (EC 7.1.1.9)	20	2.2	W2SK81_NECAM	Dihydrolipoyllysine-residue succinyltransferase component of 2-oxoglutarate dehydrogenase complex, mitochondrial (EC 2.3.1.61) (E2K)	538	0	A0A044UN15_ONCVO	Dihydrolipoyllysine-residue succinyltransferase component of 2-oxoglutarate dehydrogenase complex, mitochondrial (EC 2.3.1.61) (E2K)	478	7e-168
A0A0K0DSK6	Uncharacterized protein	A0A0C2GHU4_9BILA	Miro-like protein	249	3e-77	A0A016TYA0_9BILA	Uncharacterized protein	247	3e-76	A0A0M3HQ89_ASCLU	Uncharacterized protein	299	4e-96	A0A0I9NA24_BRUMA	Bm7041	276	2e-87	A0A0R3QLY6_9BILA	Uncharacterized protein	263	1e-82	I3WTW5_DIRIM	Glyceraldehyde-3-phosphate dehydrogenase (EC 1.2.1.12)	25	0.96	A0A6G8QHH7_9BILA	Polyprotein antigen	20.4	9.5	A0A1I7VVH5_LOALO	Ras family protein	282	9e-90	A0A6M9ZYU1_9BILA	Cytochrome b	21.2	4	A0A343B7D9_9BILA	NADH dehydrogenase subunit 2	19.2	7.5	W2SJ33_NECAM	GTP-binding domain protein	234	8e-68	A0A044V154_ONCVO	Uncharacterized protein	278	3e-88
A0A0K0DSL3	4-hydroxyphenylpyruvate dioxygenase	A0A0C2H9Z5_9BILA	4-hydroxyphenylpyruvate dioxygenase	595	0	A0A016VSH6_9BILA	4-hydroxyphenylpyruvate dioxygenase	623	0	A0A0M3HGX7_ASCLU	VOC domain-containing protein	115	1e-31	A0A0J9XRF5_BRUMA	4-hydroxyphenylpyruvate dioxygenase	300	6e-100	A0A0R3QP20_9BILA	4-hydroxyphenylpyruvate dioxygenase	285	2e-93	1CPX_DIRIM	1-Cys peroxiredoxin (EC 1.11.1.-) (1-CysPxn) (Thioredoxin peroxidase)	22.3	3.2	A0A6G8QHH1_9BILA	Thioredoxin peroxidase	23.9	0.43	A0A1I7VEV6_LOALO	4-hydroxyphenylpyruvate dioxygenase	304	3e-101	A0A6M9ZZJ8_9BILA	Cytochrome c oxidase subunit 1 (EC 7.1.1.9)	23.5	0.38	A0A140IN09_9RICK	60 kDa chaperonin	20.8	1.3	W2TGV5_NECAM	4-hydroxyphenylpyruvate dioxygenase	644	0	A0A2K6VX95_ONCVO	4-hydroxyphenylpyruvate dioxygenase	294	2e-97
A0A0K0DSR6	Uncharacterized protein	A0A0C2FE71_9BILA	V-type proton ATPase subunit G	164	2e-47	A0A016RVH9_9BILA	Uncharacterized protein	407	3e-120	A0A0M3INJ9_ASCLU	Uncharacterized protein	321	3e-92	A0A0H5SMD2_BRUMA	Bm4158	598	0	A0A0R3QPG9_9BILA	Uncharacterized protein	591	0	I3WTW3_DIRIM	Actin	28.1	0.23	A0A0U2TQF9_9BILA	Myosin heavy chain	30	0.024	A0A1I7VFV6_LOALO	Uncharacterized protein	588	0					A0A0U2TIA3_9BILA	Myosin heavy chain	22.7	1.3	W2TR99_NECAM	V-type ATPase, G subunit	166	4e-44	A0A044TAU4_ONCVO	Uncharacterized protein	597	0
A0A0K0DSV6	Uncharacterized protein	A0A0C2H354_9BILA	Uncharacterized protein	3995	0	A0A016SXE6_9BILA	Uncharacterized protein	7661	0	A0A0M3I718_ASCLU	Uncharacterized protein	5471	0	A0A0K0JSP5_BRUMA	BMA-UNC-22	7126	0	A0A0R3Q7P5_9BILA	Uncharacterized protein	669	0	I3WTW5_DIRIM	Glyceraldehyde-3-phosphate dehydrogenase (EC 1.2.1.12)	30.4	0.22					A0A1I7VVS1_LOALO	Uncharacterized protein	7353	0	A0A6M9ZX40_9BILA	Cytochrome-c oxidase (EC 7.1.1.9) (Cytochrome c oxidase polypeptide II)	23.9	4.7	Q9GNW5_9BILA	Major sperm protein	26.9	0.12	W2TC50_NECAM	Fibronectin type III domain protein	1711	0	A0A044TK99_ONCVO	Uncharacterized protein	7276	0
A0A0K0DSX1	Uncharacterized protein	A0A0C2CCM6_9BILA	Transthyretin-like family protein	126	2e-38	A0A016V2I7_9BILA	Uncharacterized protein	127	8e-39	A0A0M3HWT1_ASCLU	Uncharacterized protein	170	7e-56	A0A0H5SAB8_BRUMA	BMA-TTR-41 (Transthyretin-like family protein)	161	2e-52	A0A0R3QJR8_9BILA	Uncharacterized protein	95.5	2e-26	O61357_DIRIM	Tubulin beta chain	21.9	1.2					A0A1I7V5V6_LOALO	Uncharacterized protein	162	1e-52	A0A6M9ZX31_9BILA	NADH:ubiquinone reductase (H(+)-translocating) (EC 7.1.1.2) (NADH dehydrogenase subunit 5)	17.3	9.7	A0A343B7D8_9BILA	NADH:ubiquinone reductase (H(+)-translocating) (EC 7.1.1.2) (NADH dehydrogenase subunit 5)	16.9	7.5	W2T7V4_NECAM	Transthyretin-like family protein	116	2e-34	A0A044R355_ONCVO	Uncharacterized protein	155	3e-50
A0A0K0DSX2	Uncharacterized protein	A0A0C2D010_9BILA	Transthyretin-like family protein	85.5	5e-22	A0A016T0N0_9BILA	Uncharacterized protein	87	2e-22	A0A0M3IFZ3_ASCLU	Uncharacterized protein	111	3e-32	A0A0H5SPU8_BRUMA	BMA-TTR-48	112	2e-32	A0A0R3QJR8_9BILA	Uncharacterized protein	82	6e-21	Q5U823_DIRIM	Furin	21.6	1.7	A0A6B9XLA0_9BILA	20/22 kDa protein	20.8	1.4	A0A1I7V5V7_LOALO	Uncharacterized protein	120	7e-36	A0A1B0TRD2_9BILA	Major sperm protein	17.7	3.8	Q9GNW8_9BILA	Major sperm protein	19.6	0.65	W2T7V4_NECAM	Transthyretin-like family protein	88.2	5e-23	A0A158N8J3_ONCVO	Uncharacterized protein	91.7	1e-24
A0A0K0DT25	Peptidylprolyl isomerase	A0A0C2H965_9BILA	Peptidylprolyl isomerase (EC 5.2.1.8)	144	3e-46	A0A016T2Z6_9BILA	Peptidylprolyl isomerase (EC 5.2.1.8)	161	2e-52	A0A0M3HUM7_ASCLU	Peptidylprolyl isomerase (EC 5.2.1.8)	170	2e-56	A0A8L7SQG9_BRUMA	Peptidylprolyl isomerase	166	2e-54	A0A0R3QQT7_9BILA	Peptidylprolyl isomerase (EC 5.2.1.8)	163	9e-54	O96334_DIRIM	Peptidylprolyl isomerase (EC 5.2.1.8)	98.6	1e-29	A0A6G8QHL3_9BILA	Aspartic protease	19.6	3.3	A0A1I7W0A7_LOALO	Peptidylprolyl isomerase (EC 5.2.1.8)	164	3e-54	A0A6M9ZX31_9BILA	NADH:ubiquinone reductase (H(+)-translocating) (EC 7.1.1.2) (NADH dehydrogenase subunit 5)	17.7	6.5	A0A343B7E7_9BILA	Cytochrome-c oxidase (EC 7.1.1.9) (Cytochrome c oxidase polypeptide II)	21.6	0.17	W2SRX1_NECAM	Peptidylprolyl isomerase (EC 5.2.1.8)	135	5e-43	A0A044V5Y3_ONCVO	Peptidylprolyl isomerase (EC 5.2.1.8)	164	4e-54
A0A0K0DT39	Uncharacterized protein	A0A0C2DDP5_9BILA	Uncharacterized protein	384	5e-132	A0A016UJ23_9BILA	Uncharacterized protein	388	3e-133	A0A0M3IHN4_ASCLU	Uncharacterized protein	334	9e-113	A0A0H5S7W2_BRUMA	Bm4284, isoform b	389	3e-133	A0A0R3QML4_9BILA	Uncharacterized protein	303	1e-101	A0A2Z0UZ58_DIRIM	p-glycoprotein 10	26.6	0.21					A0A1I7VMU9_LOALO	Troponin T	393	7e-135									W2TSG8_NECAM	Troponin T family protein	395	3e-136	A0A044R196_ONCVO	Uncharacterized protein	383	5e-131
A0A0K0DT67	Uncharacterized protein	A0A0C2GB46_9BILA	60S acidic ribosomal protein P2	75.1	3e-19	A0A016SL67_9BILA	60S acidic ribosomal protein P2	75.5	4e-19	A0A0M3I7Q6_ASCLU	60S acidic ribosomal protein P2	72.8	2e-18	RLA2_BRUMA	60S acidic ribosomal protein P2	104	7e-31	A0A0R3QKX6_9BILA	60S acidic ribosomal protein P2	89.4	6e-24	A0A5Q2UT57_DIRIM	Macrophage migration inhibitory factor 1	18.9	5	A0A6G8QHM0_9BILA	Macrophage migration inhibitory factor 1	20.8	0.58	A0A1I7VVN4_LOALO	60S acidic ribosomal protein P2	92.4	1e-25	A0A6M9ZX31_9BILA	NADH:ubiquinone reductase (H(+)-translocating) (EC 7.1.1.2) (NADH dehydrogenase subunit 5)	17.7	4.9	A0A343B7D8_9BILA	NADH:ubiquinone reductase (H(+)-translocating) (EC 7.1.1.2) (NADH dehydrogenase subunit 5)	19.2	0.81	W2T6C0_NECAM	60S acidic ribosomal protein P2	91.3	1e-25	A0A044ULC7_ONCVO	60S acidic ribosomal protein P2	72.8	2e-17
A0A0K0DTC5	Uncharacterized protein	A0A0C2H5L9_9BILA	Intermediate filament tail domain protein	765	0	A0A016SY93_9BILA	Uncharacterized protein	806	0	Q17048_ASCLU	Cytoplasmic intermediate filament protein	802	0	A0A8L7T4D0_BRUMA	Bm3908	784	0	A0A0R3QW86_9BILA	Uncharacterized protein	730	0	Q9NGY2_DIRIM	Intermediate filament protein	735	0	A0A6G8QHH7_9BILA	Polyprotein antigen	21.9	2.2	A0A1I7VT99_LOALO	Intermediate filament protein	780	0					A0A0U2TIA3_9BILA	Myosin heavy chain	21.9	0.71	W2TYS9_NECAM	Intermediate filament tail domain protein	781	0	A0A044V2F8_ONCVO	Circulating antigen	802	0
A0A0K0DTE1	EF1_GNE domain-containing protein	A0A0C2D9J3_9BILA	EF-1 guanine nucleotide exchange domain protein	208	4e-69	A0A016SHX4_9BILA	Uncharacterized protein	227	7e-76	A0A0M3IA60_ASCLU	Uncharacterized protein	159	3e-50	A0A5S6PQV5_BRUMA	BMA-EKL-6, isoform f	229	7e-70	A0A0R3QUI0_9BILA	Uncharacterized protein	227	4e-76	O18348_DIRIM	Cysteine protease	22.7	1.1	A0A6B9XNI9_9BILA	Cysteine protease	23.1	0.4	A0A1I7V624_LOALO	Elongation factor 1-beta/1-delta	232	4e-78	A0A6M9ZX31_9BILA	NADH:ubiquinone reductase (H(+)-translocating) (EC 7.1.1.2) (NADH dehydrogenase subunit 5)	20.4	1.7	A0A343B7E2_9BILA	Cytochrome b	18.9	2.1	W2TXH8_NECAM	EF-1 guanine nucleotide exchange domain protein	213	1e-70	A0A044UTH5_ONCVO	EF1_GNE domain-containing protein	249	7e-85
A0A0K0DTF0	Uncharacterized protein	A0A0C2D0M8_9BILA	60S ribosomal protein L9	226	6e-77	A0A016SL02_9BILA	60S ribosomal protein L9	287	1e-100	A0A0M3I787_ASCLU	60S ribosomal protein L9	309	2e-109	A0A1U7F457_BRUMA	60S ribosomal protein L9	296	2e-104	A0A0R3R9K3_9BILA	60S ribosomal protein L9	296	1e-104	A0A2Z0UM93_DIRIM	Haf ABC transporter 4	20	6.8					A0A1I7VK20_LOALO	60S ribosomal protein L9	298	3e-105					A0A343B7E6_9BILA	ATP synthase F0 subunit 6	18.1	3.1	W2T6C8_NECAM	60S ribosomal protein L9	286	3e-100	A0A044V440_ONCVO	60S ribosomal protein L9	298	4e-105
A0A0K0DTJ4	Isochorismatase domain-containing protein	A0A0C2FEV9_9BILA	Isochorismatase domain-containing protein	90.1	3e-24	A0A016TSR0_9BILA	Isochorismatase domain-containing protein	220	5e-73	A0A0M3IEF1_ASCLU	Isochorismatase domain-containing protein	222	6e-75	A0A8L7T4H1_BRUMA	Isochorismatase domain-containing protein	228	4e-77	A0A0R3QDI7_9BILA	Uncharacterized protein	60.5	2e-13	Q9NGY2_DIRIM	Intermediate filament protein	20.4	5.1	A0A2Z5CX10_9BILA	Pepsin inhibitor	20	3.8	A0A1I7VS18_LOALO	Isochorismatase domain-containing protein	230	4e-78	A0A6M9ZX31_9BILA	NADH:ubiquinone reductase (H(+)-translocating) (EC 7.1.1.2) (NADH dehydrogenase subunit 5)	19.2	3.1	A0A343B7D8_9BILA	NADH:ubiquinone reductase (H(+)-translocating) (EC 7.1.1.2) (NADH dehydrogenase subunit 5)	20	1	W2T7J5_NECAM	Isochorismatase family protein	204	9e-68	A0A044UFI4_ONCVO	Isochorismatase domain-containing protein	234	1e-79
A0A0K0DTL8	Uncharacterized protein	A0A0C2FNC9_9BILA	ATP synthase subunit d, mitochondrial	187	3e-61	A0A016SYX7_9BILA	ATP synthase subunit d, mitochondrial	237	2e-80	A0A0M3I135_ASCLU	ATP synthase subunit d, mitochondrial	201	4e-67	A0A0J9XXH7_BRUMA	ATP synthase subunit d, mitochondrial	119	2e-34	A0A0R3Q689_9BILA	ATP synthase subunit d, mitochondrial	104	4e-29	F4ZE01_DIRIM	Phosphoglycerate mutase (2,3-diphosphoglycerate-independent) (EC 5.4.2.12)	22.3	1.4	A0A0U2TQF9_9BILA	Myosin heavy chain	20.8	1.7	A0A1I7VHJ3_LOALO	ATP synthase subunit d, mitochondrial	122	1e-35	A0A6M9ZWS3_9BILA	Cytochrome c oxidase subunit 3	21.6	0.48	A0A140IN09_9RICK	60 kDa chaperonin	20.8	0.44	W2SFP0_NECAM	ATP synthase subunit d, mitochondrial	226	1e-76	A0A044R4W5_ONCVO	ATP synthase subunit d, mitochondrial	120	8e-35
A0A0K0DTP5	SCP domain-containing protein	A0A0C2GXX4_9BILA	SCP-like protein	45.8	7e-07	A0A016UET1_9BILA	SCP domain-containing protein	47	9e-07	A0A0M3ID47_ASCLU	SCP domain-containing protein	47.4	1e-07	A0A8L7T657_BRUMA	SCP domain-containing protein	45.1	3e-06	A0A0R3QXU3_9BILA	SCP domain-containing protein	40.4	7e-05	O18347_DIRIM	Venom allergen antigen 5-like protein	26.6	0.037	A0A1C9JA47_9BILA	NADH-ubiquinone oxidoreductase chain 1 (EC 7.1.1.2)	19.2	5.9	A0A1I7W2Z3_LOALO	Activation-associated secreted protein-1	45.8	8e-07	A0A6M9ZX31_9BILA	NADH:ubiquinone reductase (H(+)-translocating) (EC 7.1.1.2) (NADH dehydrogenase subunit 5)	20.8	0.92					W2TTI0_NECAM	SCP-like protein	42.7	5e-06	A0A044UGT6_ONCVO	SCP domain-containing protein	44.7	3e-06
A0A0K0DU50	Uncharacterized protein	A0A0C2H4Q8_9BILA	ATP synthase subunit b	404	2e-143	A0A016S906_9BILA	Uncharacterized protein	420	2e-141	A0A0M3HT50_ASCLU	ATP synthase subunit b	389	9e-137	A0A0H5S422_BRUMA	ATP synthase subunit b	259	5e-86	A0A0R3R2D1_9BILA	ATP synthase subunit b	259	3e-86	A0A067Z014_DIRIM	NADH-ubiquinone oxidoreductase chain 1 (EC 7.1.1.2)	23.1	1.3	A0A1C9JA47_9BILA	NADH-ubiquinone oxidoreductase chain 1 (EC 7.1.1.2)	24.6	0.23	A0A1I7VAI4_LOALO	ATP synthase subunit b	249	1e-82	A0A6M9ZX31_9BILA	NADH:ubiquinone reductase (H(+)-translocating) (EC 7.1.1.2) (NADH dehydrogenase subunit 5)	18.9	7.4	A0A343B7E4_9BILA	NADH dehydrogenase subunit 4L	23.1	0.066	W2SZV3_NECAM	ATP synthase subunit b	251	8e-85	A0A2K6VL63_ONCVO	ATP synthase subunit b	257	5e-85
A0A0K0DUD0	Aspartate aminotransferase	A0A0C2C971_9BILA	Aspartate aminotransferase (EC 2.6.1.1)	497	8e-178	A0A016U334_9BILA	Aspartate aminotransferase (EC 2.6.1.1)	638	0	A0A0M3IHW9_ASCLU	Aspartate aminotransferase (EC 2.6.1.1)	607	0	A0A0H5SEV0_BRUMA	Aspartate aminotransferase (EC 2.6.1.1)	575	0	A0A0R3RAK5_9BILA	Aminotran_1_2 domain-containing protein	242	1e-78	A0A0H3TY16_DIRIM	Phosphofructokinase	24.6	0.51	A0A6B9XQE8_9BILA	Fructose-bisphosphate aldolase (EC 4.1.2.13)	24.3	0.41	A0A1I7VP37_LOALO	Aspartate aminotransferase (EC 2.6.1.1)	582	0	A0A6M9ZWL6_9BILA	ATP synthase F0 subunit 6	19.2	6.8	A0A343B7E1_9BILA	Cytochrome c oxidase subunit 1 (EC 7.1.1.9)	19.6	3	W2SWE1_NECAM	Aspartate aminotransferase (EC 2.6.1.1)	597	0	A0A044SWQ6_ONCVO	Aspartate aminotransferase (EC 2.6.1.1)	578	0
A0A0K0DUF3	Succinate dehydrogenase [ubiquinone] flavoprotein subunit, mitochondrial	A0A0C2CQ85_9BILA	Succinate dehydrogenase [ubiquinone] flavoprotein subunit, mitochondrial (EC 1.3.5.1)	912	0	A0A016V902_9BILA	Succinate dehydrogenase [ubiquinone] flavoprotein subunit, mitochondrial (EC 1.3.5.1)	1027	0	A0A0M3HW86_ASCLU	Succinate dehydrogenase [ubiquinone] flavoprotein subunit, mitochondrial (EC 1.3.5.1)	981	0	A0A0J9XWZ6_BRUMA	Succinate dehydrogenase [ubiquinone] flavoprotein subunit, mitochondrial (EC 1.3.5.1)	1018	0	A0A0R3R402_9BILA	Uncharacterized protein	590	0	Q36744_DIRIM	Succinate dehydrogenase [ubiquinone] flavoprotein subunit, mitochondrial (EC 1.3.5.1)	1022	0	A0A0U2UFZ6_9BILA	DNA-directed RNA polymerase (EC 2.7.7.6)	21.2	5	A0A1I7VCF4_LOALO	Succinate dehydrogenase [ubiquinone] flavoprotein subunit, mitochondrial (EC 1.3.5.1)	1020	0					A0A0U2TQT0_9BILA	DNA-directed RNA polymerase (EC 2.7.7.6)	20.4	2.2	W2TKP7_NECAM	Succinate dehydrogenase [ubiquinone] flavoprotein subunit, mitochondrial (EC 1.3.5.1)	973	0	A0A044SAM6_ONCVO	Succinate dehydrogenase [ubiquinone] flavoprotein subunit, mitochondrial (EC 1.3.5.1)	1027	0
A0A0K0DUH0	MICOS complex subunit MIC10	A0A0C2FVH2_9BILA	MICOS complex subunit MIC10	113	7e-35	A0A016S0A2_9BILA	MICOS complex subunit MIC10	113	1e-34	A0A0M3HW71_ASCLU	MICOS complex subunit MIC10	114	7e-34	A0A5S6PFU0_BRUMA	Uncharacterized protein	28.5	0.2	A0A0R3Q7E4_9BILA	MICOS complex subunit MIC10	66.6	3e-15	A0A0H3TY12_DIRIM	Phosphofructokinase	20	1.4	A0A1C9JA01_9BILA	Cytochrome b	20	1.2	A0A1I7VMB1_LOALO	MICOS complex subunit MIC10	77	6e-19	A0A6M9ZYU1_9BILA	Cytochrome b	16.5	8.3	A0A140IN09_9RICK	60 kDa chaperonin	18.9	0.68	W2SWY0_NECAM	MICOS complex subunit MIC10	114	3e-35	A0A044TSQ3_ONCVO	MICOS complex subunit MIC10	61.2	3e-13
A0A0K0DUQ0	Fructose-bisphosphate aldolase	A0A0C2G762_9BILA	Fructose-bisphosphate aldolase (EC 4.1.2.13)	232	4e-76	A0A016SYB5_9BILA	Fructose-bisphosphate aldolase (EC 4.1.2.13)	442	1e-155	A0A0M3HX49_ASCLU	Fructose-bisphosphate aldolase (EC 4.1.2.13)	564	0	A0A0H5S7G0_BRUMA	Fructose-bisphosphate aldolase (EC 4.1.2.13)	459	1e-162	A0A0R3Q6M2_9BILA	Fructose-bisphosphate aldolase (EC 4.1.2.13)	389	3e-136	I3WTW4_DIRIM	Fructose-bisphosphate aldolase (EC 4.1.2.13)	471	3e-169	A0A6B9XQE8_9BILA	Fructose-bisphosphate aldolase (EC 4.1.2.13)	462	2e-166	A0A1I7VU65_LOALO	Fructose-bisphosphate aldolase (EC 4.1.2.13)	471	5e-167	A0A6N0A020_9BILA	NADH-ubiquinone oxidoreductase chain 4 (EC 7.1.1.2)	20	4.3	A0A343B7E2_9BILA	Cytochrome b	23.1	0.24	W2TD37_NECAM	Fructose-bisphosphate aldolase (EC 4.1.2.13)	537	0	A0A044UUD9_ONCVO	Fructose-bisphosphate aldolase (EC 4.1.2.13)	473	2e-167
A0A0K0DUW9	WD_REPEATS_REGION domain-containing protein	A0A0C2CFF1_9BILA	WD domain, G-beta repeat protein	375	3e-132	A0A016SBZ6_9BILA	Uncharacterized protein	444	1e-157	A0A0M3HSR7_ASCLU	Uncharacterized protein	479	3e-172	A0A0K0IYK9_BRUMA	BMA-RACK-1 (WD_REPEATS_REGION domain-containing protein)	474	3e-170	A0A0R3QFY0_9BILA	WD_REPEATS_REGION domain-containing protein	163	4e-51	O96334_DIRIM	Peptidylprolyl isomerase (EC 5.2.1.8)	21.6	3.2	A0A0U2TQF9_9BILA	Myosin heavy chain	21.2	2.8	A0A1I7W0Y1_LOALO	Guanine nucleotide-binding protein subunit beta-2-like 1	477	3e-171					A0A343B7D8_9BILA	NADH:ubiquinone reductase (H(+)-translocating) (EC 7.1.1.2) (NADH dehydrogenase subunit 5)	19.6	2.3	W2SX60_NECAM	AAA domain-containing protein	272	3e-89	A0A044TEP4_ONCVO	Uncharacterized protein	476	8e-171
A0A0K0DVC5	Uncharacterized protein	A0A0C2H2C2_9BILA	Ribosomal protein L3	700	0	A0A016RUU6_9BILA	Uncharacterized protein	682	0	A0A0M3I8W6_ASCLU	F-box domain-containing protein	39.3	0.001	A0A158PYZ0_BRUMA	60S ribosomal protein L3, putative (BMA-RPL-3, isoform c)	701	0	A0A0R3QD10_9BILA	Uncharacterized protein	218	2e-71	A0A2Z0UTP9_DIRIM	p-glycoprotein 11	22.7	3.2	A0A6G8QHL3_9BILA	Aspartic protease	20.4	5.8	A0A1I7VI42_LOALO	60S ribosomal protein L3	699	0	A0A6M9ZYP1_9BILA	NADH-ubiquinone oxidoreductase chain 1 (EC 7.1.1.2)	21.2	1.9	A0A343B7E5_9BILA	NADH-ubiquinone oxidoreductase chain 1 (EC 7.1.1.2)	19.2	3.8	W2SFG7_NECAM	Ribosomal protein L3	702	0	A0A044SCX1_ONCVO	Uncharacterized protein	700	0
A0A0K0DVE0	SHSP domain-containing protein	A0A0C2CYH2_9BILA	Hsp20/alpha crystallin family protein	57.4	2e-12	A0A016UTT6_9BILA	SHSP domain-containing protein	64.7	6e-15	A0A0M3IKF0_ASCLU	SHSP domain-containing protein	56.6	1e-11	A0A1P6BTH6_BRUMA	Bm2195, isoform a (Bm2196, isoform a) (SHSP domain-containing protein)	72.4	7e-18	A0A0R3R1X6_9BILA	SHSP domain-containing protein	72.4	5e-18	A0A6B9KRC7_DIRIM	Heat shock protein 12.6 (Small heat shock protein 12.6)	71.2	8e-20	A0A386JUU6_9BILA	Pepsin inhibitor	18.5	4.1	A0A1I7V8V9_LOALO	Small heat shock protein	63.5	9e-15					Q9GNW4_9BILA	Major sperm protein	18.5	1.1	W2TCZ1_NECAM	Hsp20/alpha crystallin family protein	59.7	2e-13	A0A044V196_ONCVO	SHSP domain-containing protein	70.9	1e-17
A0A0K0DVE4	Uncharacterized protein	A0A0C2C877_9BILA	IF rod domain-containing protein	104	8e-26	A0A016RUG1_9BILA	Uncharacterized protein	214	1e-61	A0A0M3HPE3_ASCLU	Uncharacterized protein	238	3e-71	A0A1I9G628_BRUMA	BMA-LMN-1, isoform c	264	4e-81	A0A0R3R690_9BILA	Uncharacterized protein	209	5e-61	Q9NGY2_DIRIM	Intermediate filament protein	74.3	2e-16	A0A6G8QHP0_9BILA	Leucyl aminopeptidase	20.4	8.8	A0A1I7VE00_LOALO	Intermediate filament tail domain-containing protein	263	7e-81					Q9GNV9_ONCVO	Major sperm protein	21.2	0.89	W2TXB4_NECAM	Intermediate filament tail domain protein	181	8e-52	A0A044UFF5_ONCVO	Uncharacterized protein	259	2e-79
A0A0K0DVE5	Peptidyl-prolyl cis-trans isomerase	A0A0C2DHS9_9BILA	Peptidyl-prolyl cis-trans isomerase (PPIase) (EC 5.2.1.8)	249	7e-85	A0A016S3R4_9BILA	Peptidyl-prolyl cis-trans isomerase (PPIase) (EC 5.2.1.8)	274	5e-94	A0A0M3IAP6_ASCLU	Peptidyl-prolyl cis-trans isomerase E (PPIase E) (EC 5.2.1.8)	187	1e-59	A0A8L7SQM4_BRUMA	Peptidyl-prolyl cis-trans isomerase	261	4e-90	A0A0R3QSA7_9BILA	Peptidyl-prolyl cis-trans isomerase (PPIase) (EC 5.2.1.8)	263	9e-91	Q23955_DIRIM	Peptidyl-prolyl cis-trans isomerase (PPIase) (EC 5.2.1.8)	197	7e-67	A0A6G8QHL3_9BILA	Aspartic protease	18.9	9.7	A0A1I7VE01_LOALO	Peptidyl-prolyl cis-trans isomerase (PPIase) (EC 5.2.1.8)	282	5e-98	A0A6M9ZX79_9BILA	NADH-ubiquinone oxidoreductase chain 3 (EC 7.1.1.2)	17.7	7.5	A0A343B7E3_9BILA	Cytochrome c oxidase subunit 3	23.1	0.097	W2SKP4_NECAM	Peptidyl-prolyl cis-trans isomerase (PPIase) (EC 5.2.1.8)	270	2e-93	A0A2K6WB53_ONCVO	Peptidyl-prolyl cis-trans isomerase (PPIase) (EC 5.2.1.8)	286	2e-99
A0A0K0DVG5	Uncharacterized protein	A0A0C2CRH6_9BILA	Ras family protein	310	9e-107	A0A016S1T4_9BILA	Ras-related protein Rab-21	174	2e-51	A0A0M3HW75_ASCLU	Uncharacterized protein	320	4e-111	A0A0H5BRY3_BRUMA	Bm13659 (Bm3640) (Ras-related protein Rab-5B, putative)	322	8e-112	A0A0R3QJD0_9BILA	Uncharacterized protein	169	4e-52	Q23955_DIRIM	Peptidyl-prolyl cis-trans isomerase (PPIase) (EC 5.2.1.8)	23.5	0.8					A0A1I7VEG5_LOALO	UBIQUITIN_CONJUGAT_2 domain-containing protein	320	4e-108									W2TID4_NECAM	Ras family protein	221	9e-73	A0A044TQP4_ONCVO	Uncharacterized protein	320	1e-110
A0A0K0DVJ4	Isocitrate dehydrogenase [NAD] subunit, mitochondrial	A0A0C2FXT0_9BILA	Isocitrate dehydrogenase [NAD] subunit, mitochondrial	587	0	A0A016UDS1_9BILA	Iso_dh domain-containing protein	377	1e-130	A0A0M3IDH1_ASCLU	Isocitrate dehydrogenase [NAD] subunit, mitochondrial	622	0	A0A0K0IYX3_BRUMA	Isocitrate dehydrogenase [NAD] subunit, mitochondrial	616	0	A0A0R3QW36_9BILA	Isocitrate dehydrogenase [NAD] subunit, mitochondrial	609	0									A0A1I7VMI3_LOALO	Isocitrate dehydrogenase [NAD] subunit, mitochondrial	604	0	A0A075FC19_9RICK	Cell division protein FtsZ	19.2	5.2	Q9GNV8_ONCVO	Major sperm protein	19.2	2.5	W2TDM2_NECAM	Isocitrate dehydrogenase [NAD] subunit, mitochondrial	632	0	A0A044TVA1_ONCVO	Isocitrate dehydrogenase [NAD] subunit, mitochondrial	616	0
A0A0K0DVR3	Uncharacterized protein	A0A0C2GE68_9BILA	Ubiquitin family protein	582	0	A0A016WSI7_9BILA	Uncharacterized protein	583	0	A0A0M3I109_ASCLU	Uncharacterized protein	245	1e-82	A0A1P6BY67_BRUMA	BMA-UBQ-1, isoform a; BMA-UBQ-1, isoform e (BMA-UBQ-1, isoform e)	583	0	A0A0R3QAN2_9BILA	Ubiquitin-like domain-containing protein	47.8	3e-07	A0A2Z0UZ58_DIRIM	p-glycoprotein 10	21.9	3.1					A0A1I7VNP3_LOALO	Polyubiquitin, variant 1	582	0					A0A140IN09_9RICK	60 kDa chaperonin	18.1	5.9	W2TBT9_NECAM	Ubiquitin family protein	438	8e-158	A0A044SZM3_ONCVO	Uncharacterized protein	566	0
A0A0K0DVS8	Uncharacterized protein	A0A0C2H690_9BILA	Calponin family repeat-containing domain protein	595	0	A0A016SEV5_9BILA	Uncharacterized protein	454	4e-160	A0A0M3IVR1_ASCLU	Uncharacterized protein	343	6e-118	A0A7I4NMH9_BRUMA	Uncharacterized protein	597	0	A0A0R3QHC9_9BILA	Uncharacterized protein	335	1e-116	MYSP_DIRIM	Paramyosin	22.3	3.2	A0A141CQS8_9BILA	Cytochrome-c oxidase (EC 7.1.1.9) (Cytochrome c oxidase polypeptide II)	21.9	2.1	A0A1I7VR88_LOALO	Uncharacterized protein	590	0	A0A6M9ZX31_9BILA	NADH:ubiquinone reductase (H(+)-translocating) (EC 7.1.1.2) (NADH dehydrogenase subunit 5)	19.2	7.6	F8TVR0_9BILA	Cytochrome c oxidase subunit 1 (EC 7.1.1.9)	20.8	1.2	W2TKH9_NECAM	Calponin family repeat-containing domain protein	499	1e-178	A0A044U847_ONCVO	Uncharacterized protein	574	0
A0A0K0DVT7	Malic enzyme	A0A0C2FG25_9BILA	Malic enzyme	911	0	A0A016UBT0_9BILA	Malic enzyme	938	0	A0A0M3HJ70_ASCLU	Uncharacterized protein	26.9	2.4	A0A0J9XR90_BRUMA	Malic enzyme	873	0	A0A0R3QVE8_9BILA	Malic enzyme	533	0	Q8ST32_DIRIM	Nuclear receptor RXR	24.6	1	A0A0U2UFZ6_9BILA	DNA-directed RNA polymerase (EC 2.7.7.6)	20.4	9.4	A0A1I7V7N9_LOALO	Malic enzyme	800	0	A0A6M9ZWS3_9BILA	Cytochrome c oxidase subunit 3	23.9	0.38	A0A140INC3_9RICK	Cell division protein FtsZ	21.2	1.2	W2SPK3_NECAM	Malic enzyme	837	0	A0A044QQU5_ONCVO	Uncharacterized protein	833	0
A0A0K0DVU1	Uncharacterized protein	A0A0C2CEB1_9BILA	Transthyretin-like family protein	148	4e-47	A0A016TEA9_9BILA	Uncharacterized protein	149	4e-47	A0A0M3IPM7_ASCLU	Uncharacterized protein	144	7e-46	A0A0K0J707_BRUMA	Bm2684 (Hypothetical UPF0205 protein C40H1.5 in chromosome III, putative)	139	1e-43	A0A0R3QZM7_9BILA	Uncharacterized protein	129	1e-39	F1B859_DIRIM	p-glycoprotein	25.4	0.038					A0A1I7VBK1_LOALO	Uncharacterized protein	144	2e-45	A0A075FC19_9RICK	Cell division protein FtsZ	18.9	2.2	A0A140INC3_9RICK	Cell division protein FtsZ	18.5	1.8	W2T904_NECAM	Transthyretin-like family protein	149	1e-47	A0A044V920_ONCVO	Uncharacterized protein	131	2e-40
A0A0K0DVU6	Uncharacterized protein	A0A0C2E228_9BILA	Putative acyl-CoA dehydrogenase	508	1e-180	A0A016VYT5_9BILA	Uncharacterized protein	353	1e-120	A0A0M3HZ49_ASCLU	Uncharacterized protein	216	2e-66	A0A8L7TCC6_BRUMA	BMA-ACDH-7	515	0	A0A0R3QP51_9BILA	Uncharacterized protein	499	1e-174	A0A2Z0UZ58_DIRIM	p-glycoprotein 10	23.9	1.3	A0A6G8QHH1_9BILA	Thioredoxin peroxidase	21.9	1.9	A0A1I7VWE5_LOALO	Uncharacterized protein	491	5e-168					F8TVQ3_9BILA	Cytochrome c oxidase subunit 1 (EC 7.1.1.9)	18.5	6.7	W2TR05_NECAM	Acyl-CoA dehydrogenase protein	423	5e-148	A0A044SLE2_ONCVO	Uncharacterized protein	484	3e-170
A0A0K0DVV0	Malate dehydrogenase	A0A0C2CMJ1_9BILA	Lactate/malate dehydrogenase, alpha/beta protein	280	1e-95	A0A016SDW1_9BILA	Malate dehydrogenase (EC 1.1.1.37)	550	0	A0A0M3IVS5_ASCLU	Malate dehydrogenase (EC 1.1.1.37)	288	2e-98	A0A8L7T4W8_BRUMA	Malate dehydrogenase	486	1e-174	A0A0R3R4Z1_9BILA	Ldh_1_C domain-containing protein	228	1e-75	Q967S3_DIRIM	Nuclear receptor nhr-7A	25.4	0.29	A0A6G8QHH7_9BILA	Polyprotein antigen	20	4.6	A0A1I7V5N2_LOALO	Malate dehydrogenase (EC 1.1.1.37)	493	2e-177	A0A6M9ZX70_9BILA	NADH dehydrogenase subunit 2	21.6	1	A0A343B7E2_9BILA	Cytochrome b	21.2	0.75	W2TAD7_NECAM	Malate dehydrogenase (EC 1.1.1.37)	559	0	A0A044U116_ONCVO	Malate dehydrogenase (EC 1.1.1.37)	504	0
A0A0K0DVX2	Cyanate hydratase	A0A0C2FXH5_9BILA	Nucleolar protein 6	29.6	0.53	A0A016UC71_9BILA	Integrase catalytic domain-containing protein	30.8	0.37	A0A0M3IIN0_ASCLU	Cyanate hydratase (Cyanase) (EC 4.2.1.104) (Cyanate hydrolase) (Cyanate lyase)	132	1e-40	A0A0J9Y2G5_BRUMA	Cyanate hydratase (Cyanase) (EC 4.2.1.104) (Cyanate hydrolase) (Cyanate lyase)	149	1e-46	A0A0R3R615_9BILA	Cyanate_lyase domain-containing protein	118	4e-35	A0A2Z0UWF7_DIRIM	Haf-5 ABC transporter subfamily C variant 2	22.7	0.87	A0A6G8QHK7_9BILA	Macrophage migration inhibitory factor 2	20	2.4	A0A1I7V5D5_LOALO	Cyanate hydratase (Cyanase) (EC 4.2.1.104) (Cyanate hydrolase) (Cyanate lyase)	149	4e-47	A0A6M9ZX31_9BILA	NADH:ubiquinone reductase (H(+)-translocating) (EC 7.1.1.2) (NADH dehydrogenase subunit 5)	17.7	9.7	A0A0U2TQT0_9BILA	DNA-directed RNA polymerase (EC 2.7.7.6)	19.2	1.1	W2TGQ5_NECAM	Uncharacterized protein	29.3	0.45	A0A044TRF8_ONCVO	Cyanate hydratase (Cyanase) (EC 4.2.1.104) (Cyanate hydrolase) (Cyanate lyase)	146	8e-46
A0A0K0DW52	Uncharacterized protein	A0A0C2DDC0_9BILA	Uncharacterized protein	171	2e-56	A0A016WW74_9BILA	Uncharacterized protein	125	2e-38	A0A0M3HS61_ASCLU	Uncharacterized protein	152	3e-49	A0A0H5S6W4_BRUMA	Bm4859	115	2e-34	A0A0R3QEM2_9BILA	Uncharacterized protein	54.3	3e-11	O61300_DIRIM	RING-type E3 ubiquitin transferase (EC 2.3.2.27)	19.6	6.4					A0A1I7VDY0_LOALO	ATP synthase g subunit family protein	113	7e-34	A0A6M9ZX31_9BILA	NADH:ubiquinone reductase (H(+)-translocating) (EC 7.1.1.2) (NADH dehydrogenase subunit 5)	18.9	2.4	A0A343B7E1_9BILA	Cytochrome c oxidase subunit 1 (EC 7.1.1.9)	16.9	5	W2SLM5_NECAM	Uncharacterized protein	171	1e-56	A0A044TI05_ONCVO	Uncharacterized protein	111	4e-33
A0A0K0DW66	Uncharacterized protein	A0A0C2HB55_9BILA	Peptidase, M16 family	366	3e-125	A0A016VEC0_9BILA	Uncharacterized protein	477	2e-166	A0A0M3ISU0_ASCLU	Peptidase_M16 domain-containing protein	96.7	3e-24	A0A0K0JET7_BRUMA	BMA-UCR-1	452	6e-157	A0A0R3Q6B7_9BILA	Uncharacterized protein	303	6e-101	E4W5I1_DIRIM	Cytochrome b (Complex III subunit 3) (Complex III subunit III) (Cytochrome b-c1 complex subunit 3) (Ubiquinol-cytochrome-c reductase complex cytochrome b subunit)	23.5	1	A0A6G8QHP0_9BILA	Leucyl aminopeptidase	21.9	2	A0A1I7VK05_LOALO	Bc1 complex core subunit 1, variant	447	2e-155					F8TVR0_9BILA	Cytochrome c oxidase subunit 1 (EC 7.1.1.9)	19.2	4	W2SN73_NECAM	Peptidase, M16 family	462	9e-161	A0A044V436_ONCVO	Uncharacterized protein	450	4e-156
A0A0K0DW92	Adenosylhomocysteinase	A0A0C2GCL8_9BILA	Adenosylhomocysteinase (EC 3.3.1.1)	718	0	A0A016TME4_9BILA	Adenosylhomocysteinase (EC 3.3.1.1)	753	0	A0A0M3HNS3_ASCLU	Adenosylhomocysteinase (EC 3.3.1.1)	702	0	A0A8L7SNS8_BRUMA	Adenosylhomocysteinase	747	0	A0A0R3Q383_9BILA	Adenosylhomocysteinase (EC 3.3.1.1)	747	0	Q70US5_DIRIM	Cytochrome c oxidase subunit 1 (EC 7.1.1.9)	23.5	1.5	A0A7S6XVZ7_9BILA	Cytochrome c oxidase subunit 1 (EC 7.1.1.9)	22.7	1.2	A0A1I7VEJ6_LOALO	Adenosylhomocysteinase (EC 3.3.1.1)	752	0	A0A6M9ZWL6_9BILA	ATP synthase F0 subunit 6	28.5	0.007	A0A140IN09_9RICK	60 kDa chaperonin	23.1	0.27	W2TAY4_NECAM	Adenosylhomocysteinase (EC 3.3.1.1)	592	0	A0A044R5F6_ONCVO	Adenosylhomocysteinase (EC 3.3.1.1)	759	0
A0A0K0DWA1	Adenosylhomocysteinase	A0A0C2GCL8_9BILA	Adenosylhomocysteinase (EC 3.3.1.1)	701	0	A0A016TME4_9BILA	Adenosylhomocysteinase (EC 3.3.1.1)	733	0	A0A0M3HNS3_ASCLU	Adenosylhomocysteinase (EC 3.3.1.1)	692	0	A0A8L7SNS8_BRUMA	Adenosylhomocysteinase	728	0	A0A0R3Q383_9BILA	Adenosylhomocysteinase (EC 3.3.1.1)	728	0	A0A8K0ZUU4_DIRIM	Cytochrome c oxidase subunit I	25	0.49	A0A7S6XVV7_9BILA	Cytochrome c oxidase subunit 1 (EC 7.1.1.9)	25.4	0.15	A0A1I7VEJ6_LOALO	Adenosylhomocysteinase (EC 3.3.1.1)	734	0	A0A6M9ZWL6_9BILA	ATP synthase F0 subunit 6	28.5	0.007	A0A343B7E1_9BILA	Cytochrome c oxidase subunit 1 (EC 7.1.1.9)	24.6	0.11	W2TAY4_NECAM	Adenosylhomocysteinase (EC 3.3.1.1)	588	0	A0A044R5F6_ONCVO	Adenosylhomocysteinase (EC 3.3.1.1)	737	0
A0A0K0DWB2	Coronin	A0A0C2GK65_9BILA	Coronin	617	0	A0A016SA37_9BILA	Coronin	841	0	A0A0M3HT21_ASCLU	DUF1899 domain-containing protein	223	2e-64	A0A0H5SBS4_BRUMA	Coronin	782	0	A0A0R3Q5D5_9BILA	Coronin	604	0	A0A2Z0UXQ6_DIRIM	Haf ABC transporter 1	30.4	0.019	A0A141CQS3_9BILA	Cytochrome b	23.5	1.2	A0A1I7VTF7_LOALO	Coronin	681	0					A0A0U2TQT0_9BILA	DNA-directed RNA polymerase (EC 2.7.7.6)	21.2	1.3	W2TI13_NECAM	Coronin	693	0	A0A044V419_ONCVO	Coronin	778	0
A0A0K0DWB4	GTP-binding nuclear protein	A0A0C2FKV1_9BILA	GTP-binding nuclear protein	248	9e-86	A0A016T5P9_9BILA	GTP-binding nuclear protein	253	1e-84	A0A0M3HVI8_ASCLU	GTP-binding nuclear protein	426	6e-155	RAN_BRUMA	GTP-binding nuclear protein Ran (GTPase Ran) (Ras-like protein TC4)	434	8e-158	A0A0R3Q3M1_9BILA	GTP-binding nuclear protein	434	6e-158	A0A2Z0UWE9_DIRIM	p-glycoprotein 3	24.6	0.32	A0A0F6NWP6_9BILA	Cytochrome c oxidase subunit 1 (Cytochrome c oxidase polypeptide I)	18.5	6.9	A0A1I7VTK5_LOALO	GTP-binding nuclear protein	434	7e-158	A0A7D0TNX1_9BILA	Cytochrome c oxidase subunit 1 (EC 7.1.1.9)	20.4	1.1	A0A1M4NEM1_9BILA	Cytochrome c oxidase subunit 1 (EC 7.1.1.9)	18.5	3.1	W2T3M3_NECAM	GTP-binding nuclear protein	400	2e-144	A0A158N8Q0_ONCVO	GTP-binding nuclear protein	434	7e-158
A0A0K0DWH2	S4 RNA-binding domain-containing protein	A0A0C2D7F5_9BILA	40S ribosomal protein S9	330	2e-110	A0A016TSK8_9BILA	40S ribosomal protein S9	330	3e-110	A0A0M3I418_ASCLU	Phosphoacetylglucosamine mutase (PAGM) (EC 5.4.2.3) (Acetylglucosamine phosphomutase) (N-acetylglucosamine-phosphate mutase)	280	4e-85	A0A0K0J025_BRUMA	40S ribosomal protein S9	323	1e-107	A0A0R3QHW1_9BILA	40S ribosomal protein S9	241	4e-77	I0DFK5_DIRIM	BK channel (Maxi K channel)	23.5	3	A0A6G8QHP0_9BILA	Leucyl aminopeptidase	21.9	3.2	A0A1I7W0E1_LOALO	Phosphoacetylglucosamine mutase (PAGM) (EC 5.4.2.3) (Acetylglucosamine phosphomutase) (N-acetylglucosamine-phosphate mutase)	336	1e-107					A0A0U2S8D1_9BILA	Putative heat shock 70 kDa protein	20	3.5	W2TIQ8_NECAM	40S ribosomal protein S9	327	2e-109	A0A044R6U0_ONCVO	40S ribosomal protein S9	313	9e-104
A0A0K0DWH8	1,4-alpha-glucan branching enzyme	A0A0C2DAG3_9BILA	1,4-alpha-glucan-branching enzyme domain protein	545	0	A0A016TJG6_9BILA	Aamy domain-containing protein	668	0	A0A0M3IQ98_ASCLU	Aamy domain-containing protein	693	0	A0A8L7TAD5_BRUMA	1,4-alpha-glucan branching enzyme, putative	1003	0	A0A0R3R0Q8_9BILA	Alpha-amylase_C domain-containing protein	528	0	O18347_DIRIM	Venom allergen antigen 5-like protein	23.1	3	A0A6G8QHH7_9BILA	Polyprotein antigen	23.5	0.89	A0A1I7V570_LOALO	1,4-alpha-glucan branching enzyme (EC 2.4.1.18)	900	0	A0A6M9ZX31_9BILA	NADH:ubiquinone reductase (H(+)-translocating) (EC 7.1.1.2) (NADH dehydrogenase subunit 5)	22.7	1.2	A0A343B7D8_9BILA	NADH:ubiquinone reductase (H(+)-translocating) (EC 7.1.1.2) (NADH dehydrogenase subunit 5)	21.9	0.98	W2TUL7_NECAM	1,4-alpha-glucan branching enzyme (EC 2.4.1.18)	974	0	A0A044R5F2_ONCVO	1,4-alpha-glucan branching enzyme (EC 2.4.1.18)	971	0
A0A0K0DWI3	Glutathione peroxidase	A0A0C2CHR6_9BILA	Glutathione peroxidase	241	1e-82	A0A016TYB9_9BILA	Glutathione peroxidase	231	6e-78	A0A0M3HNY2_ASCLU	Glutathione peroxidase	234	1e-79	A0A5S6PPQ9_BRUMA	Glutathione peroxidase	239	8e-82	A0A0R3QP57_9BILA	Glutathione peroxidase	94.4	1e-24	GPXC_DIRIM	Glutathione peroxidase (EC 1.11.1.9) (Di29)	97.8	1e-27					A0A1S0UGJ1_LOALO	Glutathione peroxidase	234	3e-80	A0A6M9ZZJ8_9BILA	Cytochrome c oxidase subunit 1 (EC 7.1.1.9)	20.4	1.3	A0A343B7E1_9BILA	Cytochrome c oxidase subunit 1 (EC 7.1.1.9)	20	0.83	W2TN25_NECAM	Glutathione peroxidase	256	3e-88	A0A044TQ28_ONCVO	Glutathione peroxidase	235	5e-80
A0A0K0DWL4	Carboxypeptidase	A0A0C2H3F2_9BILA	Carboxypeptidase (EC 3.4.16.-)	318	1e-97	A0A016V8Y2_9BILA	Carboxypeptidase (EC 3.4.16.-)	444	7e-142	A0A0M3HXY4_ASCLU	Carboxypeptidase (EC 3.4.16.-)	171	8e-47	A0A7I4KJ26_BRUMA	Glycogenin-1, putative	325	5e-104	A0A0R3R7V4_9BILA	Uncharacterized protein	325	1e-105	Q70US2_DIRIM	Cytochrome c oxidase subunit 3	25.4	0.72	A0A1C9JA11_9BILA	NADH:ubiquinone reductase (H(+)-translocating) (EC 7.1.1.2) (NADH dehydrogenase subunit 5)	25	0.6	A0A1I7VQ27_LOALO	Uncharacterized protein	360	1e-119	A0A7D0PKC0_9BILA	Cytochrome c oxidase subunit 1 (EC 7.1.1.9)	23.1	0.64	A0A0U2S8D1_9BILA	Putative heat shock 70 kDa protein	21.2	1.4	W2SFL2_NECAM	Glycosyltransferase, family 8	369	9e-123	A0A044SI36_ONCVO	Uncharacterized protein	320	4e-102
A0A0K0DWR6	Fructose-bisphosphate aldolase	A0A0C2G762_9BILA	Fructose-bisphosphate aldolase (EC 4.1.2.13)	278	3e-94	A0A016SYB5_9BILA	Fructose-bisphosphate aldolase (EC 4.1.2.13)	537	0	A0A0M3I9V8_ASCLU	Fructose-bisphosphate aldolase (EC 4.1.2.13)	597	0	A0A0H5S7G0_BRUMA	Fructose-bisphosphate aldolase (EC 4.1.2.13)	570	0	A0A0R3Q6M2_9BILA	Fructose-bisphosphate aldolase (EC 4.1.2.13)	466	8e-167	I3WTW4_DIRIM	Fructose-bisphosphate aldolase (EC 4.1.2.13)	567	0	A0A6B9XQE8_9BILA	Fructose-bisphosphate aldolase (EC 4.1.2.13)	569	0	A0A1I7VU65_LOALO	Fructose-bisphosphate aldolase (EC 4.1.2.13)	578	0	A0A6N0A020_9BILA	NADH-ubiquinone oxidoreductase chain 4 (EC 7.1.1.2)	22.7	0.54	A0A140IN09_9RICK	60 kDa chaperonin	23.9	0.12	W2SHQ7_NECAM	Fructose-bisphosphate aldolase (EC 4.1.2.13)	597	0	A0A044UUD9_ONCVO	Fructose-bisphosphate aldolase (EC 4.1.2.13)	577	0
A0A0K0DWU3	Thioredoxin domain-containing protein	A0A0C2CZC9_9BILA	Antioxidant, AhpC/TSA family	166	8e-54	K7QQJ1_9BILA	Thioredoxin-1	129	6e-39	A0A0M3IE58_ASCLU	Thioredoxin domain-containing protein	172	1e-56	Q8MTB7_BRUMA	Bm2510 (Bm2510; Thioredoxin) (Thioredoxin)	166	6e-54	A0A0R3RAI6_9BILA	Thioredoxin-like_fold domain-containing protein	111	7e-33	A0A2Z0UXQ6_DIRIM	Haf ABC transporter 1	25	0.15	A0A7S6XVV7_9BILA	Cytochrome c oxidase subunit 1 (EC 7.1.1.9)	22.3	0.5	A0A1I7V8G3_LOALO	Thioredoxin domain-containing protein	167	2e-54					Q9GNW8_9BILA	Major sperm protein	19.6	0.8	W2ST00_NECAM	Redoxin family protein	156	7e-50	A0A044VHD7_ONCVO	Thioredoxin domain-containing protein	165	1e-53
A0A0K0DWV6	S10_plectin domain-containing protein	A0A0C2GEQ9_9BILA	Uncharacterized protein	29.3	0.064	A0A016RTK1_9BILA	S10_plectin domain-containing protein	130	1e-39	A0A0M3IL93_ASCLU	Uncharacterized protein	26.9	2.5	A0A0K0J8D0_BRUMA	40S ribosomal protein S10, putative (BMA-RPS-10)	138	5e-43	A0A0R3QW93_9BILA	S10_plectin domain-containing protein	52.8	9e-11	Q23955_DIRIM	Peptidyl-prolyl cis-trans isomerase (PPIase) (EC 5.2.1.8)	21.6	1.4	A0A6B9XQE8_9BILA	Fructose-bisphosphate aldolase (EC 4.1.2.13)	19.2	5.4	A0A1I7V772_LOALO	40S ribosomal protein S10	140	1e-43					A0A343B7E2_9BILA	Cytochrome b	16.5	9.2	W2TA15_NECAM	Plectin/S10 domain protein	132	1e-40	A0A044RZZ9_ONCVO	S10_plectin domain-containing protein	138	4e-43
A0A0K0DWW2	Aconitate hydratase, mitochondrial	A0A0C2BYS9_9BILA	Uncharacterized protein	410	7e-140	A0A016SHU0_9BILA	Aconitate hydratase, mitochondrial (Aconitase) (EC 4.2.1.3)	1233	0	A0A0M3HSI8_ASCLU	Aconitate hydratase, mitochondrial (Aconitase) (EC 4.2.1.3)	1249	0	A0A0J9Y9D6_BRUMA	Aconitate hydratase, mitochondrial (Aconitase) (EC 4.2.1.3)	1186	0	A0A0R3QVJ4_9BILA	Aconitate hydratase (EC 4.2.1.3)	854	0	A0A2Z0UZ58_DIRIM	p-glycoprotein 10	26.6	0.39					A0A1I7VMY9_LOALO	Aconitate hydratase, mitochondrial (Aconitase) (EC 4.2.1.3)	1167	0	A0A6N0A020_9BILA	NADH-ubiquinone oxidoreductase chain 4 (EC 7.1.1.2)	24.6	0.35	A0A343B7E0_9BILA	NADH-ubiquinone oxidoreductase chain 4 (EC 7.1.1.2)	20.8	2.4	W2TX29_NECAM	Aconitate hydratase, mitochondrial (Aconitase) (EC 4.2.1.3)	1254	0	A0A044SK28_ONCVO	Aconitate hydratase, mitochondrial (Aconitase) (EC 4.2.1.3)	1199	0
A0A0K0DX37	VOC domain-containing protein	A0A0C2BU98_9BILA	Methylmalonyl-CoA epimerase	214	1e-72	A0A016U4S5_9BILA	VOC domain-containing protein	161	4e-52	A0A0M3I3Q6_ASCLU	VOC domain-containing protein	215	2e-71	A0A0J9XRF5_BRUMA	4-hydroxyphenylpyruvate dioxygenase	31.2	0.11	A0A0R3Q383_9BILA	Adenosylhomocysteinase (EC 3.3.1.1)	30	0.18	A0A2Z0UZ58_DIRIM	p-glycoprotein 10	24.3	0.28	A0A6G8QHH1_9BILA	Thioredoxin peroxidase	21.2	0.96	A0A1I7VBE3_LOALO	Uncharacterized protein	26.6	3.6					A0A343B7D8_9BILA	NADH:ubiquinone reductase (H(+)-translocating) (EC 7.1.1.2) (NADH dehydrogenase subunit 5)	18.9	1.6	W2T1Q2_NECAM	Methylmalonyl-CoA epimerase	218	3e-74	A0A044VA87_ONCVO	Uncharacterized protein	28.5	0.68
A0A0K0DX43	Thioredoxin domain-containing protein	A0A0C2GZ11_9BILA	Thioredoxin domain-containing protein	177	6e-55	A0A016VPY7_9BILA	Thioredoxin domain-containing protein	377	1e-130	A0A0M3I1U0_ASCLU	Thioredoxin domain-containing protein	389	5e-136	A0A0J9Y4R8_BRUMA	Bm3063 (L01289 long form, putative)	373	6e-129	A0A0R3QK40_9BILA	Uncharacterized protein	288	2e-97	A0A8K0ZUU4_DIRIM	Cytochrome c oxidase subunit I	24.6	0.57	A0A7U3T922_9BILA	Cytochrome c oxidase subunit 1 (EC 7.1.1.9)	26.6	0.063	A0A1I7VCY6_LOALO	Thioredoxin domain-containing protein	361	5e-124	A0A6M9ZZJ8_9BILA	Cytochrome c oxidase subunit 1 (EC 7.1.1.9)	20	4.6	A0A343B7E1_9BILA	Cytochrome c oxidase subunit 1 (EC 7.1.1.9)	20	2.3	W2SG20_NECAM	Uncharacterized protein	180	6e-56	A0A044S4I7_ONCVO	Thioredoxin domain-containing protein	361	5e-124
A0A0K0DX69	Uncharacterized protein	A0A0C2H3I3_9BILA	Oxidoreductase, short chain dehydrogenase/reductase family protein	298	1e-100	A0A016U7U7_9BILA	Uncharacterized protein	400	3e-140	A0A0M3HZW0_ASCLU	Uncharacterized protein	356	4e-123	A0A0K0J1U2_BRUMA	Bm14824, isoform a (Dehydrogenases, short chain protein 9, putative)	295	3e-99	A0A0R3R382_9BILA	Uncharacterized protein	295	1e-99	Q2VMT7_DIRIM	Serine protease inhibitor 1	23.1	0.75	A0A7S9HFT0_9BILA	NADH:ubiquinone reductase (H(+)-translocating) (EC 7.1.1.2)	21.2	0.94	A0A1I7VAJ8_LOALO	Uncharacterized protein	265	3e-88					A0A1B0TRD4_9BILA	Major sperm protein	18.5	1.9	W2T4R9_NECAM	Oxidoreductase, short chain dehydrogenase/reductase family protein	375	2e-131	A0A044SFR0_ONCVO	Uncharacterized protein	303	4e-94
A0A0K0DX81	Histone H4	A0A0C2FF71_9BILA	Histone H4	197	7e-68	A0A016W4H4_9BILA	Histone H4	197	1e-67	A0A0M3I5H4_ASCLU	Histone H4	199	8e-69	A0A0J9XPK9_BRUMA	Histone H4	199	1e-68	A0A3P7SUV5_9BILA	CBFD_NFYB_HMF domain-containing protein	25	2.8	A0A2Z0UM93_DIRIM	Haf ABC transporter 4	29.3	0.002					A0A1S0TKB0_LOALO	Histone H4	199	1e-68					A0A343B7E7_9BILA	Cytochrome-c oxidase (EC 7.1.1.9) (Cytochrome c oxidase polypeptide II)	15.8	8.5	W2TC90_NECAM	Histone H4	197	6e-68	A0A044TDS8_ONCVO	Histone H4	199	1e-68
A0A0K0DXB4	Cofactor-independent phosphoglycerate mutase	A0A0C2FSU4_9BILA	Phosphoglycerate mutase (2,3-diphosphoglycerate-independent) (EC 5.4.2.12)	280	7e-93	A0A016TGE1_9BILA	Phosphoglycerate mutase (2,3-diphosphoglycerate-independent) (EC 5.4.2.12)	715	0	A0A0M3IQW2_ASCLU	Uncharacterized protein	30.4	1	GPMI_BRUMA	2,3-bisphosphoglycerate-independent phosphoglycerate mutase (iPGM) (EC 5.4.2.12) (Cofactor-independent phosphoglycerate mutase homolog)	731	0	A0A0R3QZP2_9BILA	Phosphoglycerate mutase (2,3-diphosphoglycerate-independent) (EC 5.4.2.12)	534	0	F4ZE01_DIRIM	Phosphoglycerate mutase (2,3-diphosphoglycerate-independent) (EC 5.4.2.12)	743	0	A0A6G8QHL3_9BILA	Aspartic protease	24.3	0.46	A0A1I7W3Z9_LOALO	Phosphoglycerate mutase (2,3-diphosphoglycerate-independent) (EC 5.4.2.12)	733	0					A0A343B7E0_9BILA	NADH-ubiquinone oxidoreductase chain 4 (EC 7.1.1.2)	18.9	7.3	W2THU9_NECAM	Phosphoglycerate mutase (2,3-diphosphoglycerate-independent) (EC 5.4.2.12)	744	0	GPMI_ONCVO	2,3-bisphosphoglycerate-independent phosphoglycerate mutase (iPGM) (EC 5.4.2.12) (Cofactor-independent phosphoglycerate mutase homolog)	752	0
A0A0K0DXJ5	Uncharacterized protein	A0A0C2CEF6_9BILA	Uncharacterized protein	136	8e-40	A0A016TIB6_9BILA	Uncharacterized protein	176	2e-53	A0A0M3ICX7_ASCLU	Uncharacterized protein	28.5	1.8	A0A0K0JT39_BRUMA	Bm7614	207	6e-67	A0A0R3RBY4_9BILA	Uncharacterized protein	70.9	3e-16	GPXC_DIRIM	Glutathione peroxidase (EC 1.11.1.9) (Di29)	23.5	0.73	A0A6B9XNI9_9BILA	Cysteine protease	19.6	7.9	A0A1I7W1Z5_LOALO	Uncharacterized protein	182	7e-58					A0A343B7E1_9BILA	Cytochrome c oxidase subunit 1 (EC 7.1.1.9)	17.7	8.3	W2SMA5_NECAM	Uncharacterized protein	129	2e-37	A0A044VBW2_ONCVO	Uncharacterized protein	157	1e-46
A0A0K0DXN2	Uncharacterized protein	A0A0C2GT66_9BILA	Gelsolin repeat protein	476	5e-167	A0A016T0V5_9BILA	Uncharacterized protein	576	0	A0A0M3ITB7_ASCLU	Uncharacterized protein	358	3e-122	A0A8L7T803_BRUMA	Uncharacterized protein	512	1e-180	A0A0R3Q349_9BILA	Uncharacterized protein	481	7e-168	Q6KFY9_DIRIM	Cuticlin protein	23.5	1.9	A0A141CQS8_9BILA	Cytochrome-c oxidase (EC 7.1.1.9) (Cytochrome c oxidase polypeptide II)	21.2	4.5	A0A1I7VK85_LOALO	Uncharacterized protein	526	0					A0A0U2S8D1_9BILA	Putative heat shock 70 kDa protein	18.5	6.3	W2TJH2_NECAM	Uncharacterized protein	530	0	A0A044SND5_ONCVO	Uncharacterized protein	523	0
A0A0K0DXQ5	Uncharacterized protein	A0A0C2G287_9BILA	Rhodanese domain-containing protein	103	1e-26	A0A016UHM5_9BILA	Uncharacterized protein	211	2e-66	A0A0M3HYT3_ASCLU	Uncharacterized protein	184	2e-56	A0A0K0J8I5_BRUMA	BMA-MPST-1	183	3e-56	A0A0R3QT73_9BILA	Uncharacterized protein	172	8e-52	Q9NGY2_DIRIM	Intermediate filament protein	23.1	1.3	A0A141CQR9_9BILA	NADH dehydrogenase subunit 2	21.9	1.5	A0A1I7VUY4_LOALO	Uncharacterized protein	170	2e-51					A0A343B7E0_9BILA	NADH-ubiquinone oxidoreductase chain 4 (EC 7.1.1.2)	18.1	5.9	W2T202_NECAM	Actin	195	4e-57	A0A044UHF6_ONCVO	Uncharacterized protein	187	3e-58
A0A0K0DXU5	Uncharacterized protein	A0A0C2GV01_9BILA	Member 9, family protein, acyl-CoA dehydrogenase family	605	0	A0A016UXS9_9BILA	Uncharacterized protein	702	0	A0A0M3IL14_ASCLU	Uncharacterized protein	446	7e-151	A0A5S6PJ65_BRUMA	Acyl-CoA dehydrogenase, C-terminal domain containing protein	639	0	A0A0R3QXP0_9BILA	Uncharacterized protein	452	2e-155	Q965D8_DIRIM	Cuticular antigen	23.1	2.1	A0A6B9XQ20_9BILA	Galectin	22.7	2	A0A1I7VQL3_LOALO	Acyl-CoA dehydrogenase domain-containing protein	633	0	A0A075FC19_9RICK	Cell division protein FtsZ	19.6	7.8	A0A0U2TQT0_9BILA	DNA-directed RNA polymerase (EC 2.7.7.6)	21.9	0.76	W2TL21_NECAM	Acyl-CoA dehydrogenase family member 9	676	0	A0A044R0K5_ONCVO	Uncharacterized protein	633	0
A0A0K0DXV1	Lipocln_cytosolic_FA-bd_dom domain-containing protein	A0A0C2CFL7_9BILA	Lipocalin / cytosolic fatty-acid binding protein	91.7	2e-25	A0A016UP89_9BILA	Uncharacterized protein	92	3e-25	A0A0M3I9D8_ASCLU	Uncharacterized protein	37.7	0.0002	A0A1I9GAV3_BRUMA	BMA-LBP-9, isoform b (FABP domain-containing protein)	90.5	1e-24	A0A0R3QU04_9BILA	FABP domain-containing protein	97.4	1e-27	Q9NGY1_DIRIM	Galectin	20.8	2.1	A0A6B9XQ20_9BILA	Galectin	20.8	1	A0A1I7VQY4_LOALO	Lipocalin/cytosolic fatty-acid binding protein family protein	106	7e-31	A0A6M9ZWS3_9BILA	Cytochrome c oxidase subunit 3	19.6	1.4	A0A343B7E1_9BILA	Cytochrome c oxidase subunit 1 (EC 7.1.1.9)	16.9	5.2	W2SMQ3_NECAM	Lipocalin / cytosolic fatty-acid binding protein	120	2e-36	A0A044U9B3_ONCVO	FABP domain-containing protein	107	2e-31
A0A0K0DXV6	Tubulin alpha chain	A0A0C2GMW8_9BILA	Tubulin alpha chain	690	0	A0A016SIN8_9BILA	Uncharacterized protein	821	0	A0A0M3HUE7_ASCLU	Tubulin alpha chain	829	0	A0A8L7TKJ6_BRUMA	Tubulin alpha chain	830	0	A0A0R3R0Q5_9BILA	Tubulin alpha chain	677	0	O61357_DIRIM	Tubulin beta chain	354	5e-121	L8B349_9BILA	Cytochrome c oxidase subunit 1	21.2	1.2	A0A1I7VFL7_LOALO	Tubulin alpha chain	809	0	A0A6M9ZWS3_9BILA	Cytochrome c oxidase subunit 3	21.6	1.3	A0A343B7E3_9BILA	Cytochrome c oxidase subunit 3	20.8	1.4	W2T416_NECAM	Tubulin alpha chain	789	0	A0A044UX02_ONCVO	Tubulin alpha chain	831	0
A0A0K0DXW7	Ribosomal protein L15	A0A0C2CZ58_9BILA	Ribosomal protein L15	328	2e-110	A0A016U3M9_9BILA	Ribosomal protein L15	330	6e-117	A0A0M3ILR5_ASCLU	Ribosomal protein L15	258	1e-88	A0A0J9Y8G1_BRUMA	Ribosomal protein L15	303	3e-106	A0A0R3QTV6_9BILA	Ribosomal protein L15	270	5e-94	A0A0H3TY11_DIRIM	Phosphofructokinase	25.4	0.093	A0A141CQS1_9BILA	Cytochrome c oxidase subunit 1 (EC 7.1.1.9)	18.9	9.7	A0A1I7VCL1_LOALO	Ribosomal protein L15	303	1e-106	A0A6M9ZZJ8_9BILA	Cytochrome c oxidase subunit 1 (EC 7.1.1.9)	18.5	5.5	A0A343B7E1_9BILA	Cytochrome c oxidase subunit 1 (EC 7.1.1.9)	18.9	2.3	W2THZ8_NECAM	Ribosomal protein L15	330	3e-117	A0A044VD57_ONCVO	Ribosomal protein L15	301	8e-106
A0A0K0DXX5	Uncharacterized protein	A0A0C2D4F6_9BILA	Actin	781	0	A0A016UMJ9_9BILA	Uncharacterized protein	781	0	A0A0M3ICJ4_ASCLU	Uncharacterized protein	773	0	A0A1P6C3D2_BRUMA	Actin 1, putative (Bm5086) (Bm9237, isoform a)	782	0	A0A0R3QHB0_9BILA	Uncharacterized protein	519	0	I3WTW3_DIRIM	Actin	774	0	A0A6G8QHL3_9BILA	Aspartic protease	21.2	3.1	A0A1I7VPW1_LOALO	Actin-1	782	0	A0A6M9ZZJ8_9BILA	Cytochrome c oxidase subunit 1 (EC 7.1.1.9)	20.4	3	A0A343B7E3_9BILA	Cytochrome c oxidase subunit 3	17.7	9.7	W2T064_NECAM	Actin	730	0	A0A044SKC5_ONCVO	Actin-1	782	0
A0A0K0DY21	40S ribosomal protein S8	A0A0C2CTR4_9BILA	40S ribosomal protein S8	298	5e-104	A0A016SUA8_9BILA	40S ribosomal protein S8	297	1e-102	A0A0M3I894_ASCLU	40S ribosomal protein S8	330	1e-116	A0A0K0J019_BRUMA	40S ribosomal protein S8	339	3e-120	A0A0R3QI29_9BILA	40S ribosomal protein S8	127	2e-38	O61357_DIRIM	Tubulin beta chain	28.5	0.019	A0A6B9XNI9_9BILA	Cysteine protease	20	4.5	A0A1I7VA68_LOALO	40S ribosomal protein S8	335	2e-118									W2SGX3_NECAM	40S ribosomal protein S8	298	7e-104	A0A044S7W5_ONCVO	40S ribosomal protein S8	342	4e-121
A0A0K0DY25	ADF-H domain-containing protein	A0A0C2FPK2_9BILA	Cofilin/tropomyosin-type actin-binding protein	142	1e-44	A0A016UKR7_9BILA	ADF-H domain-containing protein	196	7e-65	A0A0M3HU37_ASCLU	ADF-H domain-containing protein	249	1e-86	A0A0K0JMU6_BRUMA	Actin-depolymerizing factor 1, putative (Bm636)	244	2e-84	A0A0R3QTM7_9BILA	ADF-H domain-containing protein	244	2e-84	Q70UR8_DIRIM	Cytochrome-c oxidase (EC 7.1.1.9) (Cytochrome c oxidase polypeptide II)	22.3	0.97	A0A141CQS8_9BILA	Cytochrome-c oxidase (EC 7.1.1.9) (Cytochrome c oxidase polypeptide II)	20	2.6	A0A1I7VR67_LOALO	Actin-depolymerizing factor 1	244	2e-84	A0A6M9ZX40_9BILA	Cytochrome-c oxidase (EC 7.1.1.9) (Cytochrome c oxidase polypeptide II)	20.4	0.92	A0A343B7E7_9BILA	Cytochrome-c oxidase (EC 7.1.1.9) (Cytochrome c oxidase polypeptide II)	20	0.67	W2SIQ6_NECAM	Cofilin/tropomyosin-type actin-binding protein	230	8e-79	A0A044U7Q7_ONCVO	ADF-H domain-containing protein	244	2e-84
A0A0K0DY27	Uncharacterized protein	A0A0C2C2C8_9BILA	Glutathione S-transferase protein	132	3e-39	A0A016TEI9_9BILA	Uncharacterized protein	141	2e-42	A0A0M3HPS6_ASCLU	Uncharacterized protein	176	4e-55	A0A0H5S7P0_BRUMA	Glutathione S-transferase (EC 2.5.1.18) (GST class-pi)	105	9e-29	A0A0R3R272_9BILA	Glutathione S-transferase (EC 2.5.1.18) (GST class-pi)	90.9	3e-23	GSTP_DIRIM	Glutathione S-transferase (EC 2.5.1.18) (GST class-pi)	99.8	2e-28	A0A2Z5CX10_9BILA	Pepsin inhibitor	23.5	0.29	A0A1I7VPJ8_LOALO	Glutathione S-transferase (EC 2.5.1.18) (GST class-pi)	86.3	2e-21					A0A140IN09_9RICK	60 kDa chaperonin	18.9	2.5	W2TFW0_NECAM	Glutathione S-transferase protein	124	1e-35	GST1_ONCVO	Glutathione S-transferase 1 (EC 2.5.1.18)	138	5e-41
A0A0K0DY39	Profilin	A0A0C2GDR9_9BILA	Profilin	111	1e-33	A0A016WQB3_9BILA	Uncharacterized protein	84	1e-22	A0A0M3I2Z7_ASCLU	Profilin	122	3e-37	A0A5S6PF87_BRUMA	Profilin	163	4e-53	A0A0R3QIW0_9BILA	Uncharacterized protein	33.1	0.004	Q967S2_DIRIM	Nuclear receptor nhr-7B	22.3	0.56	A0A141CQS3_9BILA	Cytochrome b	19.2	3.1	A0A1I7VQ32_LOALO	Profilin	166	1e-54	A0A6M9ZZJ8_9BILA	Cytochrome c oxidase subunit 1 (EC 7.1.1.9)	17.3	7	A0A343B7E1_9BILA	Cytochrome c oxidase subunit 1 (EC 7.1.1.9)	17.3	3.9	W2TS25_NECAM	Profilin	110	3e-33	A0A044SI24_ONCVO	Profilin	163	1e-53
A0A0K0DY51	Uncharacterized protein	A0A0C2G3Z4_9BILA	G_PROTEIN_RECEP_F1_2 domain-containing protein	33.1	0.053	A0A016THQ8_9BILA	Med12 domain-containing protein	32	0.33	A0A0M3I6M8_ASCLU	Uncharacterized protein	27.7	2.8	A0A8L7TG11_BRUMA	Uncharacterized protein	27.3	4.9	A0A3P7TXT7_9BILA	DUF3398 domain-containing protein	26.2	3.8	A0A2Z0UTP9_DIRIM	p-glycoprotein 11	20.4	7.7					A0A1I7VXV7_LOALO	SOSS complex subunit A homolog	29.6	0.83									W2SQJ7_NECAM	CTD domain-containing protein	31.6	0.11	A0A044VFE4_ONCVO	Uncharacterized protein	29.3	0.94
A0A0K0DY53	Uncharacterized protein	A0A0C2GAQ6_9BILA	Uncharacterized protein	27.3	0.66	A0A016WN17_9BILA	Uncharacterized protein	31.2	0.04	A0A0M3HT77_ASCLU	Uncharacterized protein	28.1	0.31	A0A5S6PT38_BRUMA	BMA-PLR-1, isoform b	28.5	0.33	A0A3P7XUB9_9BILA	RING-type domain-containing protein	28.5	0.23	A0A1L3GTK8_DIRIM	Negative elongation factor E	20.4	2.4	A0A6B9XNI9_9BILA	Cysteine protease	19.6	1.8	A0A1I7VS19_LOALO	SNARE domain-containing protein	25.8	2.9					A0A0U2TIA3_9BILA	Myosin heavy chain	16.5	6.1	W2TM41_NECAM	Uncharacterized protein	35.4	0.0006	A0A044V4A3_ONCVO	JmjC domain-containing protein	27.7	0.58
A0A0K0DY78	Uncharacterized protein	A0A0C2G328_9BILA	Putative acyl-CoA dehydrogenase	545	0	A0A016X1Y4_9BILA	Ribosome biogenesis protein NOP53	509	4e-176	A0A0M3HZ49_ASCLU	Uncharacterized protein	574	0	A0A5S6PH73_BRUMA	Bm2260	244	2e-77	A0A0R3QP51_9BILA	Uncharacterized protein	244	3e-75	O97372_DIRIM	Calreticulin	24.6	0.7	A0A141CQR9_9BILA	NADH dehydrogenase subunit 2	21.9	2.1	A0A1I7VWE5_LOALO	Uncharacterized protein	226	1e-66					A0A343B7D8_9BILA	NADH:ubiquinone reductase (H(+)-translocating) (EC 7.1.1.2) (NADH dehydrogenase subunit 5)	18.5	8.5	W2TUL6_NECAM	Putative acyl-CoA dehydrogenase	624	0	A0A044SLE2_ONCVO	Uncharacterized protein	243	4e-76
A0A0K0DY84	NADH dehydrogenase [ubiquinone] 1 alpha subcomplex subunit 12	A0A0C2H292_9BILA	SEP domain protein	142	3e-43	A0A016WLF4_9BILA	NADH dehydrogenase [ubiquinone] 1 alpha subcomplex subunit 12	214	1e-72	A0A0M3I0G8_ASCLU	Peptidyl-prolyl cis-trans isomerase (PPIase) (EC 5.2.1.8)	30	0.11	A0A0J9XPV1_BRUMA	NADH dehydrogenase [ubiquinone] 1 alpha subcomplex subunit 12	184	3e-61	A0A0R3QT28_9BILA	Uncharacterized protein	37.4	0.0003	ASPG_DIRIM	L-asparaginase (EC 3.5.1.1) (DiAsp) (L-asparagine amidohydrolase)	21.2	2.1	A0A0U2UFZ6_9BILA	DNA-directed RNA polymerase (EC 2.7.7.6)	18.9	4.6	A0A1I7W0R1_LOALO	Uncharacterized protein	184	3e-57									W2TYC5_NECAM	NADH dehydrogenase [ubiquinone] 1 alpha subcomplex subunit 12	107	2e-31	A0A044TEK9_ONCVO	Uncharacterized protein	185	1e-57
A0A0K0DY85	ATP-dependent 6-phosphofructokinase	A0A0C2DB61_9BILA	Putative 6-phosphofructokinase	491	7e-168	A0A016SRH2_9BILA	Uncharacterized protein	733	0	A0A0M3HN46_ASCLU	6-phosphofructokinase (EC 2.7.1.11) (Phosphohexokinase)	980	0	A0A8L7TEV7_BRUMA	ATP-dependent 6-phosphofructokinase	1110	0	A0A0R3R804_9BILA	6-phosphofructokinase (EC 2.7.1.11) (Phosphohexokinase)	932	0	A0A0H3TY16_DIRIM	Phosphofructokinase	253	9e-82	A0A6B9XQ20_9BILA	Galectin	22.3	3.5	A0A1I7V7Y8_LOALO	ATP-dependent 6-phosphofructokinase (ATP-PFK) (Phosphofructokinase) (EC 2.7.1.11) (Phosphohexokinase)	1110	0									W2SJC4_NECAM	ATP-dependent 6-phosphofructokinase (ATP-PFK) (Phosphofructokinase) (EC 2.7.1.11) (Phosphohexokinase)	1109	0	A0A044SSC8_ONCVO	ATP-dependent 6-phosphofructokinase (ATP-PFK) (Phosphofructokinase) (EC 2.7.1.11) (Phosphohexokinase)	1098	0
A0A0K0DYC6	FABP domain-containing protein	A0A0C2CTF9_9BILA	FABP domain-containing protein	135	2e-41	A0A016TZX2_9BILA	FABP domain-containing protein	158	1e-50	A0A0M3I9D8_ASCLU	Uncharacterized protein	139	3e-43	A0A1P6BZN0_BRUMA	Bm3962, isoform a (Embryonic fatty acid-binding protein Bm-FAB-1) (FAB1) (FAB1, identical)	167	5e-54	A0A0R3Q353_9BILA	FABP domain-containing protein	160	2e-49	A0A2Z0UTP9_DIRIM	p-glycoprotein 11	24.3	0.31	A0A0U2SKQ2_9BILA	Putative heat shock 70 kDa protein	19.2	3.8	A0A1I7VI60_LOALO	FABP domain-containing protein	155	3e-49					A0A343B7E3_9BILA	Cytochrome c oxidase subunit 3	17.7	4.2	W2TZ06_NECAM	FABP domain-containing protein	160	2e-51	A0A044SNN9_ONCVO	FABP domain-containing protein	164	7e-53
A0A0K0DYF5	Uncharacterized protein	A0A0C2CEB1_9BILA	Transthyretin-like family protein	172	7e-57	A0A016U1L4_9BILA	Uncharacterized protein	176	4e-58	A0A0M3IPM7_ASCLU	Uncharacterized protein	170	5e-56	A0A0J9Y7E7_BRUMA	Bm6061 (Hypothetical UPF0205 protein C40H1.5 in chromosome III, putative)	161	3e-52	A0A0R3QZM7_9BILA	Uncharacterized protein	151	1e-48	A0A2Z0UWE9_DIRIM	p-glycoprotein 3	22.3	1	A0A6G8QHK7_9BILA	Macrophage migration inhibitory factor 2	20	1.9	A0A1I7VBK1_LOALO	Uncharacterized protein	162	1e-52	A0A6M9ZYU1_9BILA	Cytochrome b	19.2	2					W2T904_NECAM	Transthyretin-like family protein	164	2e-53	A0A044V920_ONCVO	Uncharacterized protein	147	7e-47
A0A0K0DYG0	TLDc domain-containing protein	A0A0C2BSL5_9BILA	TLDc domain-containing protein	97.1	5e-24	A0A016VE19_9BILA	TLDc domain-containing protein	134	3e-36	A0A0M3ITK3_ASCLU	Uncharacterized protein	30.8	0.21	A0A0K0J4W6_BRUMA	60S ribosomal protein L21	29.6	0.79	A0A0R3QXX8_9BILA	60S ribosomal protein L21	33.9	0.03	Q70GM5_DIRIM	Glutamate-gated chloride channel alpha3A subunit	21.6	5.5	A0A141CQS9_9BILA	NADH-ubiquinone oxidoreductase chain 3 (EC 7.1.1.2)	20	5.6	A0A1I7VUW1_LOALO	Poly [ADP-ribose] polymerase (PARP) (EC 2.4.2.-)	29.6	1.5					A0A343B7E3_9BILA	Cytochrome c oxidase subunit 3	20	2.2	W2SNJ9_NECAM	TLDc domain-containing protein	121	1e-32	A0A044VBY3_ONCVO	Uncharacterized protein	28.9	1.3
A0A0K0DYH8	Isocitrate dehydrogenase [NADP]	A0A0C2HD91_9BILA	Isocitrate dehydrogenase [NADP] (EC 1.1.1.42)	558	0	A0A016WSV0_9BILA	Isocitrate dehydrogenase [NADP] (EC 1.1.1.42)	614	0	A0A0M3IU11_ASCLU	Isocitrate dehydrogenase (NADP(+)) (EC 1.1.1.42) (NADP(+)-specific ICDH) (Oxalosuccinate decarboxylase)	245	3e-80	A0A5S6PAQ2_BRUMA	Isocitrate dehydrogenase [NADP] (EC 1.1.1.42)	638	0	A0A0R3QP76_9BILA	Isocitrate dehydrogenase [NADP] (EC 1.1.1.42)	625	0	Q5U823_DIRIM	Furin	23.9	1.2	A0A6G8QHP0_9BILA	Leucyl aminopeptidase	20	8.9	A0A1I7W0B7_LOALO	Isocitrate dehydrogenase [NADP] (EC 1.1.1.42)	647	0	A0A7D0PKE6_9BILA	Cytochrome c oxidase subunit 1 (EC 7.1.1.9)	20.4	2.8	A0A140IN09_9RICK	60 kDa chaperonin	18.9	6	W2TVC4_NECAM	Isocitrate dehydrogenase [NADP] (EC 1.1.1.42)	666	0	A0A044V881_ONCVO	Isocitrate dehydrogenase [NADP] (EC 1.1.1.42)	651	0
A0A0K0DYI9	Uncharacterized protein	A0A0C2GQL6_9BILA	dTMP kinase (EC 2.7.4.9)	205	1e-67	A0A016S236_9BILA	Uncharacterized protein	191	8e-64	A0A0M3HWM8_ASCLU	Uncharacterized protein	247	5e-86	A0A1P6C5E2_BRUMA	ATP synthase f chain, mitochondrial, putative (Bm5403) (Bm5404)	114	1e-33	A0A3P7VYX0_9BILA	Uncharacterized protein	47.8	1e-08	A0A2Z0UWE9_DIRIM	p-glycoprotein 3	20.4	3.8	A0A2P1GJ95_9BILA	Cytochrome c oxidase subunit 1 (EC 7.1.1.9)	18.9	4.6	A0A1I7VPN1_LOALO	ATP synthase subunit F	110	7e-32	A0A1M4NFV5_9BILA	Cytochrome c oxidase subunit 1 (EC 7.1.1.9)	20	1.3	A0A1M4NEM1_9BILA	Cytochrome c oxidase subunit 1 (EC 7.1.1.9)	19.6	0.87	W2T093_NECAM	Uncharacterized protein	244	4e-85	A0A044R077_ONCVO	Uncharacterized protein	107	1e-30
A0A0K0DYN6	Uncharacterized protein	A0A0C2GN79_9BILA	Peptidase, M16 family	332	4e-107	A0A016S9T2_9BILA	Peptidase_M16_C domain-containing protein	248	5e-78	A0A0M3IVP0_ASCLU	Peptidase_M16 domain-containing protein	34.7	0.007	A0A8L7TBP9_BRUMA	Bm5980	359	7e-122	A0A0R3Q4X6_9BILA	Uncharacterized protein	99	6e-26	Q23954_DIRIM	Heat shock protein 70	30.8	0.008	A0A6G8QHH1_9BILA	Thioredoxin peroxidase	26.2	0.091	A0A1I7VYT5_LOALO	Alpha-L-fucosidase (EC 3.2.1.51)	396	8e-130	A0A6M9ZYU1_9BILA	Cytochrome b	19.2	7.8	A0A0U2S8D1_9BILA	Putative heat shock 70 kDa protein	21.6	0.64	W2SFF7_NECAM	Putative bacteriochlorophyll 4-vinyl reductase	318	3e-106	A0A044TBX5_ONCVO	Uncharacterized protein	383	6e-131
A0A0K0DYN8	14_3_3 domain-containing protein	A0A0C2D3L8_9BILA	14_3_3 domain-containing protein	402	4e-144	A0A016X1K9_9BILA	14_3_3 domain-containing protein	437	1e-157	A0A0M3I027_ASCLU	14_3_3 domain-containing protein	419	4e-150	A0A1P6C0L3_BRUMA	14-3-3-like protein 2, putative (Bm4259, isoform i)	344	3e-120	A0A0R3QPT4_9BILA	14_3_3 domain-containing protein	92.8	1e-24	W6EA94_DIRIM	14-3-3 zeta	451	2e-165	A0A1C9JA08_9BILA	NADH-ubiquinone oxidoreductase chain 3 (EC 7.1.1.2)	21.9	0.79	A0A1S0QIM5_LOALO	14-3-3 zeta (14-3-3 zeta; 14-3-3-like protein 2, variant 1) (14-3-3-like protein 2, variant 1)	439	4e-159									W2TEX6_NECAM	14-3-3 protein	435	4e-157	A0A044SRA0_ONCVO	14_3_3 domain-containing protein	427	1e-153
A0A0K0DYR6	Uncharacterized protein	A0A0C2H690_9BILA	Calponin family repeat-containing domain protein	191	1e-57	A0A016VIM3_9BILA	Uncharacterized protein	615	0	A0A0M3IVR1_ASCLU	Uncharacterized protein	150	4e-43	A0A5S6PJF5_BRUMA	BMA-UNC-87, isoform b	615	0	A0A0R3Q6X5_9BILA	Uncharacterized protein	555	0	W8E784_DIRIM	Cytochrome c oxidase subunit 1 (EC 7.1.1.9)	21.9	2.1	L8B349_9BILA	Cytochrome c oxidase subunit 1	20.4	1.6	A0A1I7W092_LOALO	Calponin OV9M	610	0									W2SLU5_NECAM	Calponin family repeat-containing domain protein	508	2e-180	A0A044V456_ONCVO	Calponin homolog OV9M	615	0
A0A0K0DYT1	Nucleoside diphosphate kinase	A0A0C2GUU7_9BILA	Nucleoside diphosphate kinase (EC 2.7.4.6)	263	7e-92	A0A016WEN3_9BILA	Nucleoside diphosphate kinase (EC 2.7.4.6)	263	2e-91	A0A0M3I5P7_ASCLU	Nucleoside diphosphate kinase (EC 2.7.4.6)	256	4e-89	NDK_BRUMA	Nucleoside diphosphate kinase (NDK) (NDP kinase) (EC 2.7.4.6)	250	3e-87	A0A0R3QX07_9BILA	Nucleoside diphosphate kinase (EC 2.7.4.6)	250	2e-87	F1B859_DIRIM	p-glycoprotein	21.9	0.56					A0A1I7VYP5_LOALO	Nucleoside diphosphate kinase (EC 2.7.4.6)	249	6e-87	A0A6M9ZX31_9BILA	NADH:ubiquinone reductase (H(+)-translocating) (EC 7.1.1.2) (NADH dehydrogenase subunit 5)	17.7	6.9	A0A343B7E3_9BILA	Cytochrome c oxidase subunit 3	18.5	2.2	W2SU59_NECAM	Nucleoside diphosphate kinase (EC 2.7.4.6)	260	3e-91	A0A044TL79_ONCVO	Nucleoside diphosphate kinase (EC 2.7.4.6)	245	1e-84
A0A0K0DYW5	Glucose-6-phosphate isomerase	A0A0C2FEI8_9BILA	Glucose-6-phosphate isomerase (EC 5.3.1.9)	798	0	A0A016VAV7_9BILA	Glucose-6-phosphate isomerase (EC 5.3.1.9)	762	0	A0A0M3HQX5_ASCLU	Glucose-6-phosphate isomerase (EC 5.3.1.9)	689	0	A0A8L7SR94_BRUMA	Glucose-6-phosphate isomerase	819	0	A0A3P7UZC8_9BILA	Glucose-6-phosphate isomerase (EC 5.3.1.9)	533	0	Q9GQ90_DIRIM	Chitin synthase (EC 2.4.1.16)	24.6	0.98	A0A6B9XQ20_9BILA	Galectin	21.9	3.2	A0A1I7VY26_LOALO	Glucose-6-phosphate isomerase (EC 5.3.1.9)	772	0					Q9GNW8_9BILA	Major sperm protein	22.7	0.28	W2TW56_NECAM	Glucose-6-phosphate isomerase (EC 5.3.1.9)	551	0	A0A044S1G9_ONCVO	Glucose-6-phosphate isomerase (EC 5.3.1.9)	810	0
A0A0K0DYX3	Uncharacterized protein	A0A0C2G964_9BILA	TspO/MBR family protein	79.3	2e-20	A0A016TPU6_9BILA	Uncharacterized protein	107	8e-30	A0A0M3I1Q4_ASCLU	Uncharacterized protein	27.3	1.4	A0A8L7T001_BRUMA	TspO/MBR family protein	131	1e-39	A0A0R3QZZ5_9BILA	Uncharacterized protein	146	9e-46	O18347_DIRIM	Venom allergen antigen 5-like protein	24.6	0.16					A0A1S0UEY1_LOALO	Uncharacterized protein	131	1e-39	A0A6M9ZXP3_9BILA	NADH dehydrogenase subunit 4L	17.7	4.5	A0A343B7E6_9BILA	ATP synthase F0 subunit 6	18.1	2.7	W2SW72_NECAM	TspO/MBR family protein	118	4e-34	A0A2K6VQR1_ONCVO	Uncharacterized protein	138	2e-42
A0A0K0DZ06	Uncharacterized protein	A0A0C2GBT6_9BILA	Inosine-uridine preferring nucleoside hydrolase	36.2	0.002	A0A016STV1_9BILA	Uncharacterized protein	31.6	0.14	A0A0M3HWN3_ASCLU	Uncharacterized protein	31.6	0.072	A0A0H5SKQ3_BRUMA	BMA-MIG-17 (Peptidase M12B domain-containing protein)	31.2	0.1	A0A0R3QN72_9BILA	Peptidase M12B domain-containing protein	30.8	0.085	Q06368_DIRIM	Neutrophil chemotactic factor DiNCF	22.3	0.81	A0A1C9JA01_9BILA	Cytochrome b	20	2.4	A0A1I7V6M1_LOALO	Exocyst complex component 5 (Exocyst complex component Sec10)	30.4	0.17	A0A6M9ZZJ8_9BILA	Cytochrome c oxidase subunit 1 (EC 7.1.1.9)	20.8	0.77	A0A343B7D8_9BILA	NADH:ubiquinone reductase (H(+)-translocating) (EC 7.1.1.2) (NADH dehydrogenase subunit 5)	22.3	0.13	W2T5C0_NECAM	Uncharacterized protein	29.6	0.34	A0A2K6WB67_ONCVO	Peptidase M12B domain-containing protein	33.1	0.019
A0A0K0DZ11	Uncharacterized protein	A0A0C2GRE4_9BILA	Fibronectin type III domain protein	1557	0	A0A016WAU9_9BILA	Uncharacterized protein	2229	0	A0A171EBL9_ASCLU	Uncharacterized protein	448	3e-126	A0A5S6P829_BRUMA	Uncharacterized protein	2184	0	A0A0R3QXI5_9BILA	Ig-like domain-containing protein	313	1e-96	A0A2Z0UTP9_DIRIM	p-glycoprotein 11	27.3	1.2	L8B349_9BILA	Cytochrome c oxidase subunit 1	22.3	2.7	A0A1I7VSW3_LOALO	Uncharacterized protein	1692	0	A0A6M9ZWL6_9BILA	ATP synthase F0 subunit 6	23.5	2.7	A0A343B7E6_9BILA	ATP synthase F0 subunit 6	24.6	0.62	W2T5E4_NECAM	Fibronectin type III domain protein	579	7e-179	A0A044V1J0_ONCVO	Uncharacterized protein	2187	0
A0A0K0DZ18	Uncharacterized protein	A0A0C2BJQ2_9BILA	Cytochrome c oxidase subunit 5A, mitochondrial (Cytochrome c oxidase polypeptide Va)	149	2e-47	A0A016UBQ5_9BILA	Cytochrome c oxidase subunit 5A, mitochondrial (Cytochrome c oxidase polypeptide Va)	262	4e-91	A0A0M3IJ40_ASCLU	Cytochrome c oxidase subunit 5A, mitochondrial (Cytochrome c oxidase polypeptide Va)	256	8e-89	A0A0H5SBT3_BRUMA	Cytochrome c oxidase subunit 5A, mitochondrial (Cytochrome c oxidase polypeptide Va)	150	3e-47	A0A0R3R2T6_9BILA	Cytochrome c oxidase subunit 5A, mitochondrial (Cytochrome c oxidase polypeptide Va)	139	2e-42	A0A2Z0UTP9_DIRIM	p-glycoprotein 11	22.7	0.83					A0A1I7VYN4_LOALO	Cytochrome c oxidase subunit 5A, mitochondrial (Cytochrome c oxidase polypeptide Va)	153	2e-48					A0A140IN09_9RICK	60 kDa chaperonin	19.2	1.5	W2TE50_NECAM	Cytochrome c oxidase subunit 5A, mitochondrial (Cytochrome c oxidase polypeptide Va)	261	3e-90	B3VT30_ONCVO	Cytochrome c oxidase subunit 5A, mitochondrial (Cytochrome c oxidase polypeptide Va)	156	1e-49
A0A0K0DZ33	DUF148 domain-containing protein	A0A0C2D232_9BILA	DUF148 domain-containing protein	42	5e-05	A0A016RW10_9BILA	Uncharacterized protein	57.8	2e-09	A0A0M3I3Q4_ASCLU	DUF148 domain-containing protein	57	2e-09	A0A0J9XY58_BRUMA	Bm10443 (DUF148 domain-containing protein)	40	0.0002	A0A0R3QMV4_9BILA	DUF148 domain-containing protein	40	0.0001	Q9NGY2_DIRIM	Intermediate filament protein	23.9	0.81	A0A6B9XNI9_9BILA	Cysteine protease	19.6	9.1	A0A1I7VL79_LOALO	SXP-1 protein	52	2e-08									W2TGK8_NECAM	Uncharacterized protein	49.3	5e-07	A0A044RYV3_ONCVO	J domain-containing protein	32	0.14
A0A0K0DZ34	Uncharacterized protein	U3RHY6_9BILA	Chaperonin GroL (Heat shock protein 60)	896	0	A0A016VMA8_9BILA	Uncharacterized protein	896	0	A0A0M3IIK2_ASCLU	Uncharacterized protein	846	0	A0A0K0JMP9_BRUMA	Bm6327	876	0	A0A0R3QMT6_9BILA	Uncharacterized protein	876	0	A0A0H3TY15_DIRIM	Heat shock protein 60	451	3e-160					A0A1I7W3S7_LOALO	Chaperonin Hsp-60	878	0	A0A7D0PKC0_9BILA	Cytochrome c oxidase subunit 1 (EC 7.1.1.9)	21.2	2.1	A0A140IN09_9RICK	60 kDa chaperonin	221	3e-71	W2SXM7_NECAM	Chaperonin GroL	780	0	A0A044V9S7_ONCVO	Chaperonine protein HSP60	876	0
A0A0K0DZ35	Uncharacterized protein	A0A0C2GNC8_9BILA	10 kDa heat shock protein, mitochondrial (10 kDa chaperonin) (Chaperonin 10)	121	9e-34	A0A016VAM7_9BILA	Uncharacterized protein	166	7e-48	A0A0M3HRT9_ASCLU	Uncharacterized protein	160	4e-46	A0A5S6PAT7_BRUMA	10 kDa heat shock protein, mitochondrial (10 kDa chaperonin) (Chaperonin 10)	115	8e-32	A0A0R3QMT7_9BILA	10 kDa heat shock protein, mitochondrial (10 kDa chaperonin) (Chaperonin 10)	78.6	3e-18	Q36744_DIRIM	Succinate dehydrogenase [ubiquinone] flavoprotein subunit, mitochondrial (EC 1.3.5.1)	25	0.54	A0A6G8QHM0_9BILA	Macrophage migration inhibitory factor 1	19.6	8.7	A0A1I7W3K2_LOALO	10 kDa heat shock protein, mitochondrial (10 kDa chaperonin) (Chaperonin 10)	115	9e-32	A0A6M9ZX31_9BILA	NADH:ubiquinone reductase (H(+)-translocating) (EC 7.1.1.2) (NADH dehydrogenase subunit 5)	20.4	3.1	A0A343B7E3_9BILA	Cytochrome c oxidase subunit 3	20.4	1.8	W2U130_NECAM	Acyl-CoA thioesterase II	169	3e-47	A0A044V9S9_ONCVO	10 kDa heat shock protein, mitochondrial (10 kDa chaperonin) (Chaperonin 10)	114	1e-31
A0A0K0DZ47	Ribosomal protein	A0A0C2H9B9_9BILA	Ribosomal protein	333	9e-118	A0A016W848_9BILA	Ribosomal protein	344	4e-122	A0A0M3I712_ASCLU	Ribosomal protein	314	5e-109	A0A0J9Y0D6_BRUMA	Ribosomal protein	328	5e-116	A0A0R3QA71_9BILA	Ribosomal protein	233	2e-79	O61357_DIRIM	Tubulin beta chain	21.2	3.4	A0A6B9XNI9_9BILA	Cysteine protease	23.5	0.32	A0A1I7W5Q4_LOALO	Ribosomal protein	332	2e-117	A0A1M4NEM1_9BILA	Cytochrome c oxidase subunit 1 (EC 7.1.1.9)	18.9	4	A0A343B7E1_9BILA	Cytochrome c oxidase subunit 1 (EC 7.1.1.9)	19.2	2.1	W2SQ52_NECAM	Ribosomal protein	344	2e-122	A0A044U2B9_ONCVO	Ribosomal protein	329	2e-116
A0A0K0DZ66	Aminotran_1_2 domain-containing protein	A0A0C2BUJ1_9BILA	Alanine transaminase (EC 2.6.1.2)	494	1e-174	A0A016W0P8_9BILA	Alanine transaminase (EC 2.6.1.2)	712	0	A0A0M3HN98_ASCLU	Alanine transaminase (EC 2.6.1.2)	693	0	A0A8L7YQ50_BRUMA	Aminotran_1_2 domain-containing protein	680	0	A0A0R3QRS4_9BILA	Aminotran_1_2 domain-containing protein	53.1	6e-08	A0A2Z0UR24_DIRIM	p-glycoprotein 3	25	0.76	A0A6B9XQE8_9BILA	Fructose-bisphosphate aldolase (EC 4.1.2.13)	20.4	7.4	A0A1I7VCD4_LOALO	Alanine transaminase (EC 2.6.1.2)	562	0					A0A343B7E3_9BILA	Cytochrome c oxidase subunit 3	19.2	5	W2TVN5_NECAM	Alanine transaminase (EC 2.6.1.2)	636	0	A0A2K6VPU4_ONCVO	Alanine transaminase (EC 2.6.1.2)	667	0
A0A0K0DZ90	Uncharacterized protein	A0A0C2DT05_9BILA	Calreticulin	498	3e-176	A0A016RXT2_9BILA	Calreticulin	514	0	A0A0M3HRI3_ASCLU	Uncharacterized protein	480	1e-167	A0A0J9XSV8_BRUMA	Calreticulin	490	2e-172	A0A0R3QXB2_9BILA	Uncharacterized protein	229	3e-68	O97372_DIRIM	Calreticulin	479	1e-170	A0A141CQS4_9BILA	Cytochrome c oxidase subunit 3	21.6	3.5	A0A1I7W5D9_LOALO	Calreticulin	477	2e-167	A0A6M9ZWS3_9BILA	Cytochrome c oxidase subunit 3	25	0.11	A0A343B7E3_9BILA	Cytochrome c oxidase subunit 3	25.4	0.049	W2TBF3_NECAM	Calreticulin family protein	530	0	CALR_ONCVO	Calreticulin (41 kDa larval antigen) (Protein ral-1) (RAL1 antigen)	470	6e-165
A0A0K0DZB7	Uncharacterized protein	A0A0C2G9X8_9BILA	Calmodulin	259	8e-91	A0A016SW30_9BILA	Calmodulin	298	1e-105	A0A0M3IGY0_ASCLU	Calmodulin	265	2e-92	A0A0H5S8Z7_BRUMA	Calmodulin	298	6e-106	A0A0R3QKL9_9BILA	Uncharacterized protein	183	2e-60	I3WTW4_DIRIM	Fructose-bisphosphate aldolase (EC 4.1.2.13)	26.6	0.034	A0A6B9XQE8_9BILA	Fructose-bisphosphate aldolase (EC 4.1.2.13)	26.6	0.018	A0A1I7VSP2_LOALO	Calmodulin	298	5e-106	A0A6M9ZX40_9BILA	Cytochrome-c oxidase (EC 7.1.1.9) (Cytochrome c oxidase polypeptide II)	20.8	0.72	A0A0U2S8D1_9BILA	Putative heat shock 70 kDa protein	23.1	0.052	W2TC80_NECAM	Calmodulin	276	1e-97	A0A044UID1_ONCVO	Calmodulin	298	5e-106
A0A0K0DZE9	SCP domain-containing protein	A0A0C2C8M4_9BILA	SCP-like protein	57.4	8e-11	A0A016W035_9BILA	SCP domain-containing protein	79.7	6e-18	A0A0M3ID47_ASCLU	SCP domain-containing protein	70.1	4e-16	A0A0H5SBC9_BRUMA	Bm10935	76.3	5e-17	A0A0R3QXU3_9BILA	SCP domain-containing protein	52.4	5e-09	O18347_DIRIM	Venom allergen antigen 5-like protein	42.7	1e-07	A0A6G8QHP0_9BILA	Leucyl aminopeptidase	22.3	0.53	A0A1I7W335_LOALO	Activation-associated secreted protein-1	52.8	4e-09	A0A6N0A020_9BILA	NADH-ubiquinone oxidoreductase chain 4 (EC 7.1.1.2)	17.7	8.6	A0A343B7E0_9BILA	NADH-ubiquinone oxidoreductase chain 4 (EC 7.1.1.2)	18.1	3.2	W2TYL7_NECAM	SCP-like protein	74.3	4e-17	A0A044RE47_ONCVO	SCP domain-containing protein	75.5	2e-17
A0A0K0DZH2	Uncharacterized protein	A0A0C2DEW7_9BILA	Cyclic nucleotide-binding domain protein	416	2e-145	A0A016WRX4_9BILA	Uncharacterized protein	594	0	A0A0M3HND6_ASCLU	Uncharacterized protein	518	0	A0A5S6PPZ3_BRUMA	BMA-KIN-2	548	0	A0A0R3R6S9_9BILA	Uncharacterized protein	541	0	A0A2Z0UM93_DIRIM	Haf ABC transporter 4	22.7	2.4					A0A1I7VVV2_LOALO	Uncharacterized protein	660	0									W2SVS7_NECAM	Cyclic nucleotide-binding domain protein	350	2e-122	Q8I6Y7_ONCVO	cAMP-dependent protein kinase	663	0
A0A0K0DZH9	Uncharacterized protein	A0A0C2FVN2_9BILA	Myosin head	3266	0	A0A016WYE3_9BILA	Uncharacterized protein	3420	0	A0A0M3ID92_ASCLU	Uncharacterized protein	2925	0	A0A0K0JD94_BRUMA	BMA-UNC-54	3069	0	A0A158PSX2_9BILA	Uncharacterized protein	2429	0	MYSP_DIRIM	Paramyosin	533	1e-169	A0A0U2TQF9_9BILA	Myosin heavy chain	328	6e-105	A0A1I7VDG5_LOALO	Uncharacterized protein	3058	0	A0A6M9ZWS3_9BILA	Cytochrome c oxidase subunit 3	23.5	1.6	A0A0U2TIA3_9BILA	Myosin heavy chain	321	3e-103	W2SIT5_NECAM	Myosin head	3366	0	A0A044TQH0_ONCVO	Major body wall myosin	3064	0
A0A0K0DZJ4	L-lactate dehydrogenase	A0A0C2DPA5_9BILA	L-lactate dehydrogenase (EC 1.1.1.27)	420	1e-148	A0A016WRF8_9BILA	L-lactate dehydrogenase (EC 1.1.1.27)	504	0	A0A0M3IVS5_ASCLU	Malate dehydrogenase (EC 1.1.1.37)	42	6e-05	A0A5S6PK92_BRUMA	L-lactate dehydrogenase (EC 1.1.1.27)	462	7e-165	A0A0R3Q4I9_9BILA	L-lactate dehydrogenase (EC 1.1.1.27)	439	1e-155	A0A0H3TY14_DIRIM	Gamma-aminobutyric acid	21.2	4.2	A0A2P1GJ95_9BILA	Cytochrome c oxidase subunit 1 (EC 7.1.1.9)	21.9	0.94	A0A1I7VWP7_LOALO	L-lactate dehydrogenase (EC 1.1.1.27)	482	1e-172	A0A7D0TP01_9BILA	Cytochrome c oxidase subunit 1 (EC 7.1.1.9)	21.2	1.3	A0A343B7E0_9BILA	NADH-ubiquinone oxidoreductase chain 4 (EC 7.1.1.2)	19.2	3.2	W2SR36_NECAM	L-lactate dehydrogenase (EC 1.1.1.27)	500	9e-180	A0A044QVK8_ONCVO	L-lactate dehydrogenase (EC 1.1.1.27)	468	4e-167
A0A0K0DZK0	Glutathione peroxidase	A0A0C2DCG7_9BILA	Glutathione peroxidase	352	6e-125	A0A016X0L4_9BILA	Glutathione peroxidase	309	7e-108	A0A0M3ICH3_ASCLU	Glutathione peroxidase	350	7e-124	GPXC_BRUMA	Cuticular glutathione peroxidase (EC 1.11.1.9) (Cuticular glycoprotein gp29) (Major surface antigen gp29) (gp30)	263	3e-90	A0A0R3QP57_9BILA	Glutathione peroxidase	263	2e-90	GPXC_DIRIM	Glutathione peroxidase (EC 1.11.1.9) (Di29)	265	1e-92	A0A141CQS4_9BILA	Cytochrome c oxidase subunit 3	19.2	7.2	A0A1I7W299_LOALO	Glutathione peroxidase	259	1e-88	A0A6M9ZX40_9BILA	Cytochrome-c oxidase (EC 7.1.1.9) (Cytochrome c oxidase polypeptide II)	20	2.3	A0A343B7E7_9BILA	Cytochrome-c oxidase (EC 7.1.1.9) (Cytochrome c oxidase polypeptide II)	18.5	3.1	W2T4D5_NECAM	Glutathione peroxidase	344	5e-122	A0A044TQ28_ONCVO	Glutathione peroxidase	104	3e-28
A0A0K0DZN6	Uncharacterized protein	A0A0C2GVN1_9BILA	Arginine kinase (EC 2.7.3.3)	571	0	A0A016VAJ9_9BILA	Arginine kinase (EC 2.7.3.3)	624	0	A0A0M3HR81_ASCLU	Arginine kinase (EC 2.7.3.3)	508	0	A0A5S6PM95_BRUMA	Arginine kinase (EC 2.7.3.3)	602	0	A0A0R3QJS9_9BILA	Arginine kinase (EC 2.7.3.3)	341	3e-116	A0A2Z0UR24_DIRIM	p-glycoprotein 3	25.8	0.31	A0A6G8QHH7_9BILA	Polyprotein antigen	23.1	0.6	A0A1I7VPP5_LOALO	alpha-1,2-Mannosidase (EC 3.2.1.-)	606	0	A0A6M9ZX79_9BILA	NADH-ubiquinone oxidoreductase chain 3 (EC 7.1.1.2)	20.8	1.2	A0A343B7E6_9BILA	ATP synthase F0 subunit 6	20.4	1.2	W2TIE5_NECAM	Arginine kinase (EC 2.7.3.3)	612	0	A0A044TC48_ONCVO	Arginine kinase (EC 2.7.3.3)	345	4e-117
A0A0K0DZN9	Uncharacterized protein	A0A0C2D8W7_9BILA	Uncharacterized protein	801	0	A0A016V3R0_9BILA	Uncharacterized protein	1132	0	A0A171EBL9_ASCLU	Uncharacterized protein	1271	0	A0A5S6P829_BRUMA	Uncharacterized protein	808	0	A0A0R3QY98_9BILA	Uncharacterized protein	63.5	1e-11	A0A2Z0UXQ6_DIRIM	Haf ABC transporter 1	27.7	0.35					A0A1I7VT40_LOALO	Uncharacterized protein	927	0					Q9GNV8_ONCVO	Major sperm protein	20	6.8	W2SM70_NECAM	Uncharacterized protein	50.4	2e-06	A0A044V1J0_ONCVO	Uncharacterized protein	901	0
A0A0K0DZP8	t-SNARE coiled-coil homology domain-containing protein	A0A0C2F5E0_9BILA	Uncharacterized protein	35.4	0.11	A0A016TWG5_9BILA	Uncharacterized protein	49.3	1e-05	A0A0M3IN84_ASCLU	Uncharacterized protein	51.2	1e-06	A0A5S6P8T0_BRUMA	Nuclear anchorage defective protein ANC-1, putative	90.1	2e-18	A0A0R3R0T8_9BILA	Uncharacterized protein	80.1	2e-15	Q94509_DIRIM	Neurotrophil chemotactic factor	27.3	0.27	A0A0U2TQF9_9BILA	Myosin heavy chain	24.3	1.1	A0A1I7VN06_LOALO	KASH domain-containing protein	64.3	1e-10					A0A0U2TIA3_9BILA	Myosin heavy chain	26.6	0.052	W2TQI2_NECAM	Uncharacterized protein	35	0.084	A0A044SG69_ONCVO	Uncharacterized protein	56.2	5e-08
A0A0K0DZU6	Pept_C1 domain-containing protein	A0A0C2CAM9_9BILA	Papain family cysteine protease	440	7e-156	A0A016W9B0_9BILA	Pept_C1 domain-containing protein	503	3e-179	A0A0M3IX16_ASCLU	Pept_C1 domain-containing protein	257	9e-86	A0A0K0J5M5_BRUMA	BMA-CPR-6 (Pept_C1 domain-containing protein)	422	3e-148	A0A0R3Q9Z1_9BILA	Pept_C1 domain-containing protein	205	2e-65	O18348_DIRIM	Cysteine protease	58.2	1e-11	A0A6B9XNI9_9BILA	Cysteine protease	61.2	6e-13	A0A1I7VWG9_LOALO	Cysteine endopeptidase	416	7e-144	A0A6M9ZX31_9BILA	NADH:ubiquinone reductase (H(+)-translocating) (EC 7.1.1.2) (NADH dehydrogenase subunit 5)	19.2	6.2	A0A343B7E7_9BILA	Cytochrome-c oxidase (EC 7.1.1.9) (Cytochrome c oxidase polypeptide II)	19.2	3.7	W2T0C4_NECAM	Papain family cysteine protease	286	1e-95	A0A158N8B3_ONCVO	Pept_C1 domain-containing protein	425	4e-149
A0A0K0DZY5	Proteasome subunit alpha type	A0A0C2FZH6_9BILA	Putative multicatalytic endopeptidase	311	2e-109	A0A016VXZ5_9BILA	Uncharacterized protein	361	7e-127	A0A0M3I8Y9_ASCLU	PROTEASOME_ALPHA_1 domain-containing protein	412	4e-147	A0A0I9NAI0_BRUMA	Proteasome subunit alpha type	427	6e-154	A0A0R3R7U5_9BILA	Proteasome subunit alpha type	427	2e-153	G8Z3I5_DIRIM	Ferrochelatase (EC 4.99.1.1)	21.6	3.4	A0A6B9XQE8_9BILA	Fructose-bisphosphate aldolase (EC 4.1.2.13)	19.2	8.2	A0A1I7VVA4_LOALO	Proteasome subunit alpha type	432	8e-156					A0A343B7D8_9BILA	NADH:ubiquinone reductase (H(+)-translocating) (EC 7.1.1.2) (NADH dehydrogenase subunit 5)	18.5	4.7	W2T437_NECAM	Proteasome subunit alpha type	395	2e-141	A0A2K6WF75_ONCVO	Proteasome subunit alpha type	421	2e-151
A0A0K0E022	Uncharacterized protein	A0A0C2G3N4_9BILA	Uncharacterized protein	43.9	7e-06	A0A016UZ21_9BILA	Uncharacterized protein	107	4e-25	A0A0M3HU19_ASCLU	Netrin receptor UNC5	36.6	0.017	A0A7I4KIW4_BRUMA	Uncharacterized protein	150	8e-39	A0A158PSW5_9BILA	DUF1794 domain-containing protein	29.6	1.3	Q23953_DIRIM	D34 immunodominant antigen	23.9	1.9					A0A1I7VI91_LOALO	Uncharacterized protein	268	7e-83					F8TVR0_9BILA	Cytochrome c oxidase subunit 1 (EC 7.1.1.9)	20	3.4	W2SMU5_NECAM	Uncharacterized protein	147	8e-38	A0A044TUL8_ONCVO	Uncharacterized protein	150	1e-38
A0A0K0E091	Dihydrolipoyl dehydrogenase	A0A0C2G7V0_9BILA	Putative dihydrolipoyl dehydrogenase	605	0	A0A016T9P8_9BILA	Dihydrolipoyl dehydrogenase (EC 1.8.1.4)	769	0	A0A0M3HY92_ASCLU	FAD_binding_2 domain-containing protein	31.2	0.52	A0A8L7SR10_BRUMA	Dihydrolipoyl dehydrogenase	748	0	A0A3P7YVN3_9BILA	Uncharacterized protein	365	2e-126	A0A2Z0UTP9_DIRIM	p-glycoprotein 11	22.3	4.6					A0A1I7VC42_LOALO	Dihydrolipoyl dehydrogenase (EC 1.8.1.4)	752	0	A0A7D0PKE6_9BILA	Cytochrome c oxidase subunit 1 (EC 7.1.1.9)	20.4	3.1	F8TVQ9_9BILA	Cytochrome c oxidase subunit 1 (EC 7.1.1.9)	18.5	8.8	W2U0C3_NECAM	Pyridine nucleotide-disulfide oxidoreductase, dimerization domain protein	202	3e-64	A0A044TV88_ONCVO	Dihydrolipoyl dehydrogenase (EC 1.8.1.4)	747	0
A0A0K0E0B3	L51_S25_CI-B8 domain-containing protein	A0A0C2DQH7_9BILA	NADH dehydrogenase [ubiquinone] 1 alpha subcomplex subunit 2 (Complex I-B8) (NADH-ubiquinone oxidoreductase B8 subunit)	108	7e-33	A0A016UPC4_9BILA	NADH dehydrogenase [ubiquinone] 1 alpha subcomplex subunit 2 (Complex I-B8) (NADH-ubiquinone oxidoreductase B8 subunit)	90.9	3e-23	A0A0M3I6Q0_ASCLU	NADH dehydrogenase [ubiquinone] 1 alpha subcomplex subunit 2 (Complex I-B8) (NADH-ubiquinone oxidoreductase B8 subunit)	120	1e-37	A0A8L7YNQ2_BRUMA	NADH-ubiquinone oxidoreductase B8 subunit, putative	112	3e-34	A0A3P7TL38_9BILA	GLTP domain-containing protein	27.7	0.27	A0A0U2IAD6_DIRIM	Putative heat shock 70 kDa protein	20.4	1.7	A0A0U2SKQ2_9BILA	Putative heat shock 70 kDa protein	20.4	0.87	A0A1I7VXQ8_LOALO	NADH dehydrogenase [ubiquinone] 1 alpha subcomplex subunit 2 (Complex I-B8) (NADH-ubiquinone oxidoreductase B8 subunit)	112	1e-34	A0A1Z1VNC6_9RICK	Glutamyl-tRNA(Gln) amidotransferase subunit B	21.9	0.11	A0A0U2S8D1_9BILA	Putative heat shock 70 kDa protein	20	0.24	W2TTH9_NECAM	NADH dehydrogenase [ubiquinone] 1 alpha subcomplex subunit 2 (Complex I-B8) (NADH-ubiquinone oxidoreductase B8 subunit)	112	2e-34	A0A044UP80_ONCVO	NADH dehydrogenase [ubiquinone] 1 alpha subcomplex subunit 2 (Complex I-B8) (NADH-ubiquinone oxidoreductase B8 subunit)	110	2e-33
A0A0K0E0B4	DJ-1_PfpI domain-containing protein	A0A0C2BKD8_9BILA	DJ-1_PfpI domain-containing protein	72.4	3e-17	A0A016VAD8_9BILA	Uncharacterized protein	164	9e-52	A0A0M3IXU3_ASCLU	DJ-1_PfpI domain-containing protein	61.6	1e-13	A0A0H5S602_BRUMA	Bm1804	151	2e-46	A0A0R3QXG3_9BILA	Uncharacterized protein	27.7	2.1	MYSP_DIRIM	Paramyosin	21.2	3.6	A0A6B9XQ20_9BILA	Galectin	20.8	2	A0A1I7VCV6_LOALO	DJ-1 family protein	150	1e-46	A0A1M4NEM1_9BILA	Cytochrome c oxidase subunit 1 (EC 7.1.1.9)	18.5	5.2	F8TVQ5_9BILA	Cytochrome c oxidase subunit 1 (EC 7.1.1.9)	18.9	2.1	W2TYQ4_NECAM	DJ-1 family protein	177	1e-52	A0A158N7S9_ONCVO	DJ-1_PfpI domain-containing protein	154	5e-48
A0A0K0E0H9	Uncharacterized protein	A0A0C2G1Y2_9BILA	Cystathionine gamma-lyase (EC 4.4.1.1) (Gamma-cystathionase)	358	8e-121	A0A016WM98_9BILA	Cystathionine gamma-lyase (EC 4.4.1.1) (Gamma-cystathionase)	558	0	A0A0M3HWS6_ASCLU	Cystathionine gamma-lyase (EC 4.4.1.1) (Gamma-cystathionase)	583	0	A0A5S6PVE2_BRUMA	Cystathionine gamma-lyase (EC 4.4.1.1) (Gamma-cystathionase)	564	0	A0A3P7TXW7_9BILA	Uncharacterized protein	29.3	0.74	A0A191H466_DIRIM	Dim-Dyf-7 (Dye filling 7)	24.6	0.64	A0A7S6XVV7_9BILA	Cytochrome c oxidase subunit 1 (EC 7.1.1.9)	23.1	0.83	A0A1I7V6R2_LOALO	Cystathionine gamma-lyase (EC 4.4.1.1) (Gamma-cystathionase)	562	0	A0A7D0TP01_9BILA	Cytochrome c oxidase subunit 1 (EC 7.1.1.9)	19.6	4.2	A0A343B7E0_9BILA	NADH-ubiquinone oxidoreductase chain 4 (EC 7.1.1.2)	18.1	8.1	W2SJR5_NECAM	Cystathionine gamma-lyase (EC 4.4.1.1) (Gamma-cystathionase)	547	0	A0A044R2U8_ONCVO	Cystathionine gamma-lyase (EC 4.4.1.1) (Gamma-cystathionase)	556	0
A0A0K0E0N3	Profilin	A0A0C2DG81_9BILA	Profilin	181	4e-60	A0A016TWH1_9BILA	Profilin	181	6e-60	A0A0M3I8H3_ASCLU	Profilin	209	9e-71	A0A5S6PW85_BRUMA	Profilin	191	6e-64	A0A0R3QIW0_9BILA	Uncharacterized protein	97.1	3e-27	ASPG_DIRIM	L-asparaginase (EC 3.5.1.1) (DiAsp) (L-asparagine amidohydrolase)	22.7	0.88	A0A0U2SKQ2_9BILA	Putative heat shock 70 kDa protein	21.9	0.61	A0A1I7VPN8_LOALO	Profilin	191	4e-64	A0A6M9ZYU1_9BILA	Cytochrome b	17.7	8.4	A0A0U2S8D1_9BILA	Putative heat shock 70 kDa protein	21.9	0.14	W2T151_NECAM	Profilin	192	1e-64	A0A2K6VSY6_ONCVO	Profilin	190	1e-63
A0A0K0E0N7	Uncharacterized protein	A0A0C2D3Q1_9BILA	3-hydroxyacyl-CoA dehydrogenase protein	137	6e-41	A0A016RSI3_9BILA	Uncharacterized protein	287	6e-97	A0A0M3IS27_ASCLU	3HCDH_N domain-containing protein	234	1e-77	A0A8L7STI3_BRUMA	Probable 3-hydroxyacyl-CoA dehydrogenase B0272.3, putative	367	3e-128	A0A0R3R1V2_9BILA	3HCDH_N domain-containing protein	205	8e-66	Q70UR8_DIRIM	Cytochrome-c oxidase (EC 7.1.1.9) (Cytochrome c oxidase polypeptide II)	23.1	1.1	A0A141CQS8_9BILA	Cytochrome-c oxidase (EC 7.1.1.9) (Cytochrome c oxidase polypeptide II)	21.2	2.7	A0A1S0UM91_LOALO	Hydroxyacyl-coenzyme A dehydrogenase (Hydroxyacyl-coenzyme A dehydrogenase, variant) (Hydroxyacyl-coenzyme A dehydrogenase; Hydroxyacyl-coenzyme A dehydrogenase, variant)	358	6e-125	A0A6M9ZX40_9BILA	Cytochrome-c oxidase (EC 7.1.1.9) (Cytochrome c oxidase polypeptide II)	23.1	0.26	A0A343B7E7_9BILA	Cytochrome-c oxidase (EC 7.1.1.9) (Cytochrome c oxidase polypeptide II)	21.2	0.62	W2TLR6_NECAM	3-hydroxyacyl-CoA dehydrogenase protein	224	4e-74	A0A044SD54_ONCVO	Uncharacterized protein	364	3e-127
A0A0K0E0S9	ATP-dependent 6-phosphofructokinase	A0A0C2DB61_9BILA	Putative 6-phosphofructokinase	541	0	A0A016SRH2_9BILA	Uncharacterized protein	787	0	A0A0M3HN46_ASCLU	6-phosphofructokinase (EC 2.7.1.11) (Phosphohexokinase)	1028	0	A0A0H5S2N9_BRUMA	ATP-dependent 6-phosphofructokinase (ATP-PFK) (Phosphofructokinase) (EC 2.7.1.11) (Phosphohexokinase)	1176	0	A0A0R3R804_9BILA	6-phosphofructokinase (EC 2.7.1.11) (Phosphohexokinase)	986	0	A0A0H3TY16_DIRIM	Phosphofructokinase	271	3e-88	A0A6G8QHP0_9BILA	Leucyl aminopeptidase	20.8	9.8	A0A1I7V7Y8_LOALO	ATP-dependent 6-phosphofructokinase (ATP-PFK) (Phosphofructokinase) (EC 2.7.1.11) (Phosphohexokinase)	1189	0					Q9GNX1_9BILA	Major sperm protein	19.2	5.1	W2SJC4_NECAM	ATP-dependent 6-phosphofructokinase (ATP-PFK) (Phosphofructokinase) (EC 2.7.1.11) (Phosphohexokinase)	1201	0	A0A044T2Q6_ONCVO	ATP-dependent 6-phosphofructokinase (ATP-PFK) (Phosphofructokinase) (EC 2.7.1.11) (Phosphohexokinase)	1169	0
A0A0K0E0W3	Uncharacterized protein	A0A0C2GRB5_9BILA	Cytochrome c oxidase subunit (Cytochrome c oxidase polypeptide VIa)	107	1e-31	A0A016WP49_9BILA	Cytochrome c oxidase subunit (Cytochrome c oxidase polypeptide VIa)	112	7e-33	A0A0M3IGH4_ASCLU	Cytochrome c oxidase subunit (Cytochrome c oxidase polypeptide VIa)	128	7e-40	A0A0H5SFF6_BRUMA	BMA-TAG-174 (Cytochrome c oxidase subunit VIa family protein)	64.7	1e-14	A0A0R3Q9Y5_9BILA	Uncharacterized protein	64.7	9e-15	Q60FB0_DIRIM	Cytochrome c oxidase subunit 1 (EC 7.1.1.9)	21.9	0.44	T1VX97_9BILA	Cytochrome c oxidase subunit 1 (EC 7.1.1.9)	22.3	0.18	A0A1I7W550_LOALO	Cytochrome c oxidase subunit VIa family protein	65.5	5e-15	A0A1M4NEM1_9BILA	Cytochrome c oxidase subunit 1 (EC 7.1.1.9)	19.6	1.2	F8TVQ9_9BILA	Cytochrome c oxidase subunit 1 (EC 7.1.1.9)	26.2	0.004	W2T4U3_NECAM	Cytochrome c oxidase subunit (Cytochrome c oxidase polypeptide VIa)	137	4e-43	A0A044V735_ONCVO	Uncharacterized protein	64.7	1e-14
A0A0K0E0Y6	Tubulin alpha chain	A0A0C2GMW8_9BILA	Tubulin alpha chain	665	0	A0A016SIN8_9BILA	Uncharacterized protein	783	0	A0A0M3HUE7_ASCLU	Tubulin alpha chain	785	0	A0A8L7TKJ6_BRUMA	Tubulin alpha chain	786	0	A0A0R3R0Q5_9BILA	Tubulin alpha chain	640	0	O61357_DIRIM	Tubulin beta chain	356	6e-122	L8B349_9BILA	Cytochrome c oxidase subunit 1	20.8	1.4	A0A1I7VFL7_LOALO	Tubulin alpha chain	775	0	A0A6M9ZZJ8_9BILA	Cytochrome c oxidase subunit 1 (EC 7.1.1.9)	22.7	0.69	A0A343B7E1_9BILA	Cytochrome c oxidase subunit 1 (EC 7.1.1.9)	22.3	0.55	W2T416_NECAM	Tubulin alpha chain	764	0	A0A044UX02_ONCVO	Tubulin alpha chain	786	0
A0A0K0E0Z0	ETF domain-containing protein	A0A0C2G7Z6_9BILA	Electron transfer flavoprotein subunit beta (Beta-ETF)	229	8e-76	A0A016SG28_9BILA	ETF domain-containing protein	325	7e-111	A0A0M3I315_ASCLU	Electron transfer flavoprotein subunit beta (Beta-ETF)	300	9e-104	A0A0J9XNB9_BRUMA	Electron transfer flavoprotein subunit beta (Beta-ETF)	300	1e-103	A0A0R3QK36_9BILA	Electron transfer flavoprotein subunit beta (Beta-ETF)	300	8e-104	W6E957_DIRIM	14-3-3 zeta	23.9	0.47	A0A6G8QHL3_9BILA	Aspartic protease	21.2	1.9	A0A1I7VLX3_LOALO	Structural maintenance of chromosomes protein	315	2e-99					A0A140IN09_9RICK	60 kDa chaperonin	20.4	0.88	W2SMK6_NECAM	Electron transfer flavoprotein subunit beta (Beta-ETF)	316	6e-110	A0A044QTG9_ONCVO	Electron transfer flavoprotein subunit beta (Beta-ETF)	306	3e-106
A0A0K0E111	Uncharacterized protein	A0A0C2BUT3_9BILA	Uncharacterized protein	82	3e-19	A0A016V972_9BILA	Uncharacterized protein	178	4e-52	A0A0M3IR52_ASCLU	Uncharacterized protein	105	1e-26	A0A8L7YJC3_BRUMA	BPTI/Kunitz inhibitor domain-containing protein	134	4e-38	A0A0R3RDH8_9BILA	Uncharacterized protein	56.6	3e-11	O16006_DIRIM	Peroxidoxin-1	22.7	1.6	A0A1C9JA09_9BILA	NADH-ubiquinone oxidoreductase chain 4 (EC 7.1.1.2)	20	8.4	A0A1I7VZF2_LOALO	BPTI/Kunitz inhibitor domain-containing protein	132	5e-38	A0A7D0TNX1_9BILA	Cytochrome c oxidase subunit 1 (EC 7.1.1.9)	25.4	0.048	A0A343B7E1_9BILA	Cytochrome c oxidase subunit 1 (EC 7.1.1.9)	21.2	0.97	W2TYU9_NECAM	Kunitz/Bovine pancreatic trypsin inhibitor domain protein	95.1	3e-23	A0A2K6VL40_ONCVO	BPTI/Kunitz inhibitor domain-containing protein	140	9e-41
A0A0K0E113	Galectin	A0A0C2E1A0_9BILA	60S ribosomal protein L12	306	1e-104	A0A016VA72_9BILA	Galectin	377	6e-130	A0A0M3IP33_ASCLU	60S ribosomal protein L12	301	1e-101	A0A0H5S1P8_BRUMA	Galectin	404	2e-141	A0A0R3QLT7_9BILA	Galectin	404	2e-141	Q9NGY1_DIRIM	Galectin	397	2e-140	A0A6B9XQ20_9BILA	Galectin	400	4e-142	A0A1I7VKQ7_LOALO	Galectin	396	4e-138					A0A343B7E7_9BILA	Cytochrome-c oxidase (EC 7.1.1.9) (Cytochrome c oxidase polypeptide II)	20.8	1.5	W2T429_NECAM	60S ribosomal protein L12	280	2e-94	A0A044QNW3_ONCVO	Galectin	403	5e-141
A0A0K0E120	Uncharacterized protein	A0A0C2G7P5_9BILA	Uncharacterized protein	145	6e-40	A0A016V0T5_9BILA	Uncharacterized protein	171	5e-45	A0A0M3HUQ7_ASCLU	Uncharacterized protein	33.5	0.17	A0A7I4NN60_BRUMA	Bm6544	153	9e-40	A0A0R3R8Q4_9BILA	Uncharacterized protein	70.1	2e-15	Q23954_DIRIM	Heat shock protein 70	23.5	2.5	A0A0U2SKQ2_9BILA	Putative heat shock 70 kDa protein	20.4	9	A0A1I7VRB9_LOALO	Uncharacterized protein	155	2e-40					A0A0U2S8D1_9BILA	Putative heat shock 70 kDa protein	20	3.2	W2TCW9_NECAM	Uncharacterized protein	135	9e-35	A0A044U6Y1_ONCVO	Uncharacterized protein	158	2e-41
A0A0K0E132	Uncharacterized protein	A0A0C2CJM1_9BILA	Uncharacterized protein	73.6	2e-19	A0A016UQ22_9BILA	Uncharacterized protein	70.9	3e-18	A0A0M3HV51_ASCLU	Uncharacterized protein	26.2	0.74	A0A0H5SB85_BRUMA	Bm6680	32.7	0.005	A0A0R3QL16_9BILA	TOG domain-containing protein	32.7	0.004	A0A2Z0UWF7_DIRIM	Haf-5 ABC transporter subfamily C variant 2	21.6	0.43					A0A1I7VTK9_LOALO	TOG domain-containing protein	29.3	0.073									W2SX61_NECAM	Uncharacterized protein	72.4	5e-18	A0A044V118_ONCVO	Uncharacterized protein	28.1	0.18
A0A0K0E133	Uncharacterized protein	A0A0C2G5P2_9BILA	Cytochrome b-c1 complex subunit 7 (Complex III subunit VII) (Ubiquinol-cytochrome c reductase complex 14 kDa protein)	159	5e-52	A0A016RUV2_9BILA	Cytochrome b-c1 complex subunit 7 (Complex III subunit VII) (Ubiquinol-cytochrome c reductase complex 14 kDa protein)	131	2e-40	A0A0M3I7P1_ASCLU	Cytochrome b-c1 complex subunit 7 (Complex III subunit VII) (Ubiquinol-cytochrome c reductase complex 14 kDa protein)	187	9e-63	A0A5S6PP81_BRUMA	Cytochrome b-c1 complex subunit 7 (Complex III subunit VII) (Ubiquinol-cytochrome c reductase complex 14 kDa protein)	190	1e-63	A0A0R3R7Z6_9BILA	Cytochrome b-c1 complex subunit 7 (Complex III subunit VII) (Ubiquinol-cytochrome c reductase complex 14 kDa protein)	148	2e-47	O61357_DIRIM	Tubulin beta chain	21.2	2.1	A0A6G8QHP0_9BILA	Leucyl aminopeptidase	21.9	0.43	A0A1I7VW60_LOALO	Cytochrome b-c1 complex subunit 7 (Complex III subunit VII) (Ubiquinol-cytochrome c reductase complex 14 kDa protein)	187	2e-62	A0A6M9ZX40_9BILA	Cytochrome-c oxidase (EC 7.1.1.9) (Cytochrome c oxidase polypeptide II)	18.1	4.7	A0A0U2TIA3_9BILA	Myosin heavy chain	18.9	1.2	W2TY77_NECAM	Cytochrome b-c1 complex subunit 7 (Complex III subunit VII) (Ubiquinol-cytochrome c reductase complex 14 kDa protein)	95.5	2e-27	A0A158N898_ONCVO	Cytochrome b-c1 complex subunit 7 (Complex III subunit VII) (Ubiquinol-cytochrome c reductase complex 14 kDa protein)	183	1e-60
A0A0K0E1D9	Peptidyl-prolyl cis-trans isomerase	A0A0C2FID0_9BILA	Peptidyl-prolyl cis-trans isomerase, cyclophilin-type	226	1e-73	A0A016UDI4_9BILA	Peptidyl-prolyl cis-trans isomerase (PPIase) (EC 5.2.1.8)	250	9e-86	A0A0M3I9V3_ASCLU	Peptidyl-prolyl cis-trans isomerase (PPIase) (EC 5.2.1.8)	214	9e-72	A0A0J9XUF2_BRUMA	Peptidyl-prolyl cis-trans isomerase (PPIase) (EC 5.2.1.8)	256	6e-89	A0A0R3QJZ0_9BILA	Peptidyl-prolyl cis-trans isomerase (PPIase) (EC 5.2.1.8)	256	4e-89	Q23955_DIRIM	Peptidyl-prolyl cis-trans isomerase (PPIase) (EC 5.2.1.8)	256	8e-91	A0A7T8FZI1_9BILA	NADH-ubiquinone oxidoreductase chain 1 (EC 7.1.1.2)	18.9	7	A0A1I7VLK0_LOALO	Peptidyl-prolyl cis-trans isomerase (PPIase) (EC 5.2.1.8)	259	1e-89	A0A1Z1VNC6_9RICK	Glutamyl-tRNA(Gln) amidotransferase subunit B	18.5	3.9					W2T9P0_NECAM	Peptidyl-prolyl cis-trans isomerase (PPIase) (EC 5.2.1.8)	261	8e-91	Q25633_ONCVO	Peptidyl-prolyl cis-trans isomerase (PPIase) (EC 5.2.1.8)	257	2e-89
A0A0K0E1E9	NIPSNAP domain-containing protein	A0A0C2DD79_9BILA	Single-strand binding family protein	259	7e-81	A0A016TY55_9BILA	NIPSNAP domain-containing protein	196	9e-61	A0A0M3IFL4_ASCLU	NR LBD domain-containing protein	26.9	4.9	A0A8L7SPP1_BRUMA	SAM domain-containing protein	32.7	0.12	A0A3P7WBK2_9BILA	PAP2_C domain-containing protein	32.7	0.079	Q23956_DIRIM	Glutamate-gated chloride channel	23.1	0.93	A0A141CQS1_9BILA	Cytochrome c oxidase subunit 1 (EC 7.1.1.9)	22.3	1.2	A0A1I7VLN0_LOALO	Uncharacterized protein	27.7	3.9	A0A6M9ZZJ8_9BILA	Cytochrome c oxidase subunit 1 (EC 7.1.1.9)	23.9	0.19	A0A343B7E1_9BILA	Cytochrome c oxidase subunit 1 (EC 7.1.1.9)	25	0.046	W2TF46_NECAM	Uncharacterized protein	237	1e-71	A0A044UNP4_ONCVO	Uncharacterized protein	30	0.89
A0A0K0E1N0	Ribos_L4_asso_C domain-containing protein	A0A0C2D8N5_9BILA	Ribos_L4_asso_C domain-containing protein	144	8e-43	A0A016TPS9_9BILA	Ribos_L4_asso_C domain-containing protein	464	2e-165	A0A0M3HTJ1_ASCLU	Ribos_L4_asso_C domain-containing protein	471	4e-168	A0A0J9XN73_BRUMA	BMA-RPL-4, isoform a (BMA-RPL-4, isoform b)	463	2e-164	A0A0R3QL66_9BILA	SAM domain-containing protein	30	0.73									A0A1I7VZR9_LOALO	60S ribosomal protein L4	458	1e-162					A0A140IN09_9RICK	60 kDa chaperonin	23.9	0.11	W2TY14_NECAM	Ribosomal protein, L4/L1 family	460	7e-164	A0A044RFJ1_ONCVO	Ribos_L4_asso_C domain-containing protein	460	2e-163
A0A0K0E1Q6	Alpha-1,4 glucan phosphorylase	A0A0C2D6A1_9BILA	Alpha-1,4 glucan phosphorylase (EC 2.4.1.1)	1379	0	A0A016TBG1_9BILA	Alpha-1,4 glucan phosphorylase (EC 2.4.1.1)	1248	0	A0A0M3HGL4_ASCLU	RPN7 domain-containing protein	32	0.52	A0A0K0JKZ9_BRUMA	Alpha-1,4 glucan phosphorylase (EC 2.4.1.1)	1390	0	A0A0R3QX81_9BILA	Alpha-1,4 glucan phosphorylase (EC 2.4.1.1)	1112	0	A0A2Z0UWF7_DIRIM	Haf-5 ABC transporter subfamily C variant 2	25	1.3					A0A1I7VA11_LOALO	Alpha-1,4 glucan phosphorylase (EC 2.4.1.1)	1383	0	A0A1B0TRD2_9BILA	Major sperm protein	21.6	0.91	A0A1B0TRD4_9BILA	Major sperm protein	21.6	0.44	W2TAZ1_NECAM	Alpha-1,4 glucan phosphorylase (EC 2.4.1.1)	1382	0	A0A044U313_ONCVO	Alpha-1,4 glucan phosphorylase (EC 2.4.1.1)	1392	0
A0A0K0E1T0	Succinate dehydrogenase [ubiquinone] cytochrome b small subunit	A0A0C2CPZ7_9BILA	Succinate dehydrogenase [ubiquinone] cytochrome b small subunit	78.6	1e-19	A0A016T1U8_9BILA	Uncharacterized protein	75.9	7e-17	A0A0M3HWM5_ASCLU	Succinate dehydrogenase [ubiquinone] cytochrome b small subunit	114	5e-34	A0A8L7T3B2_BRUMA	Succinate dehydrogenase [ubiquinone] cytochrome b small subunit	113	3e-33	A0A0R3QVS4_9BILA	Succinate dehydrogenase [ubiquinone] cytochrome b small subunit	104	3e-29	I0DFK5_DIRIM	BK channel (Maxi K channel)	21.2	2.2	A0A1C9JA11_9BILA	NADH:ubiquinone reductase (H(+)-translocating) (EC 7.1.1.2) (NADH dehydrogenase subunit 5)	19.2	4.2	A0A1I7VP12_LOALO	Uncharacterized protein	114	2e-31	A0A6M9ZX31_9BILA	NADH:ubiquinone reductase (H(+)-translocating) (EC 7.1.1.2) (NADH dehydrogenase subunit 5)	18.9	3.1	A0A343B7D8_9BILA	NADH:ubiquinone reductase (H(+)-translocating) (EC 7.1.1.2) (NADH dehydrogenase subunit 5)	18.9	1.6	W2TY15_NECAM	Succinate dehydrogenase [ubiquinone] cytochrome b small subunit	65.1	6e-15	A0A158N7R3_ONCVO	Succinate dehydrogenase [ubiquinone] cytochrome b small subunit	115	7e-34
A0A0K0E1V5	Uncharacterized protein	A0A0C2D010_9BILA	Transthyretin-like family protein	184	3e-61	A0A016S6N1_9BILA	Uncharacterized protein	181	9e-60	A0A0M3HS12_ASCLU	Uncharacterized protein	195	2e-65	A0A0I9N5M5_BRUMA	Bm2964	190	6e-64	A0A0R3QJR8_9BILA	Uncharacterized protein	176	2e-58	A0A7D0JJL8_DIRIM	Nuclear hormone receptor DAF-12a	23.5	0.39	A0A6G8QHH7_9BILA	Polyprotein antigen	20.4	1.5	A0A1I7VWV4_LOALO	Uncharacterized protein	196	2e-66	A0A6M9ZYP1_9BILA	NADH-ubiquinone oxidoreductase chain 1 (EC 7.1.1.2)	21.2	0.43	A0A0U2TQT0_9BILA	DNA-directed RNA polymerase (EC 2.7.7.6)	16.9	5	W2T7V4_NECAM	Transthyretin-like family protein	197	4e-66	A0A158N8J3_ONCVO	Uncharacterized protein	189	2e-63
A0A0K0E1W2	Uncharacterized protein	A0A0C2C2F2_9BILA	Nucleolar protein 6	33.1	0.21	A0A016VAE6_9BILA	Uncharacterized protein	66.2	4e-12	A0A0M3I5Q2_ASCLU	Uncharacterized protein	79	1e-16	A0A5S6PGV0_BRUMA	Bm2166	29.3	3.8	A0A3P7T2M2_9BILA	Uncharacterized protein	29.3	1.2	A0A2Z0UZ58_DIRIM	p-glycoprotein 10	24.3	1.9	A0A0U2UFZ6_9BILA	DNA-directed RNA polymerase (EC 2.7.7.6)	20.8	7.1	A0A1I7V6N8_LOALO	Peptidase S1 domain-containing protein	29.6	3.4					A0A0U2TQT0_9BILA	DNA-directed RNA polymerase (EC 2.7.7.6)	20.8	1.8	W2SQC8_NECAM	Uncharacterized protein	73.6	7e-15	A0A044V918_ONCVO	Uncharacterized protein	31.6	0.32
A0A0K0E1X3	Uncharacterized protein	A0A0C2FYN4_9BILA	Ndr family protein	184	4e-58	A0A016WGZ7_9BILA	Uncharacterized protein	243	2e-79	A0A0M3HRG6_ASCLU	Uncharacterized protein	477	4e-171	A0A0H5SCY5_BRUMA	Bm7619	483	1e-173	A0A0R3QPW0_9BILA	Uncharacterized protein	429	6e-153	F1B859_DIRIM	p-glycoprotein	20	6.8					A0A1I7VDF9_LOALO	Uncharacterized protein	479	4e-172					A0A343B7D8_9BILA	NADH:ubiquinone reductase (H(+)-translocating) (EC 7.1.1.2) (NADH dehydrogenase subunit 5)	19.2	3.3	W2SYC6_NECAM	Ndr family protein	269	1e-90	A0A044TQ09_ONCVO	Uncharacterized protein	481	4e-173
A0A0K0E284	Uncharacterized protein	A0A0C2H6A9_9BILA	ADP-ribosylation factor 6	265	2e-92	A0A016VZA6_9BILA	ADP-ribosylation factor	367	3e-132	A0A0M3IIK1_ASCLU	ADP-ribosylation factor	367	1e-132	A0A0J9XQK0_BRUMA	ADP-ribosylation factor	367	2e-132	A0A0R3QVI9_9BILA	ADP-ribosylation factor	335	2e-120	A0A2Z0UM93_DIRIM	Haf ABC transporter 4	23.5	0.53	A0A7S6XW90_9BILA	Cytochrome c oxidase subunit 1 (EC 7.1.1.9)	19.6	3.5	A0A1I7W5N9_LOALO	ADP-ribosylation factor	367	1e-132					A0A343B7E1_9BILA	Cytochrome c oxidase subunit 1 (EC 7.1.1.9)	19.6	1	W2TH81_NECAM	ADP-ribosylation factor family protein	371	1e-132	A0A044V6Z9_ONCVO	ADP-ribosylation factor	367	1e-132
A0A0K0E289	Uncharacterized protein	A0A0C2GWL0_9BILA	EF-hand domain-containing protein	173	2e-57	A0A016SCP6_9BILA	EF-hand domain-containing protein	205	5e-67	A0A0M3I0N6_ASCLU	EF-hand domain-containing protein	198	7e-67	A0A8L7T1W2_BRUMA	BMA-MLC-3	225	3e-77	A0A0R3QXD9_9BILA	Uncharacterized protein	99.8	3e-28	O18348_DIRIM	Cysteine protease	22.7	0.62	A0A6B9XNI9_9BILA	Cysteine protease	19.6	3.4	A0A1I7V8F2_LOALO	Myosin	224	5e-77	A0A6M9ZYU1_9BILA	Cytochrome b	17.7	7.4	A0A343B7E2_9BILA	Cytochrome b	17.7	4	W2TF18_NECAM	Myosin, essential light chain family protein	219	9e-75	A0A158N8R1_ONCVO	EF-hand domain-containing protein	212	2e-72
A0A0K0E2A0	Uncharacterized protein	A0A0C2GSB2_9BILA	Uncharacterized protein	202	1e-66	A0A016TQA3_9BILA	Uncharacterized protein	260	2e-88	A0A0M3HV15_ASCLU	Uncharacterized protein	199	1e-62	A0A0K0JH57_BRUMA	Bm5009	450	1e-161	A0A0R3QD33_9BILA	Uncharacterized protein	305	2e-105	A0A0B4RY11_DIRIM	Cytochrome c oxidase subunit 1 (EC 7.1.1.9)	24.3	0.38	A0A141CQR9_9BILA	NADH dehydrogenase subunit 2	21.6	1.8	A0A1I7VYA0_LOALO	Uncharacterized protein	402	8e-143	A0A1M4NFV5_9BILA	Cytochrome c oxidase subunit 1 (EC 7.1.1.9)	20.4	1.8	A0A343B7E3_9BILA	Cytochrome c oxidase subunit 3	19.6	2.2	W2TKF6_NECAM	Putative dicarboxylate transporter	403	1e-143	A0A044QPR5_ONCVO	Uncharacterized protein	437	1e-156
A0A0K0E2A1	Proteasome subunit alpha type	A0A0C2DR51_9BILA	Proteasome subunit alpha type	339	4e-119	A0A016UGB9_9BILA	PROTEASOME_ALPHA_1 domain-containing protein	228	2e-73	A0A0M3IEB0_ASCLU	Proteasome subunit alpha type	378	1e-134	A0A0K0IYH9_BRUMA	Proteasome subunit alpha type	371	5e-132	A0A0R3Q7Z6_9BILA	Proteasome endopeptidase complex	269	2e-92	O96878_DIRIM	Peptidyl-prolyl cis-trans isomerase (PPIase) (EC 5.2.1.8)	23.1	0.8	A0A6G8QHL3_9BILA	Aspartic protease	21.9	1.3	A0A1I7V9M7_LOALO	Proteasome subunit alpha type	373	1e-132					A0A0U2S8D1_9BILA	Putative heat shock 70 kDa protein	18.9	2.5	W2TCZ2_NECAM	Proteasome subunit alpha type	352	1e-124	A0A044TBP3_ONCVO	Proteasome subunit alpha type	369	2e-131
A0A0K0E2C4	Uncharacterized protein	A0A0C2CAA0_9BILA	Acetyl-CoA C-acetyltransferase	484	6e-172	A0A016S257_9BILA	Uncharacterized protein	554	0	A0A0M3HWB2_ASCLU	Uncharacterized protein	465	4e-164	A0A0R3RE11_BRUMA	Acetyl-CoA acyltransferases family protein (Bm13843)	348	4e-118	A0A0R3R3U6_9BILA	Uncharacterized protein	346	2e-117	X2C6R7_DIRIM	Translationally-controlled tumor protein homolog	22.3	2.9					A0A1I7W5C8_LOALO	Acetyl-CoA acyltransferase	340	4e-115					A0A0U2S8D1_9BILA	Putative heat shock 70 kDa protein	18.5	5.9	W2SYX2_NECAM	Acetyl-CoA C-acetyltransferase	378	3e-125	A0A2K6VHX5_ONCVO	Uncharacterized protein	349	1e-118
A0A0K0E2E6	Uncharacterized protein	A0A0C2GGN2_9BILA	Gamma interferon inducible lysosomal thiol reductase	183	5e-57	A0A016VN92_9BILA	Uncharacterized protein	184	1e-54	A0A0M3HNZ8_ASCLU	Uncharacterized protein	214	1e-68	A0A0H5S4R4_BRUMA	BMA-PQN-48 (Prion-like-, putative)	122	1e-33	A0A3P7TNY1_9BILA	Uncharacterized protein	119	1e-32	Q94510_DIRIM	Polyprotein antigen	24.3	0.6	A0A141CQS4_9BILA	Cytochrome c oxidase subunit 3	24.3	0.3	A0A1I7W3S9_LOALO	Uncharacterized protein	79.7	6e-18	A0A6M9ZWS3_9BILA	Cytochrome c oxidase subunit 3	24.6	0.096	A0A343B7E3_9BILA	Cytochrome c oxidase subunit 3	25	0.042	W2TJW0_NECAM	Gamma interferon inducible lysosomal thiol reductase	130	5e-36	A0A044R7I9_ONCVO	Uncharacterized protein	113	3e-30
A0A0K0E2F4	Uncharacterized protein	A0A0C2G270_9BILA	Zinc metalloproteinase	30.8	0.11	A0A016UAF4_9BILA	Metalloendopeptidase (EC 3.4.24.-)	32.7	0.039	A0A0M3IFY1_ASCLU	EGF-like domain-containing protein	30	0.13	A0A8L7SZG0_BRUMA	AT19640p, putative	30	0.14	A0A0R3QPE0_9BILA	G_PROTEIN_RECEP_F1_2 domain-containing protein	27.3	1.3	A0A2Z0UXQ6_DIRIM	Haf ABC transporter 1	20.8	2.4	A0A7S9HFT0_9BILA	NADH:ubiquinone reductase (H(+)-translocating) (EC 7.1.1.2)	19.2	2	A0A1I7VXP0_LOALO	G_PROTEIN_RECEP_F1_2 domain-containing protein	28.5	0.6	A0A6M9ZX70_9BILA	NADH dehydrogenase subunit 2	19.2	2					W2TPL6_NECAM	Zinc metalloproteinase	29.6	0.25	A0A044UMR0_ONCVO	G_PROTEIN_RECEP_F1_2 domain-containing protein	29.6	0.22
A0A0K0E2H2	TPR_REGION domain-containing protein	A0A0C2G9Z6_9BILA	Tetratricopeptide repeat protein	155	2e-46	A0A016V850_9BILA	SGTA_dimer domain-containing protein	226	1e-71	A0A0M3HWF5_ASCLU	SGTA_dimer domain-containing protein	221	1e-68	A0A0H5S8D1_BRUMA	BMA-SGT-1 (TPR Domain containing protein)	235	2e-75	A0A0R3R5I2_9BILA	SGTA_dimer domain-containing protein	88.2	1e-21	G8Z3I5_DIRIM	Ferrochelatase (EC 4.99.1.1)	26.6	0.12	A0A0U2SKQ2_9BILA	Putative heat shock 70 kDa protein	20.4	5.1	A0A1I7VAY6_LOALO	TPR Domain containing protein	241	1e-77					A0A0U2S8D1_9BILA	Putative heat shock 70 kDa protein	20.8	0.96	W2TIR8_NECAM	Tetratricopeptide repeat protein	214	3e-67	A0A2K6VG60_ONCVO	SGTA_dimer domain-containing protein	236	5e-76
A0A0K0E2N6	Aldedh domain-containing protein	A0A0C2DUE7_9BILA	Probable methylmalonate-semialdehyde dehydrogenase [acylating], mitochondrial (EC 1.2.1.18) (EC 1.2.1.27)	496	2e-175	A0A016WPM7_9BILA	Probable methylmalonate-semialdehyde dehydrogenase [acylating], mitochondrial (EC 1.2.1.18) (EC 1.2.1.27)	777	0	A0A0M3IG38_ASCLU	Probable methylmalonate-semialdehyde dehydrogenase [acylating], mitochondrial (EC 1.2.1.18) (EC 1.2.1.27)	566	0	A0A8L7T548_BRUMA	Succinate semialdehyde dehydrogenase, mitochondrial, putative	187	2e-53	A0A3P7SLW2_9BILA	Aldedh domain-containing protein	182	6e-52	A0A0H3TY14_DIRIM	Gamma-aminobutyric acid	22.7	2.1	A0A6B9XQE8_9BILA	Fructose-bisphosphate aldolase (EC 4.1.2.13)	21.6	3.5	A0A1I7V626_LOALO	Aldehyde dehydrogenase	191	1e-53					A0A343B7E7_9BILA	Cytochrome-c oxidase (EC 7.1.1.9) (Cytochrome c oxidase polypeptide II)	18.9	5.6	W2TUB1_NECAM	Probable methylmalonate-semialdehyde dehydrogenase [acylating], mitochondrial (EC 1.2.1.18) (EC 1.2.1.27)	718	0	A0A2K6VJ94_ONCVO	Aldedh domain-containing protein	182	7e-52
A0A0K0E2W2	Uncharacterized protein	A0A0C2FVN2_9BILA	Myosin head	2313	0	A0A016TW54_9BILA	Uncharacterized protein	2668	0	A0A0M3ID92_ASCLU	Uncharacterized protein	2196	0	A0A1P6BIP7_BRUMA	BMA-MYO-3	2680	0	A0A158PSX2_9BILA	Uncharacterized protein	2129	0	MYSP_DIRIM	Paramyosin	417	5e-128	A0A0U2TQF9_9BILA	Myosin heavy chain	196	4e-59	A0A1I7VSI7_LOALO	Uncharacterized protein	2504	0	A0A6M9ZWS3_9BILA	Cytochrome c oxidase subunit 3	23.1	2.5	A0A0U2TIA3_9BILA	Myosin heavy chain	186	3e-56	W2SIT5_NECAM	Myosin head	2389	0	A0A044UIR8_ONCVO	Uncharacterized protein	2668	0
A0A0K0E2Z8	Uncharacterized protein	A0A0C2D512_9BILA	Uncharacterized protein	39.7	3e-06	A0A016X3R6_9BILA	Uncharacterized protein	39.7	6e-06	A0A0M3I4D8_ASCLU	Uncharacterized protein	26.2	0.81	A0A5S6PE92_BRUMA	Uncharacterized protein	38.1	1e-05	A0A0R3QFK5_9BILA	RRM domain-containing protein	25	0.9	Q94510_DIRIM	Polyprotein antigen	26.2	0.012					A0A1I7VS82_LOALO	LIM domain-containing protein	25	2.2	A0A6M9ZZJ8_9BILA	Cytochrome c oxidase subunit 1 (EC 7.1.1.9)	16.5	7.2	A0A0U2S8D1_9BILA	Putative heat shock 70 kDa protein	15.4	7.4	W2TMH2_NECAM	Uncharacterized protein	41.6	2e-06	A0A044U366_ONCVO	Uncharacterized protein	36.6	4e-05
A0A0K0E319	Uncharacterized protein	A0A0C2DTY2_9BILA	Uncharacterized protein	258	2e-85	A0A016VXL3_9BILA	Uncharacterized protein	259	2e-85	A0A0M3I0E6_ASCLU	Uncharacterized protein	285	9e-96	A0A1P6CAI8_BRUMA	Bm6893, isoform b	270	6e-90	A0A0R3Q4U2_9BILA	Uncharacterized protein	201	2e-63	GSTP_DIRIM	Glutathione S-transferase (EC 2.5.1.18) (GST class-pi)	29.3	0.014					A0A1I7VMP9_LOALO	Failed axon connections protein	269	2e-89	A0A075FC19_9RICK	Cell division protein FtsZ	20.8	2	A0A140INC3_9RICK	Cell division protein FtsZ	20.4	1.4	W2SKN1_NECAM	Uncharacterized protein	132	2e-36	A0A044T8U8_ONCVO	Uncharacterized protein	275	4e-92
A0A0K0E371	Histone H2B	A0A0C2FFQ7_9BILA	Core histone H2A/H2B/H3/H4	198	2e-67	A0A016SYU8_9BILA	Histone H2B	202	8e-69	A0A0M3IF22_ASCLU	Histone H2B	191	5e-65	A0A7I4KFL2_BRUMA	Histone H2B	189	7e-64	A0A0R3QBD9_9BILA	Histone H2B	190	2e-64									A0A1I7VUI0_LOALO	Histone H2B	187	2e-63					A0A343B7D8_9BILA	NADH:ubiquinone reductase (H(+)-translocating) (EC 7.1.1.2) (NADH dehydrogenase subunit 5)	16.5	7.3	W2STT6_NECAM	Histone H2B	190	1e-64	A0A044RN84_ONCVO	Histone H2B	186	1e-62
A0A0K0E381	Uncharacterized protein	A0A0C2DGP8_9BILA	Ribosomal L22e protein	130	4e-40	A0A016SGE0_9BILA	Uncharacterized protein	130	6e-40	A0A0M3HJ58_ASCLU	Uncharacterized protein	84	2e-22	A0A0K0J5W1_BRUMA	60S ribosomal protein L22, putative (Bm2417)	143	3e-45	A0A3P7STN1_9BILA	Uncharacterized protein	72	2e-18	O18348_DIRIM	Cysteine protease	20	4.5	A0A6B9XQE8_9BILA	Fructose-bisphosphate aldolase (EC 4.1.2.13)	18.9	4.7	A0A1I7W584_LOALO	Ribosomal protein L22e	137	4e-43					A0A0U2S8D1_9BILA	Putative heat shock 70 kDa protein	16.5	6.7	W2T3T2_NECAM	Ribosomal L22e protein	130	2e-40	A0A044SET4_ONCVO	Uncharacterized protein	138	2e-43
A0A0K0E3Q2	Uncharacterized protein	A0A0C2CJ61_9BILA	Uncharacterized protein	494	3e-175	A0A016U9W7_9BILA	Uncharacterized protein	505	3e-179	A0A0M3IPH1_ASCLU	Uncharacterized protein	533	0	A0A1P6BXP9_BRUMA	BMA-EEF-1G, isoform d (BMA-EEF-1G, isoform d; BMA-EEF-1G, isoform e)	541	0	A0A0R3Q5R3_9BILA	Uncharacterized protein	463	1e-163	GSTP_DIRIM	Glutathione S-transferase (EC 2.5.1.18) (GST class-pi)	32.7	0.001	A0A6G8QHP0_9BILA	Leucyl aminopeptidase	23.1	0.89	A0A1I7VH92_LOALO	Uncharacterized protein	520	0					A0A343B7E7_9BILA	Cytochrome-c oxidase (EC 7.1.1.9) (Cytochrome c oxidase polypeptide II)	18.5	7.3	W2SSX6_NECAM	Glutathione S-transferase protein	183	1e-56	A0A044UE17_ONCVO	Uncharacterized protein	534	0
A0A0K0E3S7	Uncharacterized protein	A0A0C2D060_9BILA	Uncharacterized protein	223	1e-68	A0A016VLY1_9BILA	Uncharacterized protein	173	6e-50	A0A0M3I046_ASCLU	Uncharacterized protein	230	1e-72	A0A0J9Y972_BRUMA	BMA-HOMT-1, isoform b (BMA-HOMT-1, isoform b; BMA-HOMT-1, isoform c)	219	2e-68	A0A0R3QL63_9BILA	Uncharacterized protein	221	7e-68	A0A067Z014_DIRIM	NADH-ubiquinone oxidoreductase chain 1 (EC 7.1.1.2)	22.3	4.2	A0A1C9JA86_9BILA	NADH-ubiquinone oxidoreductase chain 1 (EC 7.1.1.2)	23.5	0.86	A0A1I7V9C5_LOALO	Uncharacterized protein	227	1e-71	A0A6M9ZYP1_9BILA	NADH-ubiquinone oxidoreductase chain 1 (EC 7.1.1.2)	21.6	2.1	A0A343B7E5_9BILA	NADH-ubiquinone oxidoreductase chain 1 (EC 7.1.1.2)	21.6	1	W2TQ80_NECAM	Uncharacterized protein	172	2e-50	A0A044VJC9_ONCVO	Uncharacterized protein	237	4e-74
A0A0K0E3T7	Uncharacterized protein	A0A0C2FYC1_9BILA	ATP synthase subunit e, mitochondrial	135	2e-43	A0A016SGT9_9BILA	ATP synthase subunit e, mitochondrial	135	4e-43	A0A0M3HQP2_ASCLU	ATP synthase subunit e, mitochondrial	158	2e-52	A8PG72_BRUMA	ATP synthase subunit e, mitochondrial	56.6	4e-12	A0A0R3R3B5_9BILA	ATP synthase subunit e, mitochondrial	56.6	3e-12									A0A1I7V5H8_LOALO	ATP synthase subunit e, mitochondrial	68.2	1e-16	A0A6M9ZWL6_9BILA	ATP synthase F0 subunit 6	16.5	9.4	A0A0U2TIA3_9BILA	Myosin heavy chain	17.3	2.6	W2TW76_NECAM	ATP synthase subunit e, mitochondrial	131	4e-41	A0A044RH52_ONCVO	ATP synthase subunit e, mitochondrial	71.6	4e-18
A0A0K0E404	Zinc metalloproteinase	A0A0C2H256_9BILA	Zinc metalloproteinase	163	3e-46	A0A016RWF3_9BILA	Zinc metalloproteinase	196	2e-58	A0A0M3HHL0_ASCLU	Metalloendopeptidase (EC 3.4.24.-)	134	2e-38	A0A5S6PXA1_BRUMA	Uncharacterized protein	165	5e-47	A0A0R3QTS4_9BILA	Zinc metalloproteinase	158	3e-45	I3WTW4_DIRIM	Fructose-bisphosphate aldolase (EC 4.1.2.13)	21.9	4	A0A6B9XQE8_9BILA	Fructose-bisphosphate aldolase (EC 4.1.2.13)	20.8	4.5	A0A1I7VTU7_LOALO	Zinc metalloproteinase	172	3e-48	A0A1Z1VNC6_9RICK	Glutamyl-tRNA(Gln) amidotransferase subunit B	18.9	7.4	A0A343B7D8_9BILA	NADH:ubiquinone reductase (H(+)-translocating) (EC 7.1.1.2) (NADH dehydrogenase subunit 5)	19.2	4	W2SRT1_NECAM	Zinc metalloproteinase	151	1e-41	A0A044SEU3_ONCVO	Zinc metalloproteinase	173	9e-49
A0A0K0E405	Zinc metalloproteinase	A0A0C2H256_9BILA	Zinc metalloproteinase	157	8e-44	A0A016RWF3_9BILA	Zinc metalloproteinase	188	3e-55	A0A0M3HHL0_ASCLU	Metalloendopeptidase (EC 3.4.24.-)	132	2e-37	A0A8L7SYD2_BRUMA	Zinc metalloproteinase	166	6e-46	A0A0R3QTS4_9BILA	Zinc metalloproteinase	153	3e-43	O61300_DIRIM	RING-type E3 ubiquitin transferase (EC 2.3.2.27)	21.2	6.5	A0A6B9XQE8_9BILA	Fructose-bisphosphate aldolase (EC 4.1.2.13)	20.4	6	A0A1I7VTU7_LOALO	Zinc metalloproteinase	168	1e-46					A0A343B7D9_9BILA	NADH dehydrogenase subunit 2	18.1	9	W2SRT1_NECAM	Zinc metalloproteinase	155	3e-43	A0A044SEU3_ONCVO	Zinc metalloproteinase	174	5e-49
A0A0K0E421	Prohibitin	A0A0C2G224_9BILA	Prohibitin	263	5e-88	A0A016WXN6_9BILA	PHB domain-containing protein	421	9e-149	A0A0M3IKH5_ASCLU	Prohibitin	421	9e-150	A0A0K0IZY5_BRUMA	Prohibitin	447	1e-160	A0A0R3R262_9BILA	Prohibitin	76.3	5e-18	A0A2Z0UXQ6_DIRIM	Haf ABC transporter 1	23.9	0.72	A0A141CQS1_9BILA	Cytochrome c oxidase subunit 1 (EC 7.1.1.9)	20.4	5.2	A0A1I7VMZ2_LOALO	PHB domain-containing protein	448	9e-157	A0A6M9ZZJ8_9BILA	Cytochrome c oxidase subunit 1 (EC 7.1.1.9)	19.2	5.7	A0A343B7E2_9BILA	Cytochrome b	19.2	2.7	W2TVP3_NECAM	Prohibitin	441	8e-158	A0A044R1G8_ONCVO	PHB domain-containing protein	449	3e-157
A0A0K0E457	Glutamate dehydrogenase	A0A0C2GUX6_9BILA	Glutamate dehydrogenase (NAD(P)(+)) (EC 1.4.1.3)	419	1e-145	A0A016UFE8_9BILA	Glutamate dehydrogenase	894	0	A0A0M3HSY4_ASCLU	Glutamate dehydrogenase	852	0	A0A0K0JSW1_BRUMA	Glutamate dehydrogenase (NAD(P)(+)) (EC 1.4.1.3)	855	0	A0A0R3QQH1_9BILA	Glutamate dehydrogenase	820	0	Q9NGY1_DIRIM	Galectin	21.9	6.1	A0A6B9XQ20_9BILA	Galectin	21.6	3.4	A0A1I7W421_LOALO	Glutamate dehydrogenase	857	0	A0A6M9ZZJ8_9BILA	Cytochrome c oxidase subunit 1 (EC 7.1.1.9)	22.7	0.99	A0A343B7E1_9BILA	Cytochrome c oxidase subunit 1 (EC 7.1.1.9)	21.9	0.81	W2SZT8_NECAM	Glutamate dehydrogenase (NAD(P)(+)) (EC 1.4.1.3)	893	0	A0A044T0R5_ONCVO	Glutamate dehydrogenase	855	0
A0A0K0E463	ATP synthase subunit alpha	A0A0C2H5Q9_9BILA	ATP synthase subunit alpha	932	0	A0A016TM75_9BILA	ATP synthase subunit alpha	917	0	A0A0M3I5Y3_ASCLU	Uncharacterized protein	67.4	2e-12	A0A0K0IZ73_BRUMA	ATP synthase subunit alpha	919	0	A0A0R3R4P4_9BILA	ATP synthase subunit alpha	832	0	O18348_DIRIM	Cysteine protease	23.5	1.9	A0A6B9XNI9_9BILA	Cysteine protease	22.3	2.6	A0A1I7VY11_LOALO	ATP synthase subunit alpha	919	0	A0A6M9ZX40_9BILA	Cytochrome-c oxidase (EC 7.1.1.9) (Cytochrome c oxidase polypeptide II)	20	5.5	A0A343B7E7_9BILA	Cytochrome-c oxidase (EC 7.1.1.9) (Cytochrome c oxidase polypeptide II)	19.6	4.1	W2TBI4_NECAM	ATP synthase subunit alpha	920	0	A0A044S1L6_ONCVO	ATP synthase subunit alpha	921	0
A0A0K0E466	ACB domain-containing protein	A0A0C2CF98_9BILA	Acyl CoA binding protein	90.5	5e-26	A0A016VGG7_9BILA	Uncharacterized protein	112	1e-34	A0A0M3IGG1_ASCLU	ACB domain-containing protein	101	8e-30	A0A0I9N5K2_BRUMA	Acyl-CoA-binding protein, putative (BMA-COQ-2)	87.4	8e-25	A0A0R3R047_9BILA	ACB domain-containing protein	87.4	5e-25	Q967S1_DIRIM	Nuclear receptor nhr-7C	19.6	2.5					A0A1I7V6H2_LOALO	Acyl CoA binding protein	69.3	2e-17	A0A6M9ZWS3_9BILA	Cytochrome c oxidase subunit 3	17.7	2.8	Q9GNW5_9BILA	Major sperm protein	17.7	1.5	W2SYL3_NECAM	Acyl CoA binding protein	97.1	1e-28	A0A044V555_ONCVO	ACB domain-containing protein	95.9	3e-28
A0A0K0E472	Glyceraldehyde-3-phosphate dehydrogenase	A0A0C2GLT7_9BILA	Glyceraldehyde-3-phosphate dehydrogenase (EC 1.2.1.12)	603	0	A0A016T9B6_9BILA	Gp_dh_N domain-containing protein	553	0	A0A0M3IJC4_ASCLU	Glyceraldehyde-3-phosphate dehydrogenase (EC 1.2.1.12)	536	0	A0A0J9XXG7_BRUMA	Glyceraldehyde-3-phosphate dehydrogenase (EC 1.2.1.12)	583	0	A0A0R3QUM1_9BILA	Glyceraldehyde-3-phosphate dehydrogenase (EC 1.2.1.12)	497	1e-179	I3WTW5_DIRIM	Glyceraldehyde-3-phosphate dehydrogenase (EC 1.2.1.12)	582	0	A0A8K1W8F1_9BILA	Cytochrome c oxidase subunit I	22.7	0.98	A0A1I7W3W2_LOALO	Glyceraldehyde-3-phosphate dehydrogenase (EC 1.2.1.12)	586	0	A0A6M9ZX31_9BILA	NADH:ubiquinone reductase (H(+)-translocating) (EC 7.1.1.2) (NADH dehydrogenase subunit 5)	25.8	0.06	A0A343B7D8_9BILA	NADH:ubiquinone reductase (H(+)-translocating) (EC 7.1.1.2) (NADH dehydrogenase subunit 5)	22.7	0.28	W2TGU3_NECAM	Glyceraldehyde-3-phosphate dehydrogenase (EC 1.2.1.12)	609	0	A0A158N7S3_ONCVO	Glyceraldehyde-3-phosphate dehydrogenase (EC 1.2.1.12)	582	0
A0A0K0E4A1	Uncharacterized protein	A0A0C2CKK7_9BILA	LIM domain protein	108	1e-28	A0A016SH39_9BILA	Uncharacterized protein	209	2e-64	A0A0M3HTI6_ASCLU	Uncharacterized protein	216	8e-68	A0A7I4KHH8_BRUMA	BMA-ZYX-1	242	2e-77	A0A0R3QMV3_9BILA	Paxillin	89.4	7e-20	A0A2Z0UZ58_DIRIM	p-glycoprotein 10	25.4	0.69	A0A1C9JA11_9BILA	NADH:ubiquinone reductase (H(+)-translocating) (EC 7.1.1.2) (NADH dehydrogenase subunit 5)	21.9	3.4	A0A1I7VBW0_LOALO	Uncharacterized protein	228	2e-72					A0A343B7D8_9BILA	NADH:ubiquinone reductase (H(+)-translocating) (EC 7.1.1.2) (NADH dehydrogenase subunit 5)	20	3.3	W2SYH7_NECAM	LIM domain protein	194	3e-59	A0A044QS56_ONCVO	Uncharacterized protein	223	2e-70
A0A0K0E4E8	Uncharacterized protein	A0A0C2CRS5_9BILA	Uncharacterized protein	77.8	4e-16	A0A016V7Q9_9BILA	Uncharacterized protein	104	7e-25	A0A0M3IG93_ASCLU	PlsC domain-containing protein	29.6	1.1	A0A5S6PS25_BRUMA	BMA-MDT-28	49.3	1e-06	A0A0R3R3Z0_9BILA	Uncharacterized protein	40.4	0.0005	API_DIRIM	Pepsin inhibitor Dit33	22.3	3.2	A0A386JUU6_9BILA	Pepsin inhibitor	22.3	1.6	A0A1I7VI04_LOALO	Uncharacterized protein	48.1	2e-06	A0A6M9ZZJ8_9BILA	Cytochrome c oxidase subunit 1 (EC 7.1.1.9)	19.6	5.5	A0A0U2S8D1_9BILA	Putative heat shock 70 kDa protein	18.9	3.8	W2TLC3_NECAM	Uncharacterized protein	94.4	2e-21	A0A044RY83_ONCVO	Uncharacterized protein	56.6	4e-09
A0A0K0E4K7	Uncharacterized protein	A0A0C2D2B8_9BILA	Troponin	209	2e-68	A0A016U592_9BILA	Uncharacterized protein	280	6e-95	A0A0M3I0T5_ASCLU	Uncharacterized protein	220	2e-72	A0A0H5SLJ5_BRUMA	Bm7540	301	1e-103	A0A0R3QMH6_9BILA	Uncharacterized protein	301	8e-104	Q8ST32_DIRIM	Nuclear receptor RXR	27.7	0.046	A0A6B9XNI9_9BILA	Cysteine protease	20	5.4	A0A1I7VEP5_LOALO	Uncharacterized protein	301	9e-104					A0A140IN09_9RICK	60 kDa chaperonin	18.5	4.3	W2TML4_NECAM	Troponin	210	5e-69	A0A044TX11_ONCVO	Uncharacterized protein	285	3e-97
A0A0K0E4R3	Succinate--CoA ligase [ADP/GDP-forming] subunit alpha, mitochondrial	A0A0C2H3H8_9BILA	Succinate--CoA ligase [ADP/GDP-forming] subunit alpha, mitochondrial (EC 6.2.1.4) (EC 6.2.1.5) (Succinyl-CoA synthetase subunit alpha) (SCS-alpha)	442	2e-157	A0A016TSE7_9BILA	Succinate--CoA ligase [ADP/GDP-forming] subunit alpha, mitochondrial (EC 6.2.1.4) (EC 6.2.1.5) (Succinyl-CoA synthetase subunit alpha) (SCS-alpha)	440	6e-156	A0A0M3HK41_ASCLU	Uncharacterized protein	158	1e-48	A0A1P6BM13_BRUMA	Succinate--CoA ligase [ADP/GDP-forming] subunit alpha, mitochondrial (EC 6.2.1.4) (EC 6.2.1.5) (Succinyl-CoA synthetase subunit alpha) (SCS-alpha)	457	2e-163	A0A0R3QZF7_9BILA	Succinate--CoA ligase [ADP/GDP-forming] subunit alpha, mitochondrial (EC 6.2.1.4) (EC 6.2.1.5) (Succinyl-CoA synthetase subunit alpha) (SCS-alpha)	411	4e-145	D3INY7_DIRIM	Ecdysone receptor isoform A	24.3	0.67	A0A6B9XQE8_9BILA	Fructose-bisphosphate aldolase (EC 4.1.2.13)	22.7	0.92	A0A1I7VG47_LOALO	Succinate--CoA ligase [ADP/GDP-forming] subunit alpha, mitochondrial (EC 6.2.1.4) (EC 6.2.1.5) (Succinyl-CoA synthetase subunit alpha) (SCS-alpha)	460	2e-164	A0A075FC19_9RICK	Cell division protein FtsZ	23.5	0.2	A0A140INC3_9RICK	Cell division protein FtsZ	24.6	0.042	W2T678_NECAM	Succinate--CoA ligase [ADP/GDP-forming] subunit alpha, mitochondrial (EC 6.2.1.4) (EC 6.2.1.5) (Succinyl-CoA synthetase subunit alpha) (SCS-alpha)	442	3e-157	A0A2K6W6T2_ONCVO	Succinate--CoA ligase [ADP/GDP-forming] subunit alpha, mitochondrial (EC 6.2.1.4) (EC 6.2.1.5) (Succinyl-CoA synthetase subunit alpha) (SCS-alpha)	429	1e-152
A0A0K0E4R6	Uncharacterized protein	A0A0C2GK92_9BILA	ATP synthase-coupling factor 6, mitochondrial	86.3	3e-23	A0A016WP67_9BILA	ATP synthase-coupling factor 6, mitochondrial	80.1	8e-21	A0A0M3I8G4_ASCLU	ATP synthase-coupling factor 6, mitochondrial	82.4	2e-21	A0A0J9XN77_BRUMA	ATP synthase-coupling factor 6, mitochondrial	69.3	3e-16	A0A0R3R6B7_9BILA	ATP synthase-coupling factor 6, mitochondrial	69.3	2e-16	ASPG_DIRIM	L-asparaginase (EC 3.5.1.1) (DiAsp) (L-asparagine amidohydrolase)	20	4					A0A1I7VZQ0_LOALO	ATP synthase-coupling factor 6, mitochondrial	68.2	1e-15					A0A343B7E3_9BILA	Cytochrome c oxidase subunit 3	18.5	1.4	W2TSP6_NECAM	ATP synthase-coupling factor 6, mitochondrial	78.6	6e-20	A0A044RFE8_ONCVO	ATP synthase-coupling factor 6, mitochondrial	63.5	3e-14
A0A0K0E4R7	Triosephosphate isomerase	A0A0C2FSB7_9BILA	Triosephosphate isomerase (EC 5.3.1.1)	282	5e-98	A0A016U1J1_9BILA	Triosephosphate isomerase (EC 5.3.1.1)	364	3e-129	A0A0M3IF43_ASCLU	Uncharacterized protein	28.9	0.9	A0A0J9YA50_BRUMA	Triosephosphate isomerase (EC 5.3.1.1)	359	2e-127	A0A0R3R2C7_9BILA	PPIase cyclophilin-type domain-containing protein	329	5e-113	Q967S3_DIRIM	Nuclear receptor nhr-7A	23.1	1.2	A0A1C9JA09_9BILA	NADH-ubiquinone oxidoreductase chain 4 (EC 7.1.1.2)	23.1	0.53	A0A1I7VC25_LOALO	Triosephosphate isomerase (EC 5.3.1.1)	357	3e-126	A0A6M9ZZJ8_9BILA	Cytochrome c oxidase subunit 1 (EC 7.1.1.9)	19.6	3.4	A0A343B7E1_9BILA	Cytochrome c oxidase subunit 1 (EC 7.1.1.9)	18.5	4.3	W2SJK4_NECAM	Triosephosphate isomerase (EC 5.3.1.1)	399	5e-143	A0A044V7N3_ONCVO	PPIase cyclophilin-type domain-containing protein	349	3e-117
A0A0K0E4Z7	Uncharacterized protein	A0A0C2G7A4_9BILA	DNA helicase (EC 3.6.4.12)	26.9	2.1	A0A016TW53_9BILA	Uncharacterized protein	29.6	0.61	A0A0M3IFI8_ASCLU	Inheritance of peroxisomes protein 1	28.5	0.45	A0A8L7SKJ2_BRUMA	Uncharacterized protein	28.9	0.39	A0A0R3Q6I7_9BILA	Uncharacterized protein	26.9	1.3	O96334_DIRIM	Peptidylprolyl isomerase (EC 5.2.1.8)	20.8	2					A0A1I7VE67_LOALO	Uncharacterized protein	29.3	0.29					A0A0U2TIA3_9BILA	Myosin heavy chain	18.1	2.4	W2T2E3_NECAM	Uncharacterized protein	28.1	0.82	A0A044V9B4_ONCVO	Uncharacterized protein	35	0.004
A0A0K0E510	Uncharacterized protein	A0A0C2DGX2_9BILA	EF hand	115	3e-30	A0A016RWT3_9BILA	Uncharacterized protein	307	3e-96	A0A0M3I4Q6_ASCLU	Uncharacterized protein	297	3e-93	A0A8L7T6B0_BRUMA	BMA-PAT-10, isoform a	318	1e-100	A0A3P7UII6_9BILA	Uncharacterized protein	300	2e-94	Q2VMT7_DIRIM	Serine protease inhibitor 1	25	1.1	A0A0F6NWP6_9BILA	Cytochrome c oxidase subunit 1 (Cytochrome c oxidase polypeptide I)	20.8	9.7	A0A1I7W0F1_LOALO	Uncharacterized protein	318	9e-101					A0A343B7E0_9BILA	NADH-ubiquinone oxidoreductase chain 4 (EC 7.1.1.2)	20.4	7.8	W2TVK4_NECAM	EF hand	280	1e-86	C7DRP1_ONCVO	EF-hand family protein	315	7e-100
A0A0K0E519	Calcium-transporting ATPase	A0A0C2H4X9_9BILA	Calcium-transporting ATPase (EC 7.2.2.10)	1545	0	A0A016VE51_9BILA	Calcium-transporting ATPase (EC 7.2.2.10)	1679	0	A0A0M3IAJ1_ASCLU	Sodium/potassium-transporting ATPase subunit alpha	356	1e-107	A0A0I9R347_BRUMA	Calcium-transporting ATPase (EC 7.2.2.10)	1656	0	A0A0R3QUV6_9BILA	Cation_ATPase_N domain-containing protein	1042	0	A0A0H3TY13_DIRIM	Sarco/endoplasmic reticulum calcium transporting ATPase	351	6e-117	A0A6B9XLA0_9BILA	20/22 kDa protein	21.6	5.7	A0A1I7V617_LOALO	Calcium-transporting ATPase (EC 7.2.2.10)	1641	0					A0A0U2TIA3_9BILA	Myosin heavy chain	22.7	0.84	W2SQT7_NECAM	Calcium-transporting ATPase (EC 7.2.2.10)	1611	0	A0A158N8M4_ONCVO	Calcium-transporting ATPase (EC 7.2.2.10)	1663	0
A0A0K0E531	ZP domain-containing protein	A0A0C2FPJ7_9BILA	Zona pellucida-like domain protein	212	8e-64	A0A016WGY7_9BILA	ZP domain-containing protein	216	1e-65	A0A0M3IQR3_ASCLU	ZP domain-containing protein	212	4e-62	A0A5S6PQV8_BRUMA	BMA-CUTL-11	207	2e-60	A0A0R3QKL1_9BILA	ZP domain-containing protein	175	3e-47	Q6KFY9_DIRIM	Cuticlin protein	161	1e-45	A0A6G8QHK7_9BILA	Macrophage migration inhibitory factor 2	23.9	0.56	A0A1I7V6M3_LOALO	ZP domain-containing protein	206	2e-58					F8TVR0_9BILA	Cytochrome c oxidase subunit 1 (EC 7.1.1.9)	25	0.091	W2SPP6_NECAM	Zona pellucida-like domain protein	213	6e-62	A0A044RC50_ONCVO	ZP domain-containing protein	204	2e-59
A0A0K0E569	Thioredoxin domain-containing protein	A0A0C2GY94_9BILA	Antioxidant, AhpC/TSA family	123	6e-37	K7QQJ1_9BILA	Thioredoxin-1	137	4e-42	A0A0M3HZ22_ASCLU	Thioredoxin domain-containing protein	150	1e-47	Q8MTB7_BRUMA	Bm2510 (Bm2510; Thioredoxin) (Thioredoxin)	99.8	6e-28	A0A0R3R219_9BILA	Thioredoxin domain-containing protein	74.7	5e-18	O76191_DIRIM	Protein disulfide-isomerase (EC 5.3.4.1)	30	0.003					A0A1I7VWJ0_LOALO	Thioredoxin domain-containing protein	100	4e-28									W2T522_NECAM	Antioxidant, AhpC/TSA family	122	1e-36	A0A044VHC4_ONCVO	Thioredoxin 1	103	1e-29
A0A0K0E586	WD_REPEATS_REGION domain-containing protein	A0A0C2DFL6_9BILA	WD domain, G-beta repeat protein	571	0	A0A016UBZ2_9BILA	Uncharacterized protein	697	0	A0A0M3I9Z2_ASCLU	Uncharacterized protein	661	0	A0A0K0J9V3_BRUMA	BMA-GPB-1, isoform a (Guanine nucleotide-binding protein beta subunit 1, putative)	700	0	A0A3P7UNE4_9BILA	Uncharacterized protein	594	0	I3WTW3_DIRIM	Actin	22.3	3					A0A1I7VWV8_LOALO	Guanine nucleotide-binding protein subunit beta-1	701	0	A0A6M9ZX40_9BILA	Cytochrome-c oxidase (EC 7.1.1.9) (Cytochrome c oxidase polypeptide II)	20.8	1.7	A0A343B7E7_9BILA	Cytochrome-c oxidase (EC 7.1.1.9) (Cytochrome c oxidase polypeptide II)	18.5	4.8	W2TXZ0_NECAM	WD domain, G-beta repeat protein	362	7e-128	A0A044QW48_ONCVO	Uncharacterized protein	693	0
A0A0K0E5A6	Uncharacterized protein	A0A0C2HAT5_9BILA	Immunoglobulin I-set domain protein	334	2e-115	A0A016SXE6_9BILA	Uncharacterized protein	113	1e-27	A0A0M3HP26_ASCLU	Uncharacterized protein	403	1e-141	A0A0K0J5A2_BRUMA	BMA-DIM-1	416	2e-147	A0A3P7UVB1_9BILA	Uncharacterized protein	364	2e-127	Q5U823_DIRIM	Furin	26.9	0.095	A0A141CQS4_9BILA	Cytochrome c oxidase subunit 3	19.6	8.9	A0A1I7W2W6_LOALO	Disorganized muscle protein 1	416	3e-147	A0A1Z1VNC6_9RICK	Glutamyl-tRNA(Gln) amidotransferase subunit B	20	2.6	A0A343B7E0_9BILA	NADH-ubiquinone oxidoreductase chain 4 (EC 7.1.1.2)	23.5	0.13	W2T0V9_NECAM	Immunoglobulin I-set domain protein	203	2e-65	A0A044TP14_ONCVO	Uncharacterized protein	416	2e-147
A0A0K0E5A8	Rab GDP dissociation inhibitor	A0A0C2DC81_9BILA	Rab GDP dissociation inhibitor	736	0	A0A016SX82_9BILA	Rab GDP dissociation inhibitor	739	0	A0A0M3I499_ASCLU	Tudor domain-containing protein	729	0	A0A0H5S9N2_BRUMA	Rab GDP dissociation inhibitor	747	0	A0A0R3QA75_9BILA	Rab GDP dissociation inhibitor	560	0					A0A1C9J9X5_9BILA	Cytochrome c oxidase subunit 3	21.9	2.4	A0A1I7VHA8_LOALO	Rab GDP dissociation inhibitor	743	0					A0A343B7E3_9BILA	Cytochrome c oxidase subunit 3	18.9	6.2	W2TAG3_NECAM	Uncharacterized protein	616	0	A0A044T3Y4_ONCVO	Rab GDP dissociation inhibitor	741	0
A0A0K0E5B9	Uncharacterized protein	A0A0C2HA44_9BILA	Filamin/ABP280 repeat protein	893	0	A0A016S1K4_9BILA	Uncharacterized protein	747	0	A0A0M3ILZ9_ASCLU	Uncharacterized protein	308	8e-96	A0A1U7F3R9_BRUMA	Bm6990 (Filamin/ABP280 repeat family protein)	961	0	A0A3P7TG67_9BILA	Uncharacterized protein	434	6e-135	O16026_DIRIM	Thioredoxin peroxidase	26.9	0.65					A0A1I7VIQ1_LOALO	Uncharacterized protein	969	0	A0A1B0TRD2_9BILA	Major sperm protein	21.2	3.7	A0A1B0TRD4_9BILA	Major sperm protein	21.6	1.2	W2TCZ9_NECAM	Filamin/ABP280 repeat protein	909	0	A0A044TSN1_ONCVO	Uncharacterized protein	1256	0
A0A0K0E5I3	Adenylate kinase isoenzyme 1	A0A0C2CKI6_9BILA	Adenylate kinase isoenzyme 1 (AK 1) (EC 2.7.4.3) (ATP-AMP transphosphorylase 1) (ATP:AMP phosphotransferase) (Adenylate monophosphate kinase)	289	1e-97	A0A016TYW3_9BILA	Adenylate kinase isoenzyme 1 (AK 1) (EC 2.7.4.3) (ATP-AMP transphosphorylase 1) (ATP:AMP phosphotransferase) (Adenylate monophosphate kinase)	303	9e-103	A0A0M3ID21_ASCLU	Adenylate kinase isoenzyme 1 (AK 1) (EC 2.7.4.3) (ATP-AMP transphosphorylase 1) (ATP:AMP phosphotransferase) (Adenylate monophosphate kinase)	305	3e-107	A0A0H5S4P3_BRUMA	Adenylate kinase isoenzyme 1 (AK 1) (EC 2.7.4.3) (ATP-AMP transphosphorylase 1) (ATP:AMP phosphotransferase) (Adenylate monophosphate kinase)	296	1e-103	A0A3P7UB58_9BILA	Uncharacterized protein	179	6e-59	A0A0H3TY15_DIRIM	Heat shock protein 60	23.9	0.38					A0A1I7VJT5_LOALO	Adenylate kinase isoenzyme 1 (AK 1) (EC 2.7.4.3) (ATP-AMP transphosphorylase 1) (ATP:AMP phosphotransferase) (Adenylate monophosphate kinase)	298	2e-104	A0A6M9ZWL6_9BILA	ATP synthase F0 subunit 6	20	1.8	A0A343B7E6_9BILA	ATP synthase F0 subunit 6	21.2	0.41	W2U183_NECAM	Adenylate kinase isoenzyme 1 (AK 1) (EC 2.7.4.3) (ATP-AMP transphosphorylase 1) (ATP:AMP phosphotransferase) (Adenylate monophosphate kinase)	299	7e-102	A0A044S7A0_ONCVO	Adenylate kinase isoenzyme 1 (AK 1) (EC 2.7.4.3) (ATP-AMP transphosphorylase 1) (ATP:AMP phosphotransferase) (Adenylate monophosphate kinase)	301	2e-105
A0A0K0E5J6	Aldedh domain-containing protein	A0A0C2H4K2_9BILA	10-formyltetrahydrofolate dehydrogenase (EC 1.5.1.6)	414	6e-136	A0A016S0X5_9BILA	Aldedh domain-containing protein	689	0	A0A0M3IKV7_ASCLU	Aldedh domain-containing protein	535	0	A0A8L7T548_BRUMA	Succinate semialdehyde dehydrogenase, mitochondrial, putative	306	6e-99	A0A3P7SLW2_9BILA	Aldedh domain-containing protein	298	4e-96	O61300_DIRIM	RING-type E3 ubiquitin transferase (EC 2.3.2.27)	26.6	0.19					A0A1I7V626_LOALO	Aldehyde dehydrogenase	306	7e-97					A0A0U2TIA3_9BILA	Myosin heavy chain	18.9	5.8	W2T1L5_NECAM	Aldehyde dehydrogenase family protein	647	0	A0A2K6VJ94_ONCVO	Aldedh domain-containing protein	317	6e-103
A0A0K0E5K6	ADF-H domain-containing protein	A0A0C2BU41_9BILA	Cofilin/tropomyosin-type actin-binding protein	140	8e-44	A0A016UKR2_9BILA	ADF-H domain-containing protein	239	3e-82	A0A0M3HU37_ASCLU	ADF-H domain-containing protein	83.6	2e-21	A0A0J9XNC8_BRUMA	ADF-H domain-containing protein (Bm14711)	248	2e-86	A0A0R3QFS0_9BILA	ADF-H domain-containing protein	105	7e-31	Q70GM3_DIRIM	Ligand-gated chloride channel subunit	23.5	0.36	A0A6G8QHH7_9BILA	Polyprotein antigen	21.6	0.55	A0A1I7VDR3_LOALO	Uncharacterized protein	246	1e-83					A0A140IN09_9RICK	60 kDa chaperonin	21.2	0.28	W2SIC2_NECAM	Cofilin/tropomyosin-type actin-binding protein	199	7e-66	A0A044TYD3_ONCVO	Uncharacterized protein	246	2e-80
A0A0K0E5L9	Histone H3	A0A0C2GLY2_9BILA	Histone H3	266	4e-94	A0A016SGD9_9BILA	Histone H3	266	7e-94	A0A0M3I147_ASCLU	Histone H3	266	3e-94	A0A0K0JD75_BRUMA	Histone H3	266	4e-94	A0A0R3Q8V2_9BILA	Histone H3	266	3e-94					A0A141CQR9_9BILA	NADH dehydrogenase subunit 2	19.2	3.4	A0A1R8W905_LOALO	Histone H3	266	3e-94									W2T161_NECAM	Histone H3	266	3e-94	A0A044TMQ9_ONCVO	Histone H3	266	3e-94
A0A0K0E5M6	Uncharacterized protein	A0A0C2GU34_9BILA	Ubiquitin family protein	32	0.065	A0A016SRE2_9BILA	Uncharacterized protein	35	0.009	A0A0M3HWN3_ASCLU	Uncharacterized protein	29.6	0.27	A0A8L7SNL1_BRUMA	BRO1 domain-containing protein	28.9	0.6	A0A0R3R9S0_9BILA	Peptidase_M14 domain-containing protein	29.6	0.13	Q06368_DIRIM	Neutrophil chemotactic factor DiNCF	23.9	0.27	A0A6B9XNI9_9BILA	Cysteine protease	20.8	1.4	A0A1I7VRI6_LOALO	ARID domain-containing protein	29.6	0.33					A0A343B7D8_9BILA	NADH:ubiquinone reductase (H(+)-translocating) (EC 7.1.1.2) (NADH dehydrogenase subunit 5)	18.1	3.3	W2TVH3_NECAM	GPI ethanolamine phosphate transferase 3	30.4	0.16	A0A044UVD1_ONCVO	DNA ligase IV (Polydeoxyribonucleotide synthase [ATP] 4)	31.2	0.1
A0A0K0E5M9	Uncharacterized protein	A0A0C2BT75_9BILA	Putative histidine operon leader peptide	32.7	0.037	A0A016SRE2_9BILA	Uncharacterized protein	35.4	0.006	A0A0M3IFW5_ASCLU	Uncharacterized protein	28.9	0.13	A0A0K0JMS0_BRUMA	Bm6342	28.1	1.1	A0A0R3R9S0_9BILA	Peptidase_M14 domain-containing protein	30.8	0.051	Q94509_DIRIM	Neurotrophil chemotactic factor	22.3	1	A0A6B9XNI9_9BILA	Cysteine protease	20.8	1.5	A0A1I7VLN8_LOALO	Ribonuclease Z (EC 3.1.26.11)	30	0.26					A0A343B7D8_9BILA	NADH:ubiquinone reductase (H(+)-translocating) (EC 7.1.1.2) (NADH dehydrogenase subunit 5)	18.1	3.3	W2T829_NECAM	Uncharacterized protein	32	0.056	A0A044S0T2_ONCVO	Phosphoenolpyruvate carboxykinase (GTP) (EC 4.1.1.32)	32.3	0.041
A0A0K0E5N2	SCP domain-containing protein	A0A0C2C8M4_9BILA	SCP-like protein	57.8	6e-11	A0A016W035_9BILA	SCP domain-containing protein	79.3	9e-18	A0A0M3HW49_ASCLU	SCP domain-containing protein	82.8	2e-19	A0A0H5SBC9_BRUMA	Bm10935	80.1	2e-18	A0A0R3QXU3_9BILA	SCP domain-containing protein	51.6	1e-08	O18347_DIRIM	Venom allergen antigen 5-like protein	39.3	2e-06					A0A1I7VGR3_LOALO	SCP domain-containing protein	50.1	4e-08					A0A343B7E2_9BILA	Cytochrome b	16.9	8.1	W2TYL7_NECAM	SCP-like protein	83.2	2e-20	A0A044RE47_ONCVO	SCP domain-containing protein	76.3	6e-18
A0A0K0E5S6	Uncharacterized protein	A0A0C2CY97_9BILA	Uncharacterized protein	52	7e-07	A0A016V790_9BILA	Uncharacterized protein	279	4e-79	A0A0M3HRX4_ASCLU	Uncharacterized protein	34.3	0.16	A0A0J9XPZ5_BRUMA	Bm5950, isoform a (Bm5950, isoform c)	225	6e-61	A0A0R3QP13_9BILA	Uncharacterized protein	105	2e-23	O96332_DIRIM	Cyclophilin 1	22.3	5	A0A6B9XQE8_9BILA	Fructose-bisphosphate aldolase (EC 4.1.2.13)	21.6	8.2	A0A1I7VZ24_LOALO	Uncharacterized protein	278	3e-79					A0A0U2TIA3_9BILA	Myosin heavy chain	21.2	2.6	W2T9I0_NECAM	Uncharacterized protein	228	1e-61	A0A2K6W354_ONCVO	Uncharacterized protein	329	5e-98
A0A0K0E612	Uncharacterized protein	A0A0C2GZB5_9BILA	Phosphate carrier protein, mitochondrial	505	0	A0A016WX21_9BILA	Phosphate carrier protein, mitochondrial	500	9e-179	A0A0M3IPP8_ASCLU	Phosphate carrier protein, mitochondrial	474	1e-168	A0A8L7SQI7_BRUMA	Uncharacterized protein	497	2e-178	A0A0R3RBB0_9BILA	Phosphate carrier protein, mitochondrial	266	2e-90	I3WTW4_DIRIM	Fructose-bisphosphate aldolase (EC 4.1.2.13)	22.7	1.8	A0A6B9XQE8_9BILA	Fructose-bisphosphate aldolase (EC 4.1.2.13)	22.7	0.93	A0A1I7VVT8_LOALO	Phosphate carrier protein, mitochondrial	503	1e-180	A0A075FC19_9RICK	Cell division protein FtsZ	21.6	0.97	A0A140INC3_9RICK	Cell division protein FtsZ	21.6	0.46	W2T5E6_NECAM	Phosphate carrier protein, mitochondrial	507	0	A0A044TJR6_ONCVO	Phosphate carrier protein, mitochondrial	492	1e-176
A0A0K0E654	LIM zinc-binding domain-containing protein	A0A0C2GK16_9BILA	Uncharacterized protein	183	2e-52	A0A016T9N8_9BILA	Uncharacterized protein	524	3e-174	A0A0M3I8V7_ASCLU	Uncharacterized protein	97.4	8e-24	A0A1P6CAK3_BRUMA	BMA-TAG-273, isoform z (LIM zinc-binding domain-containing protein)	458	1e-150	A0A0R3QMS0_9BILA	Uncharacterized protein	275	1e-82	A7LC91_DIRIM	Nuclear receptor	24.3	2.1	A0A386JUU6_9BILA	Pepsin inhibitor	21.2	5.9	A0A1I7W1B8_LOALO	LIM domain-containing protein	429	2e-139					A0A0U2TQT0_9BILA	DNA-directed RNA polymerase (EC 2.7.7.6)	20	3.4	W2TYQ3_NECAM	LIM domain protein	371	8e-118	A0A044T8X1_ONCVO	LIM zinc-binding domain-containing protein	248	2e-73
A0A0K0E664	PKS_ER domain-containing protein	A0A0C2GUN2_9BILA	GroES-like protein	483	8e-172	A0A016UE50_9BILA	PKS_ER domain-containing protein	525	0	A0A0M3HQY2_ASCLU	PKS_ER domain-containing protein	531	0	A0A0K0JSW5_BRUMA	Bm7560	540	0	A0A0R3QES1_9BILA	Uncharacterized protein	97.1	9e-26	Q70US2_DIRIM	Cytochrome c oxidase subunit 3	23.5	1					A0A1I7VHF7_LOALO	PKS_ER domain-containing protein	540	0	A0A6M9ZX79_9BILA	NADH-ubiquinone oxidoreductase chain 3 (EC 7.1.1.2)	19.6	3					W2SXN5_NECAM	tRNA-guanosine(34) queuine transglycosylase (EC 2.4.2.64)	538	0	A0A044T658_ONCVO	PKS_ER domain-containing protein	537	0
A0A0K0E666	Glutamate dehydrogenase	A0A0C2GUX6_9BILA	Glutamate dehydrogenase (NAD(P)(+)) (EC 1.4.1.3)	409	2e-141	A0A016UFE8_9BILA	Glutamate dehydrogenase	871	0	A0A0M3HSY4_ASCLU	Glutamate dehydrogenase	850	0	A0A0K0JSW1_BRUMA	Glutamate dehydrogenase (NAD(P)(+)) (EC 1.4.1.3)	843	0	A0A0R3QQH1_9BILA	Glutamate dehydrogenase	806	0	O16006_DIRIM	Peroxidoxin-1	21.9	5.7					A0A1I7W421_LOALO	Glutamate dehydrogenase	842	0	A0A6M9ZWS3_9BILA	Cytochrome c oxidase subunit 3	21.6	1.8					W2SZT8_NECAM	Glutamate dehydrogenase (NAD(P)(+)) (EC 1.4.1.3)	879	0	A0A044T0R5_ONCVO	Glutamate dehydrogenase	840	0
A0A0K0E671	Uncharacterized protein	A0A0C2DH18_9BILA	Uncharacterized protein	71.6	4e-16	A0A016SQY3_9BILA	Uncharacterized protein	287	3e-93	A0A0M3IJ28_ASCLU	Uncharacterized protein	31.2	0.14	A0A8L7T2K4_BRUMA	Bm3463	365	8e-123	A0A0R3QCU6_9BILA	Uncharacterized protein	245	4e-79	O96334_DIRIM	Peptidylprolyl isomerase (EC 5.2.1.8)	23.1	1.3					A0A1I7V571_LOALO	Uncharacterized protein	364	2e-122					Q9GNW1_ONCVO	Major sperm protein	19.2	2.7	W2U1T4_NECAM	Uncharacterized protein	331	1e-109	A0A044TMZ9_ONCVO	Uncharacterized protein	380	1e-128
A0A0K0E6E8	Uncharacterized protein	A0A0C2H6N2_9BILA	EF hand	279	7e-98	A0A016SD49_9BILA	Uncharacterized protein	279	1e-97	A0A0M3HSL0_ASCLU	Uncharacterized protein	287	5e-101	A0A0J9Y321_BRUMA	Bm2632, isoform a	264	7e-92	A0A0R3QNK2_9BILA	Uncharacterized protein	264	5e-92	A0A2Z0UWE9_DIRIM	p-glycoprotein 3	21.6	2.7	A0A6G8QHP0_9BILA	Leucyl aminopeptidase	18.9	7.2	A0A1I7W4C0_LOALO	Myosin regulatory light chain 1	266	1e-92					F8TVR0_9BILA	Cytochrome c oxidase subunit 1 (EC 7.1.1.9)	18.9	2.2	W2TNU4_NECAM	EF hand	280	5e-98	A0A044TN04_ONCVO	Uncharacterized protein	266	2e-92
A0A0K0E6J0	SCP domain-containing protein	A0A0C2GXX4_9BILA	SCP-like protein	71.2	3e-15	A0A016RXW0_9BILA	Uncharacterized protein	71.6	6e-14	A0A0M3HW49_ASCLU	SCP domain-containing protein	69.3	2e-13	A0A0H5SBC9_BRUMA	Bm10935	72.4	2e-14	A0A3P7X768_9BILA	SCP domain-containing protein	66.6	1e-13	O18347_DIRIM	Venom allergen antigen 5-like protein	55.8	3e-11	L8B2R5_9BILA	Cytochrome c oxidase subunit 1 (Cytochrome c oxidase polypeptide I)	20.8	1.1	A0A1I7VFL4_LOALO	SCP domain-containing protein	66.2	3e-13					A0A343B7E0_9BILA	NADH-ubiquinone oxidoreductase chain 4 (EC 7.1.1.2)	18.5	5.5	W2T648_NECAM	SCP-like protein	70.5	6e-15	A0A044RE47_ONCVO	SCP domain-containing protein	69.7	3e-14
A0A0K0E6Q8	Ribosomal_L18_c domain-containing protein	A0A0C2HD74_9BILA	Ribosomal L18p/L5e family protein	323	3e-112	A0A016TA30_9BILA	60S ribosomal protein L5	447	4e-160	A0A0M3HWD0_ASCLU	60S ribosomal protein L5	443	5e-159	A0A0I9N4S6_BRUMA	60S ribosomal protein L5	437	9e-157	A0A0R3QGI1_9BILA	Uncharacterized protein	291	8e-101	M9P2U0_DIRIM	BK channel (Maxi K channel)	23.1	1.6					A0A1I7VJL1_LOALO	60S ribosomal protein L5	439	3e-157					A0A140IN09_9RICK	60 kDa chaperonin	19.2	2.7	W2SZW3_NECAM	60S ribosomal protein L5	449	5e-161	A0A044SV63_ONCVO	60S ribosomal protein L5	426	4e-152
A0A0K0E6V9	V-type proton ATPase subunit C	A0A0C2BR81_9BILA	V-type proton ATPase subunit C	429	4e-152	A0A016TUK9_9BILA	V-type proton ATPase subunit C	572	0	A0A0M3INC6_ASCLU	Ground-like domain-containing protein	29.3	1.1	A0A0K0IZV8_BRUMA	V-type proton ATPase subunit C	583	0	A0A3P7XY13_9BILA	Uncharacterized protein	469	7e-161	W6EA94_DIRIM	14-3-3 zeta	22.3	2.6	A0A6G8QHP0_9BILA	Leucyl aminopeptidase	21.2	3.3	A0A1I7VVX3_LOALO	V-type proton ATPase subunit C	581	0	A0A172R030_9BILA	Cytochrome c oxidase subunit 1 (EC 7.1.1.9)	20.4	2.8	A0A0U2TI44_9BILA	Cytochrome c oxidase subunit 1 (EC 7.1.1.9)	19.2	3.2	W2T7K0_NECAM	V-type proton ATPase subunit C	537	0	A0A044TJ05_ONCVO	V-type proton ATPase subunit C	569	0
A0A0K0E6X3	Uncharacterized protein	A0A0C2FNL8_9BILA	Arginine kinase (EC 2.7.3.3)	466	6e-165	A0A016SMJ1_9BILA	Arginine kinase (EC 2.7.3.3)	571	0	A0A0M3HR81_ASCLU	Arginine kinase (EC 2.7.3.3)	585	0	A0A5S6PM95_BRUMA	Arginine kinase (EC 2.7.3.3)	508	0	A0A0R3QJS9_9BILA	Arginine kinase (EC 2.7.3.3)	426	7e-149	A0A1L3GTK8_DIRIM	Negative elongation factor E	24.6	0.53	A0A1C9JAD5_9BILA	NADH-ubiquinone oxidoreductase chain 1 (EC 7.1.1.2)	20	7.5	A0A1I7VPP5_LOALO	alpha-1,2-Mannosidase (EC 3.2.1.-)	504	6e-168	A0A6M9ZYP1_9BILA	NADH-ubiquinone oxidoreductase chain 1 (EC 7.1.1.2)	20	4.2	Q9GNW8_9BILA	Major sperm protein	21.2	0.63	W2TIE5_NECAM	Arginine kinase (EC 2.7.3.3)	484	3e-172	A0A044TC48_ONCVO	Arginine kinase (EC 2.7.3.3)	426	4e-148
A0A0K0E785	Cysteine synthase	A0A0C2HBI8_9BILA	Pyridoxal-phosphate dependent protein	202	7e-65	A0A016W211_9BILA	Cysteine synthase (EC 2.5.1.47)	412	1e-144	A0A0M3INK1_ASCLU	Cysteine synthase (EC 2.5.1.47)	386	4e-135	A0A5S6PF71_BRUMA	PALP domain-containing protein	182	7e-55	A0A0R3QYK1_9BILA	PALP domain-containing protein	122	6e-33	Q5U823_DIRIM	Furin	23.1	1.8	A0A6G8QHP0_9BILA	Leucyl aminopeptidase	21.9	1.3	A0A1I7W1W9_LOALO	Cbs-prov protein	185	3e-53	A0A6N0A020_9BILA	NADH-ubiquinone oxidoreductase chain 4 (EC 7.1.1.2)	20.4	2.6	A0A343B7E0_9BILA	NADH-ubiquinone oxidoreductase chain 4 (EC 7.1.1.2)	20.4	1.3	W2SGG2_NECAM	Pyridoxal-phosphate dependent protein	276	6e-93	A0A044SNZ8_ONCVO	Uncharacterized protein	196	4e-57
A0A0K0E787	Uncharacterized protein	A0A0C2C8Z1_9BILA	Uncharacterized protein	143	1e-40	A0A016TT85_9BILA	Uncharacterized protein	486	5e-168	A0A0M3IQ22_ASCLU	BHLH domain-containing protein	191	2e-57	A0A0H5S931_BRUMA	Valine--tRNA ligase (EC 6.1.1.9) (Valyl-tRNA synthetase)	32.3	0.39	A0A3P7UHD6_9BILA	Valine--tRNA ligase (EC 6.1.1.9) (Valyl-tRNA synthetase)	32	0.31	A0A2I6TEL0_DIRIM	Nicotinic acetylcholine receptor alpha subunit 8	23.5	2	A0A6G8QHP0_9BILA	Leucyl aminopeptidase	20	9.3	A0A1I7VCF2_LOALO	Uncharacterized protein	33.9	0.065	A0A6M9ZX40_9BILA	Cytochrome-c oxidase (EC 7.1.1.9) (Cytochrome c oxidase polypeptide II)	21.2	2.3	A0A343B7E0_9BILA	NADH-ubiquinone oxidoreductase chain 4 (EC 7.1.1.2)	21.6	1.1	W2TXA6_NECAM	Uncharacterized protein	340	5e-114	A0A044TB24_ONCVO	Apple domain-containing protein	30	0.94
A0A0K0E7H5	dNK domain-containing protein	A0A0C2FD20_9BILA	NADH dehydrogenase [ubiquinone] 1 alpha subcomplex subunit 10, mitochondrial (Complex I-42kD) (NADH-ubiquinone oxidoreductase 42 kDa subunit)	450	3e-158	A0A016V1A8_9BILA	NADH dehydrogenase [ubiquinone] 1 alpha subcomplex subunit 10, mitochondrial	536	0	A0A0M3IKY9_ASCLU	Uncharacterized protein	28.5	3.4	A0A0H5SNW0_BRUMA	NADH dehydrogenase [ubiquinone] 1 alpha subcomplex subunit 10, mitochondrial (Complex I-42kD) (NADH-ubiquinone oxidoreductase 42 kDa subunit)	433	2e-150	A0A0R3QNN0_9BILA	NADH dehydrogenase [ubiquinone] 1 alpha subcomplex subunit 10, mitochondrial	370	5e-126	Q9GQ90_DIRIM	Chitin synthase (EC 2.4.1.16)	21.9	4.7	A0A6G8QHH7_9BILA	Polyprotein antigen	20.8	3.5	A0A1I7VM73_LOALO	NADH dehydrogenase [ubiquinone] 1 alpha subcomplex subunit 10, mitochondrial (Complex I-42kD) (NADH-ubiquinone oxidoreductase 42 kDa subunit)	445	5e-155									W2SIH8_NECAM	NADH dehydrogenase [ubiquinone] 1 alpha subcomplex subunit 10, mitochondrial	537	0	A0A044V651_ONCVO	NADH dehydrogenase [ubiquinone] 1 alpha subcomplex subunit 10, mitochondrial (Complex I-42kD) (NADH-ubiquinone oxidoreductase 42 kDa subunit)	433	2e-150
A0A0K0E7K3	Uncharacterized protein	A0A0C2DB96_9BILA	G-protein alpha subunit	412	3e-145	A0A016UMZ8_9BILA	Uncharacterized protein	684	0	A0A0M3I1B6_ASCLU	Uncharacterized protein	497	2e-178	A0A8L7TIL2_BRUMA	Guanine nucleotide-binding protein G(O), alpha subunit, putative	717	0	A0A0R3R5M0_9BILA	Uncharacterized protein	488	8e-175	I0DFK5_DIRIM	BK channel (Maxi K channel)	23.5	1.5					A0A1I7VJB6_LOALO	Uncharacterized protein	514	0									W2TSQ8_NECAM	G-protein alpha subunit	498	7e-179	A0A044RCE8_ONCVO	Uncharacterized protein	715	0
A0A0K0E7P7	Ribosomal_L16 domain-containing protein	A0A0C2CMW6_9BILA	Ribosomal protein L16	276	4e-96	A0A016U3L8_9BILA	Ribosomal_L16 domain-containing protein	372	3e-132	A0A0M3I511_ASCLU	Ribosomal_L16 domain-containing protein	365	9e-131	A0A0J9XX34_BRUMA	Bm13774, isoform a (Ribosomal_L16 domain-containing protein)	371	4e-133	A0A3P7X220_9BILA	Ribosomal_L16 domain-containing protein	297	2e-104	A0A2Z0UWE9_DIRIM	p-glycoprotein 3	22.3	1.5					A0A1I7VPE4_LOALO	50S ribosomal protein L16	372	2e-133	A0A075FC19_9RICK	Cell division protein FtsZ	19.2	3.2	A0A140INC3_9RICK	Cell division protein FtsZ	18.9	2	W2SMH4_NECAM	Ribosomal protein L10.e	367	2e-131	A0A044SK23_ONCVO	Ribosomal_L16 domain-containing protein	350	1e-124
A0A0K0E7T0	Transket_pyr domain-containing protein	A0A0C2H999_9BILA	Transketolase, thiamine diphosphate binding domain protein	717	0	A0A016SED9_9BILA	Transket_pyr domain-containing protein	927	0	A0A0M3I1E2_ASCLU	Pyruvate dehydrogenase E1 component subunit beta (EC 1.2.4.1)	53.5	6e-08	A0A0K0IYT1_BRUMA	BMA-TKT-1 (Transketolase, putative)	837	0	A0A0R3R0W3_9BILA	Transket_pyr domain-containing protein	477	4e-166	Q70US2_DIRIM	Cytochrome c oxidase subunit 3	23.9	1.7	A0A1C9J9X5_9BILA	Cytochrome c oxidase subunit 3	21.9	2.8	A0A1I7VP91_LOALO	Transketolase	840	0	A0A6M9ZWS3_9BILA	Cytochrome c oxidase subunit 3	22.7	1	A0A343B7E3_9BILA	Cytochrome c oxidase subunit 3	22.3	0.69	W2T009_NECAM	Transketolase, thiamine diphosphate binding domain protein	265	2e-86	A0A2K6VIC5_ONCVO	Transketolase	847	0
A0A0K0E7W5	Histone H3	A0A0C2GLY2_9BILA	Histone H3	272	2e-96	A0A016SGD9_9BILA	Histone H3	272	4e-96	A0A0M3I147_ASCLU	Histone H3	272	2e-96	A0A0K0JD75_BRUMA	Histone H3	272	2e-96	A0A0R3Q8V2_9BILA	Histone H3	272	2e-96					A0A141CQR9_9BILA	NADH dehydrogenase subunit 2	18.1	8.1	A0A1R8W905_LOALO	Histone H3	272	2e-96									W2T161_NECAM	Histone H3	272	2e-96	A0A044TMQ9_ONCVO	Histone H3	272	2e-96
A0A0K0E7X0	UTP--glucose-1-phosphate uridylyltransferase	A0A0C2GDH4_9BILA	UTP--glucose-1-phosphate uridylyltransferase (EC 2.7.7.9)	420	1e-146	A0A016TLB8_9BILA	UTP--glucose-1-phosphate uridylyltransferase (EC 2.7.7.9)	773	0	A0A0M3ITA9_ASCLU	Uncharacterized protein	33.5	0.095	A0A1P6BMH5_BRUMA	UTP--glucose-1-phosphate uridylyltransferase (EC 2.7.7.9)	782	0	A0A0R3QTZ5_9BILA	UTP--glucose-1-phosphate uridylyltransferase (EC 2.7.7.9)	765	0	Q9NGY1_DIRIM	Galectin	23.1	2	A0A6B9XQ20_9BILA	Galectin	21.9	2.8	A0A1I7VKI4_LOALO	UTP--glucose-1-phosphate uridylyltransferase (EC 2.7.7.9)	775	0	A0A6M9ZX31_9BILA	NADH:ubiquinone reductase (H(+)-translocating) (EC 7.1.1.2) (NADH dehydrogenase subunit 5)	20.8	3.7	A0A0U2S8D1	Putative heat shock 70 kDa protein	20	2.2	W2SM67_NECAM	UTP--glucose-1-phosphate uridylyltransferase (EC 2.7.7.9)	773	0	A0A044V4J1_ONCVO	UTP--glucose-1-phosphate uridylyltransferase (EC 2.7.7.9)	783	0
A0A0K0E804	Pyruvate kinase	A0A0C2H003_9BILA	Pyruvate kinase (EC 2.7.1.40)	691	0	A0A016W2N1_9BILA	Pyruvate kinase (EC 2.7.1.40)	769	0	A0A0M3I1F9_ASCLU	Pyruvate kinase (EC 2.7.1.40)	763	0	A0A0K0JAY7_BRUMA	Pyruvate kinase (EC 2.7.1.40)	736	0	A0A0R3QZV6_9BILA	Pyruvate kinase (EC 2.7.1.40)	608	0	API_DIRIM	Pepsin inhibitor Dit33	26.2	0.22	A0A1C9J9Z7_9BILA	ATP synthase F0 subunit 6	25.4	0.21	A0A1I7VMK8_LOALO	Pyruvate kinase (EC 2.7.1.40)	729	0	A0A6M9ZYP1_9BILA	NADH-ubiquinone oxidoreductase chain 1 (EC 7.1.1.2)	20.8	3.6	A0A0U2TQT0_9BILA	DNA-directed RNA polymerase (EC 2.7.7.6)	21.6	0.98	W2T531_NECAM	Pyruvate kinase (EC 2.7.1.40)	736	0	A0A044TZR0_ONCVO	Pyruvate kinase (EC 2.7.1.40)	728	0
A0A0K0E869	Clathrin heavy chain	A0A0C2GB17_9BILA	Uncharacterized protein	608	0	A0A016WJ37_9BILA	Uncharacterized protein	897	0	A0A0M3HEX9_ASCLU	Uncharacterized protein	149	6e-42	A0A0H5SLM6_BRUMA	Clathrin heavy chain	2479	0	A0A0R3Q5I9_9BILA	Clathrin-link domain-containing protein	1050	0	A0A2Z0UZ58_DIRIM	p-glycoprotein 10	25	2.4					A0A1I7VUA7_LOALO	Clathrin heavy chain	2459	0					A0A140IN09_9RICK	60 kDa chaperonin	22.7	1.5	W2TF65_NECAM	Clathrin heavy chain	2318	0	A0A044UV10_ONCVO	Clathrin heavy chain	2444	0
A0A0K0E899	Protein disulfide-isomerase	A0A0C2FEK5_9BILA	Protein disulfide-isomerase (EC 5.3.4.1)	724	0	A0A016SRG9_9BILA	Protein disulfide-isomerase (EC 5.3.4.1)	708	0	A0A0M3HQL5_ASCLU	Thioredoxin domain-containing protein	207	1e-61	A0A1S0S010_BRUMA	Protein disulfide-isomerase (EC 5.3.4.1)	681	0	A0A3P7TH58_9BILA	Protein disulfide-isomerase (EC 5.3.4.1)	640	0	O76191_DIRIM	Protein disulfide-isomerase (EC 5.3.4.1)	219	9e-68	A0A6G8QHP0_9BILA	Leucyl aminopeptidase	21.9	2.2	A0A1I7VVT9_LOALO	Protein disulfide-isomerase (EC 5.3.4.1)	676	0					A0A0U2TIA3_9BILA	Myosin heavy chain	18.9	6.3	W2SH94_NECAM	Protein disulfide-isomerase (EC 5.3.4.1)	731	0	A0A044TJN4_ONCVO	Protein disulfide-isomerase (EC 5.3.4.1)	659	0
A0A0K0E8E9	Uncharacterized protein	A0A0C2BT75_9BILA	Putative histidine operon leader peptide	418	1e-122	A0A016WGC7_9BILA	Uncharacterized protein	433	4e-127	O46213_ASCLU	ABA-1 allergen	161	9e-45	A0A5S6PRF0_BRUMA	Uncharacterized protein	611	0	A0A3P7SZB1_9BILA	Uncharacterized protein	195	5e-54	Q94510_DIRIM	Polyprotein antigen	234	4e-68	A0A6G8QHH7_9BILA	Polyprotein antigen	70.1	1e-16	A0A1I7W3H5_LOALO	Uncharacterized protein	596	0					Q9GNW5_9BILA	Major sperm protein	20.4	3.8	W2T829_NECAM	Uncharacterized protein	443	2e-135	A0A044UH65_ONCVO	Uncharacterized protein	115	6e-27
A0A0K0E8H5	Alpha-1,4 glucan phosphorylase	A0A0C2D6A1_9BILA	Alpha-1,4 glucan phosphorylase (EC 2.4.1.1)	1409	0	A0A016TBG1_9BILA	Alpha-1,4 glucan phosphorylase (EC 2.4.1.1)	1274	0	A0A0M3HQD0_ASCLU	Uncharacterized protein	32	0.67	A0A0K0JKZ9_BRUMA	Alpha-1,4 glucan phosphorylase (EC 2.4.1.1)	1423	0	A0A0R3QX81_9BILA	Alpha-1,4 glucan phosphorylase (EC 2.4.1.1)	1133	0	GPXC_DIRIM	Glutathione peroxidase (EC 1.11.1.9) (Di29)	26.6	0.26	A0A6B9XNI9_9BILA	Cysteine protease	22.3	4.2	A0A1I7VA11_LOALO	Alpha-1,4 glucan phosphorylase (EC 2.4.1.1)	1419	0	A0A6N0A020_9BILA	NADH-ubiquinone oxidoreductase chain 4 (EC 7.1.1.2)	21.9	2.7	A0A1B0TRD4_9BILA	Major sperm protein	20.4	1.4	W2TAZ1_NECAM	Alpha-1,4 glucan phosphorylase (EC 2.4.1.1)	1419	0	A0A044U313_ONCVO	Alpha-1,4 glucan phosphorylase (EC 2.4.1.1)	1417	0
A0A0K0E8M4	HMG box domain-containing protein	A0A0C2F988_9BILA	HMG box	116	6e-35	A0A016UCZ7_9BILA	Uncharacterized protein	116	5e-35	A0A0M3HQR2_ASCLU	HMG box domain-containing protein	126	2e-39	A0A8L7TFF8_BRUMA	High mobility group protein, putative	100	7e-29	A0A0R3Q7J2_9BILA	HMG box domain-containing protein	99.8	7e-29	A0A2Z0UTP9_DIRIM	p-glycoprotein 11	21.2	1.6	A0A1C9JA11_9BILA	NADH:ubiquinone reductase (H(+)-translocating) (EC 7.1.1.2) (NADH dehydrogenase subunit 5)	21.9	0.49	A0A1I7W5B2_LOALO	HMG box domain-containing protein	100	4e-29	A0A6M9ZX31_9BILA	NADH:ubiquinone reductase (H(+)-translocating) (EC 7.1.1.2) (NADH dehydrogenase subunit 5)	18.9	2.7	A0A343B7E0_9BILA	NADH-ubiquinone oxidoreductase chain 4 (EC 7.1.1.2)	18.1	2.3	W2T7B2_NECAM	HMG box	114	1e-34	A0A044SAX3_ONCVO	HMG box domain-containing protein	100	2e-29
A0A0K0E8T3	FERM domain-containing protein	A0A0C2D6B6_9BILA	FERM central domain protein	269	2e-75	A0A016TA07_9BILA	FERM domain-containing protein	327	6e-94	A0A0M3HVF0_ASCLU	Moesin/ezrin/radixin homolog 1	361	7e-100	A0A8L7TI07_BRUMA	FERM domain-containing protein	359	2e-99	A0A0R3R7L4_9BILA	FERM domain-containing protein	192	1e-55	Q8ST32_DIRIM	Nuclear receptor RXR	25.4	4.8					A0A1I7VBH7_LOALO	Moesin/ezrin/radixin homolog 1	355	3e-98					A0A0U2S8D1_9BILA	Putative heat shock 70 kDa protein	21.9	5	W2TJS2_NECAM	Moesin/ezrin/radixin homolog 1	178	7e-45	A0A2K6VPV4_ONCVO	Moesin/ezrin/radixin homolog 1	337	1e-92
A0A0K0E921	Calponin-homology (CH) domain-containing protein	A0A0C2G9X5_9BILA	Calponin-homology (CH) domain-containing protein	165	2e-54	A0A016VAQ6_9BILA	Calponin-homology (CH) domain-containing protein	162	9e-52	A0A0M3IJJ0_ASCLU	Calponin-homology (CH) domain-containing protein	214	3e-73	A0A5S6PL48_BRUMA	BMA-CPN-3	197	3e-66	A0A0R3QS01_9BILA	Calponin-homology (CH) domain-containing protein	100	5e-27	API_DIRIM	Pepsin inhibitor Dit33	21.9	0.99	A0A386JUU6_9BILA	Pepsin inhibitor	22.7	0.27	A0A1I7VMP7_LOALO	Calponin-homology (CH) domain-containing protein	94.4	7e-25	A0A1Z1VNC6_9RICK	Glutamyl-tRNA(Gln) amidotransferase subunit B	20.4	0.76	A0A140IN09_9RICK	60 kDa chaperonin	18.1	2.5	W2TJP0_NECAM	Calponin-homology (CH) domain-containing protein	168	9e-56	A0A044RGY6_ONCVO	Calponin-homology (CH) domain-containing protein	193	8e-65
A0A0K0E926	Transket_pyr domain-containing protein	A0A0C2GHC6_9BILA	Oxoglutarate dehydrogenase (succinyl-transferring) (EC 1.2.4.2)	1078	0	A0A016SG47_9BILA	Oxoglutarate dehydrogenase (succinyl-transferring) (EC 1.2.4.2)	1483	0	A0A0M3IMK3_ASCLU	Transket_pyr domain-containing protein	391	4e-126	A0A0H5S5J7_BRUMA	Oxoglutarate dehydrogenase (succinyl-transferring) (EC 1.2.4.2)	1446	0	A0A0R3QCC6_9BILA	Transket_pyr domain-containing protein	434	1e-145	Q6KFY8_DIRIM	Cuticlin protein	27.7	0.19	A0A6G8QHP0_9BILA	Leucyl aminopeptidase	25	0.46	A0A1I7VED8_LOALO	Oxoglutarate dehydrogenase (succinyl-transferring) (EC 1.2.4.2)	1430	0					F8TVR2_9BILA	Cytochrome c oxidase subunit 1 (EC 7.1.1.9)	20.4	3.9	W2T7F9_NECAM	Oxoglutarate dehydrogenase (succinyl-transferring) (EC 1.2.4.2)	1480	0	A0A044T875_ONCVO	Oxoglutarate dehydrogenase (succinyl-transferring) (EC 1.2.4.2)	1442	0
A0A0K0E942	Glutaredoxin domain-containing protein	A0A0C2H3E9_9BILA	Glutaredoxin	99	1e-28	A0A016RTU5_9BILA	Glutaredoxin domain-containing protein	94.7	3e-26	A0A0M3I647_ASCLU	Glutaredoxin domain-containing protein	77.4	1e-19	A0A0I9N7X9_BRUMA	BMA-GLRX-10 (Glutaredoxin domain-containing protein)	112	2e-33	A0A3P7Y5S0_9BILA	Glutaredoxin domain-containing protein	104	1e-29	O96331_DIRIM	Cyclophilin 1	20.8	1.5	A0A6G8QHH7_9BILA	Polyprotein antigen	20.8	0.77	A0A1I7VY59_LOALO	Glutaredoxin domain-containing protein	110	1e-32									W2U1K8_NECAM	Glutaredoxin	85.5	5e-23	A0A044VGL8_ONCVO	Glutaredoxin domain-containing protein	118	4e-36
A0A0K0E943	Vacuolar proton pump subunit B (V-ATPase subunit B) (Vacuolar proton pump subunit B)	A0A0C2CR48_9BILA	V-type ATPase, B subunit	799	0	A0A016VXB4_9BILA	Vacuolar proton pump subunit B (V-ATPase subunit B) (Vacuolar proton pump subunit B)	894	0	A0A0M3I5Y3_ASCLU	Uncharacterized protein	594	0	A0A0K0IZ72_BRUMA	Vacuolar proton pump subunit B (V-ATPase subunit B) (Vacuolar proton pump subunit B)	881	0	A0A0R3QQZ8_9BILA	Uncharacterized protein	489	4e-174	A0A2Z0UZ58_DIRIM	p-glycoprotein 10	27.3	0.12	A0A6G8QHL3_9BILA	Aspartic protease	22.7	1.7	A0A1I7W0R8_LOALO	Vacuolar proton pump subunit B (V-ATPase subunit B) (Vacuolar proton pump subunit B)	886	0	A0A6M9ZWS3_9BILA	Cytochrome c oxidase subunit 3	19.2	9.5	A0A343B7E3_9BILA	Cytochrome c oxidase subunit 3	18.9	6.4	W2TLB2_NECAM	Vacuolar proton pump subunit B (V-ATPase subunit B) (Vacuolar proton pump subunit B)	882	0	A0A044VC74_ONCVO	Vacuolar proton pump subunit B (V-ATPase subunit B) (Vacuolar proton pump subunit B)	881	0
A0A0K0E983	Uncharacterized protein	A0A0C2GBH3_9BILA	Uncharacterized protein	263	7e-85	A0A016RYY8_9BILA	PCI domain-containing protein	494	1e-170	A0A0M3IFR1_ASCLU	Uncharacterized protein	31.2	0.076	A0A0J9Y767_BRUMA	BMA-RPN-3 (Probable 26S proteasome non-ATPase regulatory subunit 3, putative)	452	2e-155	A0A0R3QNG5_9BILA	PCI domain-containing protein	356	3e-119	M9P2U0_DIRIM	BK channel (Maxi K channel)	23.1	2.6	A0A6G8QHK7_9BILA	Macrophage migration inhibitory factor 2	20	6.8	A0A1I7VV69_LOALO	RPN-3 protein	451	2e-155	A0A6M9ZYU1_9BILA	Cytochrome b	19.6	7.6	A0A140IN09_9RICK	60 kDa chaperonin	20.4	2	W2TD14_NECAM	Ribosomal protein L32	462	9e-158	A0A044V7E0_ONCVO	PCI domain-containing protein	451	9e-155
A0A0K0E9B9	Ferritin	A0A0C2GG54_9BILA	Ferritin-like diiron domain-containing protein	52.4	3e-10	A0A016TCP7_9BILA	Ferritin (EC 1.16.3.1)	73.6	2e-17	A0A0M3I2K5_ASCLU	Ferritin (EC 1.16.3.1)	117	6e-34	A0A8L7TAC6_BRUMA	BMA-UNC-58	31.2	0.14	A0A3P7V253_9BILA	Uncharacterized protein	31.2	0.11	A0A7D0JJL8_DIRIM	Nuclear hormone receptor DAF-12a	20	6.6	A0A6G8QHM0_9BILA	Macrophage migration inhibitory factor 1	18.1	9.1	A0A1I7W1G4_LOALO	Uncharacterized protein	31.2	0.15									W2TTX0_NECAM	Ferritin (EC 1.16.3.1)	168	3e-54	A0A044T8Q4_ONCVO	Uncharacterized protein	28.5	1.1
A0A0K0E9C8	Uncharacterized protein	A0A0C2GJV6_9BILA	Ras family protein	281	2e-98	A0A016VYC7_9BILA	Uncharacterized protein	335	3e-118	A0A0M3I0E2_ASCLU	Uncharacterized protein	384	4e-138	A0A0K0JE46_BRUMA	BMA-RAB-11.1 (Ras-related protein Rab-11B, putative)	380	7e-137	A0A0R3Q9N2_9BILA	Uncharacterized protein	373	3e-134	A0A2Z0UZ58_DIRIM	p-glycoprotein 10	25	0.21	A0A6B9XQE8_9BILA	Fructose-bisphosphate aldolase (EC 4.1.2.13)	19.2	7.9	A0A1I7VMY0_LOALO	Ras-like protein Rab-11B	380	6e-137									W2TAM0_NECAM	Ras family protein	351	2e-125	A0A044SVC0_ONCVO	Uncharacterized protein	384	2e-138
A0A0K0E9D4	Uncharacterized protein	A0A0C2H5L9_9BILA	Intermediate filament tail domain protein	789	0	A0A016SRA2_9BILA	Uncharacterized protein	841	0	Q17047_ASCLU	Cytoplasmic intermediate filament protein	850	0	A0A8L7YP88_BRUMA	Intermediate filament protein Ov71, putative	874	0	A0A0R3QW86_9BILA	Uncharacterized protein	760	0	Q9NGY2_DIRIM	Intermediate filament protein	766	0	A0A0U2TQF9_9BILA	Myosin heavy chain	21.9	3.2	A0A1I7VW91_LOALO	Intermediate filament protein ifa-1	880	0					A0A0U2TIA3_9BILA	Myosin heavy chain	21.9	0.79	W2TLX6_NECAM	Intermediate filament tail domain protein	909	0	A0A2K6VS99_ONCVO	Uncharacterized protein	877	0
A0A0K0E9D8	Uncharacterized protein	A0A0C2DFN9_9BILA	Oxidoreductase, short chain dehydrogenase/reductase family protein	232	1e-74	A0A016VE66_9BILA	Uncharacterized protein	244	5e-79	A0A0M3HSY8_ASCLU	Uncharacterized protein	253	5e-83	A0A8L7SXX3_BRUMA	Dehydrogenases, short chain protein 2, isoform a, putative	210	9e-66	A0A0R3QGF6_9BILA	Uncharacterized protein	95.9	3e-24	F4ZE01_DIRIM	Phosphoglycerate mutase (2,3-diphosphoglycerate-independent) (EC 5.4.2.12)	24.3	0.75	A0A6B9XQE8_9BILA	Fructose-bisphosphate aldolase (EC 4.1.2.13)	21.9	1.6	A0A1I7VHP8_LOALO	Uncharacterized protein	201	1e-62					A0A140IN09_9RICK	60 kDa chaperonin	20	1.8	W2SXG9_NECAM	Oxidoreductase, short chain dehydrogenase/reductase family protein	213	7e-68	A0A044S4N3_ONCVO	Uncharacterized protein	202	3e-63
A0A0K0E9G4	Uncharacterized protein	A0A0C2D6K3_9BILA	Uncharacterized protein	40.8	0.001	A0A016UPY3_9BILA	Uncharacterized protein	58.9	7e-09	A0A0M3IC61_ASCLU	Uncharacterized protein	44.7	9e-05	A0A5S6PJ29_BRUMA	Laminin-like protein C54D1.5, putative	36.6	0.042	A0A3P7SJ57_9BILA	Uncharacterized protein	37	0.018	Q06368_DIRIM	Neutrophil chemotactic factor DiNCF	30	0.036	A0A6B9XQE8_9BILA	Fructose-bisphosphate aldolase (EC 4.1.2.13)	22.7	3.2	A0A1I7VNR7_LOALO	CBR-LAM-2 protein	38.1	0.014									W2TNX5_NECAM	Uncharacterized protein	38.1	0.008	A0A044TGR6_ONCVO	Uncharacterized protein	35.4	0.1
A0A0K0E9K9	AAA domain-containing protein	A0A0C2C8W3_9BILA	26S proteasome subunit P45 family protein	710	0	A0A016UNH5_9BILA	Uncharacterized protein	708	0	A0A0M3HV01_ASCLU	AAA domain-containing protein	711	0	A0A0K0JAR2_BRUMA	BMA-RPT-4 (Probable 26S protease regulatory subunit S10B, putative)	699	0	A0A0R3QQF0_9BILA	Prot_ATP_ID_OB domain-containing protein	303	4e-104	A0A2Z0UXQ6_DIRIM	Haf ABC transporter 1	26.6	0.16					A0A1I7VRX2_LOALO	26S protease regulatory subunit 10B	722	0	A0A1B0TRD2_9BILA	Major sperm protein	20.8	0.87	Q9GNW1_ONCVO	Major sperm protein	21.9	0.29	W2U0U9_NECAM	26S proteasome subunit P45 family protein	697	0	A0A2K6WM07_ONCVO	AAA domain-containing protein	720	0
A0A0K0E9M7	LIM zinc-binding domain-containing protein	A0A0C2HDP9_9BILA	LIM domain protein	333	6e-111	A0A016UY01_9BILA	LIM zinc-binding domain-containing protein	336	3e-112	A0A0M3HXL2_ASCLU	LIM zinc-binding domain-containing protein	330	7e-111	A0A8L7TGA5_BRUMA	LIM zinc-binding domain-containing protein	313	2e-104	A0A0R3QMV3_9BILA	Paxillin	42.7	8e-05	Q9GQ90_DIRIM	Chitin synthase (EC 2.4.1.16)	23.9	1.7	A0A7S7BHI7_9BILA	Cytochrome c oxidase subunit 1 (EC 7.1.1.9)	23.9	0.57	A0A1I7V8L2_LOALO	LIM zinc-binding domain-containing protein	306	1e-101	A0A6M9ZX40_9BILA	Cytochrome-c oxidase (EC 7.1.1.9) (Cytochrome c oxidase polypeptide II)	25.8	0.076	A0A140IN09_9RICK	60 kDa chaperonin	28.1	0.008	W2SIV5_NECAM	LIM domain protein	345	4e-116	A0A2K6VQ13_ONCVO	LIM zinc-binding domain-containing protein	266	5e-87
A0A0K0E9N7	Proteasome subunit alpha type	A0A0C2GA58_9BILA	Proteasome subunit alpha type	164	1e-50	A0A016RWC4_9BILA	Proteasome subunit alpha type	384	2e-137	A0A0M3IRH1_ASCLU	Uncharacterized protein	304	5e-106	A0A0K0JRP3_BRUMA	Proteasome subunit alpha type	409	1e-146	A0A0R3QZB1_9BILA	Proteasome subunit alpha type	323	4e-114	Q36744_DIRIM	Succinate dehydrogenase [ubiquinone] flavoprotein subunit, mitochondrial (EC 1.3.5.1)	23.9	0.65	A0A0U2SKQ2_9BILA	Putative heat shock 70 kDa protein	20	4.5	A0A1I7V8E5_LOALO	Proteasome subunit alpha type	406	1e-145	A0A6M9ZX31_9BILA	NADH:ubiquinone reductase (H(+)-translocating) (EC 7.1.1.2) (NADH dehydrogenase subunit 5)	18.5	8.5	A0A343B7E0_9BILA	NADH-ubiquinone oxidoreductase chain 4 (EC 7.1.1.2)	22.7	0.21	W2T673_NECAM	Proteasome subunit alpha type	409	7e-147	A0A044V9J7_ONCVO	Proteasome subunit alpha type	409	1e-146
A0A0K0E9Q4	Citrate synthase	A0A0C2DFD3_9BILA	Citrate synthase	779	0	A0A016UMH6_9BILA	Citrate synthase	768	0	A0A0M3I800_ASCLU	Citrate synthase	722	0	A0A8L7SR82_BRUMA	Citrate synthase	741	0	A0A0R3R508_9BILA	Citrate synthase	637	0	O16006_DIRIM	Peroxidoxin-1	22.3	3.1	A0A6G8QHP0_9BILA	Leucyl aminopeptidase	23.9	0.55	A0A1I7VZX4_LOALO	Citrate synthase	740	0					A0A343B7E7_9BILA	Cytochrome-c oxidase (EC 7.1.1.9) (Cytochrome c oxidase polypeptide II)	21.2	1.1	W2T133_NECAM	Citrate synthase	773	0	A0A2K6VK55_ONCVO	Citrate synthase	725	0
A0A0K0E9W1	Spectrin beta chain	A0A0C2GBY8_9BILA	Spectrin repeat-containing domain protein	1319	0	A0A016U557_9BILA	Spectrin beta chain	3496	0	A0A0M3HP57_ASCLU	Uncharacterized protein	174	1e-43	A0A5S6PNY5_BRUMA	Spectrin beta chain	3538	0	A0A0R3QQV9_9BILA	Uncharacterized protein	2325	0	Q70GM5_DIRIM	Glutamate-gated chloride channel alpha3A subunit	25	3.1	A0A6B9XNI9_9BILA	Cysteine protease	24.3	2.8	A0A1I7VEV5_LOALO	Spectrin beta chain	3515	0									W2T4B2_NECAM	Spectrin beta chain	3241	0	A0A044UCE8_ONCVO	Spectrin beta chain	3529	0
A0A0K0E9Z5	Uncharacterized protein	A0A0C2GEB7_9BILA	Uncharacterized protein	67.4	3e-14	A0A016TJK2_9BILA	Uncharacterized protein	80.5	2e-19	A0A0M3HQ16_ASCLU	Uncharacterized protein	153	3e-47	A0A0K0JIQ0_BRUMA	Bm5388, isoform a	103	3e-28	A0A3P7T7P0_9BILA	Uncharacterized protein	90.1	1e-23	O61357_DIRIM	Tubulin beta chain	23.9	0.47	A0A141CQS0_9BILA	NADH-ubiquinone oxidoreductase chain 4 (EC 7.1.1.2)	19.6	4.8	A0A1I7VZ77_LOALO	Uncharacterized protein	93.2	5e-25					A0A343B7E2_9BILA	Cytochrome b	20	1.2	W2TSY4_NECAM	Uncharacterized protein	120	3e-34	A0A044TD47_ONCVO	Uncharacterized protein	106	1e-29
A0A0K0EAD7	Adenylate kinase	A0A0C2FRU3_9BILA	Adenylate kinase (EC 2.7.4.3) (ATP-AMP transphosphorylase) (ATP:AMP phosphotransferase) (Adenylate kinase cytosolic and mitochondrial) (Adenylate monophosphate kinase)	324	2e-113	A0A016U8I8_9BILA	Adenylate kinase (EC 2.7.4.3) (ATP-AMP transphosphorylase) (ATP:AMP phosphotransferase) (Adenylate kinase cytosolic and mitochondrial) (Adenylate monophosphate kinase)	323	8e-113	A0A0M3ISR1_ASCLU	Adenylate kinase (EC 2.7.4.3) (ATP-AMP transphosphorylase) (ATP:AMP phosphotransferase) (Adenylate kinase cytosolic and mitochondrial) (Adenylate monophosphate kinase)	335	1e-117	A0A0H5S4P3_BRUMA	Adenylate kinase isoenzyme 1 (AK 1) (EC 2.7.4.3) (ATP-AMP transphosphorylase 1) (ATP:AMP phosphotransferase) (Adenylate monophosphate kinase)	106	2e-28	A0A0R3R228_9BILA	UMP-CMP kinase (EC 2.7.4.14) (Deoxycytidylate kinase) (CK) (dCMP kinase) (Uridine monophosphate/cytidine monophosphate kinase) (UMP/CMP kinase) (UMP/CMPK)	89	6e-22	A0A2Z0UZ58_DIRIM	p-glycoprotein 10	27.7	0.045	A0A141CQS0_9BILA	NADH-ubiquinone oxidoreductase chain 4 (EC 7.1.1.2)	23.1	0.46	A0A1I7VJT5_LOALO	Adenylate kinase isoenzyme 1 (AK 1) (EC 2.7.4.3) (ATP-AMP transphosphorylase 1) (ATP:AMP phosphotransferase) (Adenylate monophosphate kinase)	108	1e-29	A0A6M9ZZJ8_9BILA	Cytochrome c oxidase subunit 1 (EC 7.1.1.9)	22.3	0.48	A0A0U2S8D1_9BILA	Putative heat shock 70 kDa protein	18.9	2.5	W2TLW9_NECAM	Adenylate kinase (EC 2.7.4.3) (ATP-AMP transphosphorylase) (ATP:AMP phosphotransferase) (Adenylate kinase cytosolic and mitochondrial) (Adenylate monophosphate kinase)	325	6e-114	A0A044S7A0_ONCVO	Adenylate kinase isoenzyme 1 (AK 1) (EC 2.7.4.3) (ATP-AMP transphosphorylase 1) (ATP:AMP phosphotransferase) (Adenylate monophosphate kinase)	111	2e-30
A0A0K0EAK1	Isocitrate dehydrogenase [NAD] subunit, mitochondrial	A0A0C2GAU6_9BILA	Isocitrate dehydrogenase [NAD] subunit, mitochondrial	508	0	A0A016SLV5_9BILA	Iso_dh domain-containing protein	497	1e-175	A0A0M3I934_ASCLU	Isocitrate dehydrogenase [NAD] subunit, mitochondrial	274	8e-91	A0A8L7YNR4_BRUMA	Isocitrate dehydrogenase [NAD] subunit, mitochondrial	494	1e-174	A0A0R3QW36_9BILA	Isocitrate dehydrogenase [NAD] subunit, mitochondrial	252	2e-81	A0A0H3TY16_DIRIM	Phosphofructokinase	25.8	0.17					A0A1I7VA20_LOALO	Isocitrate dehydrogenase [NAD] subunit, mitochondrial	484	9e-171	A0A6M9ZX31_9BILA	NADH:ubiquinone reductase (H(+)-translocating) (EC 7.1.1.2) (NADH dehydrogenase subunit 5)	21.2	1.8	A0A343B7E5_9BILA	NADH-ubiquinone oxidoreductase chain 1 (EC 7.1.1.2)	21.2	0.8	W2T7D1_NECAM	Isocitrate dehydrogenase [NAD] subunit, mitochondrial	512	0	A0A044TAD5_ONCVO	Isocitrate dehydrogenase [NAD] subunit, mitochondrial	504	1e-179
A0A0K0EAL8	Uncharacterized protein	A0A0C2GXW6_9BILA	Uncharacterized protein	155	5e-48	A0A016V6U6_9BILA	Uncharacterized protein	222	6e-72	A0A0M3ILG0_ASCLU	Uncharacterized protein	68.9	9e-14	A0A5S6PPV9_BRUMA	Bm5221	78.6	2e-16	A0A0R3QG54_9BILA	Uncharacterized protein	80.9	3e-18	O61300_DIRIM	RING-type E3 ubiquitin transferase (EC 2.3.2.27)	22.7	1.7	A0A0U2UFZ6_9BILA	DNA-directed RNA polymerase (EC 2.7.7.6)	20.4	4.2	A0A1I7W4V8_LOALO	Uncharacterized protein	81.3	2e-17					A0A0U2TQT0_9BILA	DNA-directed RNA polymerase (EC 2.7.7.6)	20	1.6	W2TAY6_NECAM	Oxidoreductase, short chain dehydrogenase/reductase family protein	305	4e-104	A0A044RIP5_ONCVO	Uncharacterized protein	75.9	2e-15
A0A0K0EAQ1	40S ribosomal protein S3a	A0A0C2GB25_9BILA	40S ribosomal protein S3a	266	4e-91	A0A016SKR9_9BILA	40S ribosomal protein S3a	264	6e-90	A0A0M3I5Q5_ASCLU	40S ribosomal protein S3a	399	1e-142	RS3A_BRUMA	40S ribosomal protein S3a	386	2e-137	A0A0R3QYF1_9BILA	40S ribosomal protein S3a	386	1e-137	A0A1L3GTK8_DIRIM	Negative elongation factor E	25	0.27					A0A1I7VU07_LOALO	40S ribosomal protein S3a	387	4e-138					A0A343B7E5_9BILA	NADH-ubiquinone oxidoreductase chain 1 (EC 7.1.1.2)	18.5	4.2	W2TEZ6_NECAM	40S ribosomal protein S3a	376	1e-133	A0A2K6WFQ0_ONCVO	40S ribosomal protein S3a	384	1e-136
A0A0K0EAQ7	Glutamine synthetase	A0A0C2CWN9_9BILA	Glutamate--ammonia ligase, catalytic domain protein	419	2e-148	A0A016S8D5_9BILA	Glutamine synthetase (EC 6.3.1.2)	621	0	A0A0M3IPJ0_ASCLU	Gln-synt_C domain-containing protein	399	1e-140	A0A8L7SQJ2_BRUMA	Glutamine synthetase, putative	461	2e-163	A0A0R3QWN7_9BILA	Uncharacterized protein	27.7	4.1	O97372_DIRIM	Calreticulin	21.2	6.7	A0A6B9XNI9_9BILA	Cysteine protease	20	8.5	A0A1I7W3Q7_LOALO	Glutamine synthetase (EC 6.3.1.2)	471	4e-167					A0A0U2TIA3_9BILA	Myosin heavy chain	18.1	8.2	W2SMM2_NECAM	Glutamine synthetase (EC 6.3.1.2)	626	0	A0A044V9V7_ONCVO	Glutamine synthetase (EC 6.3.1.2)	465	3e-165
A0A0K0EAS7	Uncharacterized protein	A0A0C2GAX0_9BILA	Putative 4-aminobutyrate transaminase	520	0	A0A016SBZ1_9BILA	Uncharacterized protein	634	0	A0A0M3I347_ASCLU	Uncharacterized protein	570	0	A0A0K0JG80_BRUMA	(S)-3-amino-2-methylpropionate transaminase (EC 2.6.1.19) (EC 2.6.1.22) (GABA aminotransferase) (Gamma-amino-N-butyrate transaminase) (L-AIBAT)	583	0	A0A0R3QYE5_9BILA	(S)-3-amino-2-methylpropionate transaminase (EC 2.6.1.19) (EC 2.6.1.22) (GABA aminotransferase) (Gamma-amino-N-butyrate transaminase) (L-AIBAT)	583	0	Q94509_DIRIM	Neurotrophil chemotactic factor	26.9	0.15	A0A141CQT0_9BILA	NADH:ubiquinone reductase (H(+)-translocating) (EC 7.1.1.2) (NADH dehydrogenase subunit 5)	23.1	1.2	A0A1I7VC59_LOALO	(S)-3-amino-2-methylpropionate transaminase (EC 2.6.1.19) (EC 2.6.1.22) (GABA aminotransferase) (Gamma-amino-N-butyrate transaminase) (L-AIBAT)	583	0	A0A6M9ZX40_9BILA	Cytochrome-c oxidase (EC 7.1.1.9) (Cytochrome c oxidase polypeptide II)	21.2	2	A0A343B7D9_9BILA	NADH dehydrogenase subunit 2	20	2.3	W2TP82_NECAM	Aminotransferase, class III	179	3e-54	A0A044U032_ONCVO	(S)-3-amino-2-methylpropionate transaminase (EC 2.6.1.19) (EC 2.6.1.22) (GABA aminotransferase) (Gamma-amino-N-butyrate transaminase) (L-AIBAT)	585	0
A0A0K0EB06	Uncharacterized protein	A0A0C2FH30_9BILA	Ras family protein	27.7	0.17	A0A016SMA3_9BILA	Uncharacterized protein	26.9	0.75	A0A0M3I4K9_ASCLU	Uncharacterized protein	27.7	0.18	A0A0K0J6S6_BRUMA	BMA-PRP-4, isoform a (BMA-PRP-4, isoform c)	25	2.3	A0A0R3QU97_9BILA	Uncharacterized protein	24.6	1.8	Q23954_DIRIM	Heat shock protein 70	19.6	1.9	A0A0U2TQF9_9BILA	Myosin heavy chain	18.5	2.4	A0A1I7W3C2_LOALO	Uncharacterized protein	28.1	0.14	A0A6M9ZZJ8_9BILA	Cytochrome c oxidase subunit 1 (EC 7.1.1.9)	17.7	2.5	A0A343B7E1_9BILA	Cytochrome c oxidase subunit 1 (EC 7.1.1.9)	17.7	1.3	W2T246_NECAM	Uncharacterized protein	27.3	0.29	A0A044UD57_ONCVO	Uncharacterized protein	25.4	1.5
A0A0K0EB55	Glycogen [starch] synthase	A0A0C2GJ77_9BILA	Glycogen [starch] synthase (EC 2.4.1.11)	354	4e-115	A0A016W9D2_9BILA	Glycogen [starch] synthase (EC 2.4.1.11)	890	0	A0A0M3IDD5_ASCLU	Glycogen [starch] synthase (EC 2.4.1.11)	646	0	A0A8L7THJ2_BRUMA	Glycogen [starch] synthase	1031	0	A0A0R3QV14_9BILA	Glycogen [starch] synthase (EC 2.4.1.11)	546	0	Q9GQ90_DIRIM	Chitin synthase (EC 2.4.1.16)	23.1	3.9	A0A6B9XNI9_9BILA	Cysteine protease	22.7	2.1	A0A1I7VIM6_LOALO	Glycogen [starch] synthase (EC 2.4.1.11)	1046	0	A0A6M9ZWL6_9BILA	ATP synthase F0 subunit 6	19.6	8.5	Q9GNW8_9BILA	Major sperm protein	20	2.5	W2U1V8_NECAM	Glycogen [starch] synthase (EC 2.4.1.11)	471	4e-163	A0A2K6W6V9_ONCVO	Glycogen [starch] synthase (EC 2.4.1.11)	1048	0
A0A0K0EB63	Calcium-transporting ATPase	A0A0C2GZC5_9BILA	Calcium-transporting ATPase (EC 7.2.2.10)	900	0	A0A016UUG6_9BILA	Calcium-transporting ATPase (EC 7.2.2.10)	1716	0	A0A0M3I3Y9_ASCLU	Cation_ATPase_N domain-containing protein	437	1e-143	A0A1P6C3Q8_BRUMA	Calcium-transporting ATPase (EC 7.2.2.10)	1456	0	A0A0R3QY94_9BILA	Uncharacterized protein	566	0	A0A0H3TY13_DIRIM	Sarco/endoplasmic reticulum calcium transporting ATPase	70.9	8e-16					A0A1I7VGM9_LOALO	Calcium-transporting ATPase (EC 7.2.2.10)	1847	0	A0A075FC19_9RICK	Cell division protein FtsZ	24.6	0.45	Q9GNW2_ONCVO	Major sperm protein	24.6	0.15	W2T8I3_NECAM	Calcium-transporting ATPase (EC 7.2.2.10)	1733	0	A0A044T5F9_ONCVO	Calcium-transporting ATPase (EC 7.2.2.10)	1808	0
A0A0K0EBD1	Zinc metalloproteinase	A0A0C2GG11_9BILA	Zinc metalloproteinase	174	6e-50	A0A016RWF3_9BILA	Zinc metalloproteinase	225	2e-68	A0A0M3I0F2_ASCLU	Zinc metalloproteinase	162	3e-44	A0A8L7SYD2_BRUMA	Zinc metalloproteinase	201	4e-58	A0A0R3QTS4_9BILA	Zinc metalloproteinase	174	2e-50	Q9NGY3_DIRIM	Putative gut-associated protein	22.7	2.1					A0A1I7VTU7_LOALO	Zinc metalloproteinase	201	1e-57					A0A0U2TQT0_9BILA	DNA-directed RNA polymerase (EC 2.7.7.6)	18.9	5.4	W2T8T8_NECAM	Zinc metalloproteinase	181	1e-52	A0A044SEU3_ONCVO	Zinc metalloproteinase	198	1e-56
A0A0K0EBE1	Peptidase A1 domain-containing protein	A0A0C2H4M4_9BILA	Eukaryotic aspartyl protease	266	6e-86	A0A016VSZ6_9BILA	Peptidase A1 domain-containing protein	264	1e-84	A0A0M3HNW0_ASCLU	Peptidase A1 domain-containing protein	251	3e-81	A0A0K0JSJ6_BRUMA	Bm7467, isoform a (Pepsin A, putative)	239	8e-76	A0A0R3QRV5_9BILA	Peptidase A1 domain-containing protein	237	3e-75	O61300_DIRIM	RING-type E3 ubiquitin transferase (EC 2.3.2.27)	23.9	1.1	A0A6G8QHL3_9BILA	Aspartic protease	105	2e-28	A0A1I7W3M2_LOALO	Aspartyl protease 6	240	3e-76					A0A1B0TRD4_9BILA	Major sperm protein	18.1	4.3	W2TUK1_NECAM	Eukaryotic aspartyl protease	266	3e-86	A0A044UMJ9_ONCVO	Peptidase A1 domain-containing protein	204	6e-62
A0A0K0EBE3	Phosphoglycerate kinase	A0A0C2GTW5_9BILA	Phosphoglycerate kinase (EC 2.7.2.3)	498	1e-177	A0A016UMK0_9BILA	Phosphoglycerate kinase (EC 2.7.2.3)	585	0	A0A0M3IG54_ASCLU	Phosphoglycerate kinase (EC 2.7.2.3)	483	7e-172	A0A0H5S3P5_BRUMA	Phosphoglycerate kinase (EC 2.7.2.3)	604	0	A0A0R3R471_9BILA	Phosphoglycerate kinase (EC 2.7.2.3)	433	4e-153	I3WTW3_DIRIM	Actin	24.3	0.95	A0A141CQS8_9BILA	Cytochrome-c oxidase (EC 7.1.1.9) (Cytochrome c oxidase polypeptide II)	20	7.9	A0A1I7V808_LOALO	Phosphoglycerate kinase (EC 2.7.2.3)	612	0									W2SZW5_NECAM	Phosphoglycerate kinase (EC 2.7.2.3)	585	0	A0A044SSE1_ONCVO	Phosphoglycerate kinase (EC 2.7.2.3)	606	0
A0A0K0EBM9	Protein kinase domain-containing protein	A0A0C2D558_9BILA	Kinase domain protein	298	8e-97	A0A016V3T7_9BILA	Ornithine aminotransferase (EC 2.6.1.13) (Ornithine--oxo-acid aminotransferase)	537	0	A0A0M3IGD1_ASCLU	Ornithine aminotransferase (EC 2.6.1.13) (Ornithine--oxo-acid aminotransferase)	598	0	A0A0J9Y6C7_BRUMA	BMA-NEKL-2, isoform b (BMA-NEKL-2, isoform e)	375	4e-126	A0A0R3QLT3_9BILA	Protein kinase domain-containing protein	271	4e-87	A0A5Q2UT57_DIRIM	Macrophage migration inhibitory factor 1	23.1	1.8	A0A6G8QHM0_9BILA	Macrophage migration inhibitory factor 1	20.8	6.1	A0A1I7VE40_LOALO	NEK/NEK8 protein kinase	372	3e-125					Q9GNW4_9BILA	Major sperm protein	19.2	4.3	W2T526_NECAM	Ornithine aminotransferase (EC 2.6.1.13)	492	5e-171	A0A044UIE9_ONCVO	Uncharacterized protein	379	7e-124
A0A0K0EBN5	Pyruvate dehydrogenase E1 component subunit beta (EC 1.2.4.1)	A0A0C2GTT0_9BILA	Pyruvate dehydrogenase E1 component subunit beta (EC 1.2.4.1)	285	7e-97	A0A016SNS5_9BILA	Pyruvate dehydrogenase E1 component subunit beta (EC 1.2.4.1)	516	0	A0A0M3I1E2_ASCLU	Pyruvate dehydrogenase E1 component subunit beta (EC 1.2.4.1)	481	2e-172	A0A8L7TKC5_BRUMA	Pyruvate dehydrogenase E1 component subunit beta	488	2e-174	A0A0R3R6U2_9BILA	Pyruvate dehydrogenase E1 component subunit beta (EC 1.2.4.1)	336	1e-116	Q70UR6_DIRIM	NADH:ubiquinone reductase (H(+)-translocating) (EC 7.1.1.2) (NADH dehydrogenase subunit 5)	23.1	1.7	A0A1C9JA11_9BILA	NADH:ubiquinone reductase (H(+)-translocating) (EC 7.1.1.2) (NADH dehydrogenase subunit 5)	23.1	0.98	A0A1I7VIW2_LOALO	Pyruvate dehydrogenase E1 component subunit beta (EC 1.2.4.1)	474	5e-169	A0A6M9ZX31_9BILA	NADH:ubiquinone reductase (H(+)-translocating) (EC 7.1.1.2) (NADH dehydrogenase subunit 5)	25.8	0.064	A0A343B7D8_9BILA	NADH:ubiquinone reductase (H(+)-translocating) (EC 7.1.1.2) (NADH dehydrogenase subunit 5)	26.2	0.026	W2TXY2_NECAM	Pyruvate dehydrogenase E1 component subunit beta (EC 1.2.4.1)	292	2e-99	A0A044VFT7_ONCVO	Pyruvate dehydrogenase E1 component subunit beta (EC 1.2.4.1)	489	3e-175
A0A0K0EBN9	NADH dehydrogenase [ubiquinone] iron-sulfur protein 3, mitochondrial	A0A0C2CK57_9BILA	NADH dehydrogenase [ubiquinone] iron-sulfur protein 3, mitochondrial	306	2e-106	A0A016T2Y8_9BILA	NADH dehydrogenase [ubiquinone] iron-sulfur protein 3, mitochondrial	382	3e-135	A0A0M3I2M1_ASCLU	NADH dehydrogenase [ubiquinone] iron-sulfur protein 3, mitochondrial	188	9e-61	A0A8L7TAT7_BRUMA	NADH-ubiquinone oxidoreductase 30 kDa subunit, mitochondrial, putative	371	1e-131	A0A0R3QBC0_9BILA	NADH dehydrogenase [ubiquinone] iron-sulfur protein 3, mitochondrial	300	1e-104	Q23951_DIRIM	p27	20	9.1	A0A141CQS4_9BILA	Cytochrome c oxidase subunit 3	19.6	7.4	A0A1I7W3J9_LOALO	NADH dehydrogenase [ubiquinone] iron-sulfur protein 3, mitochondrial	367	4e-130	A0A7D0TNB9_9BILA	Cytochrome c oxidase subunit 1 (EC 7.1.1.9)	18.5	6.6	A0A343B7D8_9BILA	NADH:ubiquinone reductase (H(+)-translocating) (EC 7.1.1.2) (NADH dehydrogenase subunit 5)	22.7	0.22	W2SS83_NECAM	NADH dehydrogenase [ubiquinone] iron-sulfur protein 3, mitochondrial	196	5e-64	A0A2K6VJN9_ONCVO	NADH dehydrogenase [ubiquinone] iron-sulfur protein 3, mitochondrial	366	2e-129
A0A0K0EBP3	Uncharacterized protein	A0A0C2HEY2_9BILA	G-protein alpha subunit	523	0	A0A016W5A5_9BILA	Uncharacterized protein	685	0	A0A0M3IG65_ASCLU	Uncharacterized protein	608	0	A0A8L7T9P8_BRUMA	Visual iGq-alpha protein, putative	683	0	A0A0R3QT13_9BILA	Uncharacterized protein	372	2e-130	M9P2U0_DIRIM	BK channel (Maxi K channel)	24.3	0.81	A0A141CQR9_9BILA	NADH dehydrogenase subunit 2	23.5	0.71	A0A1I7VAY5_LOALO	Uncharacterized protein	576	0	A0A6M9ZYU1_9BILA	Cytochrome b	21.9	1.1	A0A343B7E2_9BILA	Cytochrome b	20.8	1.2	W2TJ99_NECAM	G-protein alpha subunit	533	0	A0A2K6WDC2_ONCVO	Uncharacterized protein	684	0
A0A0K0EBR9	40S ribosomal protein SA	A0A0C2FFI5_9BILA	40S ribosomal protein SA	350	8e-123	A0A016UPN1_9BILA	40S ribosomal protein SA	350	1e-122	A0A0M3IN91_ASCLU	40S ribosomal protein SA	338	1e-118	RSSA_BRUMA	40S ribosomal protein SA	320	7e-111	A0A0R3Q581_9BILA	Uncharacterized protein	141	3e-43	O16006_DIRIM	Peroxidoxin-1	24.3	0.41	A0A7S7BHI7_9BILA	Cytochrome c oxidase subunit 1 (EC 7.1.1.9)	22.7	0.71	A0A1I7VKC3_LOALO	40S ribosomal protein SA	322	1e-111					A0A0U2TQT0_9BILA	DNA-directed RNA polymerase (EC 2.7.7.6)	18.5	4	W2SFZ7_NECAM	40S ribosomal protein SA	340	4e-119	A0A044V4H0_ONCVO	40S ribosomal protein SA	321	2e-111
A0A0K0EBT1	Peptidase_M24 domain-containing protein	A0A0C2GIC1_9BILA	Putative DNA-binding protein	310	1e-104	A0A016U858_9BILA	Peptidase_M24 domain-containing protein	362	9e-124	A0A0M3ILT3_ASCLU	Peptidase_M24 domain-containing protein	341	2e-115	A0A0K0JMB2_BRUMA	Bm6238	373	1e-127	A0A0R3QWD7_9BILA	Peptidase_M24 domain-containing protein	274	7e-91	P91611_DIRIM	p22U	26.2	0.14	A0A6G8QHL3_9BILA	Aspartic protease	21.9	2	A0A1I7VJ20_LOALO	DNA-binding protein	372	2e-127	A0A1Z1VNC6_9RICK	Glutamyl-tRNA(Gln) amidotransferase subunit B	21.9	0.74	A0A1B0TRD4_9BILA	Major sperm protein	16.9	8.9	W2U0X7_NECAM	DNA-binding protein	357	9e-122	A0A044T596_ONCVO	Peptidase_M24 domain-containing protein	370	9e-127
A0A0K0EBW6	NADH dehydrogenase [ubiquinone] flavoprotein 1, mitochondrial	A0A0C2G8T0_9BILA	Putative NADH oxidoreductase, F subunit	547	0	A0A016SV52_9BILA	NADH dehydrogenase [ubiquinone] flavoprotein 1, mitochondrial (EC 7.1.1.2)	823	0	A0A0M3HPY4_ASCLU	Uncharacterized protein	29.3	2.2	A0A0K0J4J0_BRUMA	NADH dehydrogenase [ubiquinone] flavoprotein 1, mitochondrial (EC 7.1.1.2)	775	0	A0A0R3RCK3_9BILA	NADH_4Fe-4S domain-containing protein	389	9e-136	O96334_DIRIM	Peptidylprolyl isomerase (EC 5.2.1.8)	24.6	0.52	A0A141CQS7_9BILA	ATP synthase F0 subunit 6	21.2	3.5	A0A1I7VQ97_LOALO	NADH dehydrogenase [ubiquinone] flavoprotein 1, mitochondrial (EC 7.1.1.2)	768	0					A0A140INC3_9RICK	Cell division protein FtsZ	18.9	5.8	W2SFN2_NECAM	NADH dehydrogenase [ubiquinone] flavoprotein 1, mitochondrial (EC 7.1.1.2)	834	0	A0A044SH21_ONCVO	NADH dehydrogenase [ubiquinone] flavoprotein 1, mitochondrial (EC 7.1.1.2)	775	0
A0A0K0EC87	Uncharacterized protein	A0A0C2GTS5_9BILA	ZU5 domain protein	918	0	A0A016SE45_9BILA	Uncharacterized protein	2358	0	A0A0M3IPU6_ASCLU	Uncharacterized protein	172	4e-46	A0A8L7SV20_BRUMA	BMA-UNC-44, isoform g	2461	0	A0A3P7SXQ1_9BILA	UPA_2 domain-containing protein	489	3e-160	ASPG_DIRIM	L-asparaginase (EC 3.5.1.1) (DiAsp) (L-asparagine amidohydrolase)	51.6	2e-08	A0A6B9XNI9_9BILA	Cysteine protease	23.5	4.2	A0A1I7VYR9_LOALO	Uncharacterized protein	2424	0					A0A0U2TIA3_9BILA	Myosin heavy chain	21.6	3.3	W2T4N2_NECAM	ZU5 domain protein	1288	0	A0A158N8E9_ONCVO	Uncharacterized protein	2494	0
A0A0K0EC96	Uncharacterized protein	A0A0C2GRE4_9BILA	Fibronectin type III domain protein	211	5e-57	A0A016V3R0_9BILA	Uncharacterized protein	457	1e-140	A0A171EBL9_ASCLU	Uncharacterized protein	424	8e-129	A0A5S6P829_BRUMA	Uncharacterized protein	406	2e-122	A0A0R3QFR6_9BILA	Uncharacterized protein	57	5e-09					A0A6G8QHP0_9BILA	Leucyl aminopeptidase	21.9	4.4	A0A1I7VT40_LOALO	Uncharacterized protein	358	3e-106					Q9GNW8_9BILA	Major sperm protein	19.2	4.9	W2TEL0_NECAM	Uncharacterized protein	32.3	0.52	A0A044V1J0_ONCVO	Uncharacterized protein	380	2e-113
A0A0K0ECB6	Aldedh domain-containing protein	A0A0C2FPN6_9BILA	Aldehyde dehydrogenase (NAD(+)) (EC 1.2.1.3)	520	0	A0A016TQ78_9BILA	Aldehyde dehydrogenase (NAD(+)) (EC 1.2.1.3)	653	0	A0A0M3ILC3_ASCLU	Aldedh domain-containing protein	188	1e-53	A0A8L7T4P0_BRUMA	Aldedh domain-containing protein	178	4e-50	A0A3P7SLW2_9BILA	Aldedh domain-containing protein	172	1e-49	A0A2Z0UWE9_DIRIM	p-glycoprotein 3	22.3	4.2					A0A1I7V626_LOALO	Aldehyde dehydrogenase	179	1e-50	A0A6M9ZX31_9BILA	NADH:ubiquinone reductase (H(+)-translocating) (EC 7.1.1.2) (NADH dehydrogenase subunit 5)	20	4.4	A0A343B7E0_9BILA	NADH-ubiquinone oxidoreductase chain 4 (EC 7.1.1.2)	21.9	0.63	W2SVI5_NECAM	Aldehyde dehydrogenase (NAD(+)) (EC 1.2.1.3)	654	0	A0A2K6VJ94_ONCVO	Aldedh domain-containing protein	184	2e-53
A0A0K0ECD3	Uncharacterized protein	A0A0C2G8B8_9BILA	60S ribosomal protein L23	269	4e-95	A0A016S8D8_9BILA	60S ribosomal protein L23	144	4e-46	A0A0M3HU64_ASCLU	60S ribosomal protein L23	269	2e-95	A0A1P6BQJ4_BRUMA	60S ribosomal protein L23	268	9e-95	A0A0R3RBB1_9BILA	Uncharacterized protein	29.3	0.22					A0A141CQS8_9BILA	Cytochrome-c oxidase (EC 7.1.1.9) (Cytochrome c oxidase polypeptide II)	20.4	1.8	A0A1I7VM05_LOALO	60S ribosomal protein L23	268	9e-95					A0A0U2TQT0_9BILA	DNA-directed RNA polymerase (EC 2.7.7.6)	16.9	5.7	W2ST13_NECAM	SERPIN domain-containing protein	26.6	1.5	A0A044V939_ONCVO	60S ribosomal protein L23	265	1e-93
A0A0K0ECK4	Galectin	A0A0C2FHB9_9BILA	Galectin	85.9	1e-22	A0A016VJW2_9BILA	Uncharacterized protein	85.9	9e-22	A0A0M3IG00_ASCLU	Galectin	79.7	3e-19	A0A5S6PDP8_BRUMA	Galectin	87.8	7e-22	A0A0R3R1H3_9BILA	Galectin	79	9e-19	Q9NGY1_DIRIM	Galectin	70.9	1e-17	A0A6B9XQ20_9BILA	Galectin	72.8	2e-18	A0A1I7VHX0_LOALO	Galectin	87.4	1e-22					A0A343B7E1_9BILA	Cytochrome c oxidase subunit 1 (EC 7.1.1.9)	17.3	5.7	W2T6P9_NECAM	Galectin	81.6	1e-20	A0A044VGC2_ONCVO	Galectin	88.2	4e-22
A0A0K0ECM9	V-type proton ATPase proteolipid subunit	A0A0C2FHT6_9BILA	V-type proton ATPase proteolipid subunit	299	2e-106	A0A016TTJ0_9BILA	V-type proton ATPase proteolipid subunit	299	4e-106	A0A0M3HYK9_ASCLU	V-type proton ATPase proteolipid subunit	263	1e-89	A0A0K0JN52_BRUMA	V-type proton ATPase proteolipid subunit	285	1e-100	A0A0R3QKQ7_9BILA	V-type proton ATPase proteolipid subunit	266	1e-91	O02430_DIRIM	Superoxide dismutase (EC 1.15.1.1)	19.6	5.4					A0A1I7VTM7_LOALO	V-type proton ATPase proteolipid subunit	281	2e-99	A0A6M9ZX31_9BILA	NADH:ubiquinone reductase (H(+)-translocating) (EC 7.1.1.2) (NADH dehydrogenase subunit 5)	18.1	5.7	A0A343B7D8_9BILA	NADH:ubiquinone reductase (H(+)-translocating) (EC 7.1.1.2) (NADH dehydrogenase subunit 5)	17.3	5.4	W2T723_NECAM	V-type proton ATPase proteolipid subunit	298	4e-106	A0A2K6WGG6_ONCVO	V-type proton ATPase proteolipid subunit	286	6e-99
A0A0K0ECP0	KH type-2 domain-containing protein	A0A0C2FSX1_9BILA	Ribosomal protein S3	367	1e-122	A0A016TH18_9BILA	Mre11_DNA_bind domain-containing protein	448	3e-148	A0A0M3HZL7_ASCLU	Uncharacterized protein	30.4	2.2	A0A0H5S8D0_BRUMA	BMA-MRE-11 (Double-strand break repair protein mre-11, putative)	422	1e-139	A0A0R3R0G9_9BILA	Mre11_DNA_bind domain-containing protein	420	3e-139	A0A7D5U420_DIRIM	Nuclear hormone receptor DAF-12b	30	0.036	A0A6B9XNI9_9BILA	Cysteine protease	21.6	5.7	A0A1I7VUA9_LOALO	WD_REPEATS_REGION domain-containing protein	424	2e-132					A0A140INC3_9RICK	Cell division protein FtsZ	18.9	9.1	W2TI85_NECAM	Double-strand break repair protein	444	8e-148	A0A044UV21_ONCVO	Mre11_DNA_bind domain-containing protein	414	7e-129
A0A0K0ECW9	GLOBIN domain-containing protein	A0A0C2G9J9_9BILA	Globin	134	8e-42	A0A016UEZ8_9BILA	GLOBIN domain-containing protein	155	9e-49	A0A0M3I2Q8_ASCLU	GLOBIN domain-containing protein	175	1e-57	A0A0K0JSR1_BRUMA	BMA-GLB-1	136	7e-42	A0A0R3QRC0_9BILA	Uncharacterized protein	136	5e-42	Q5U823_DIRIM	Furin	21.6	1.6					A0A1I7VIS5_LOALO	Sec7 domain-containing protein	26.6	4	A0A6M9ZWL6_9BILA	ATP synthase F0 subunit 6	17.3	9.9	A0A140IN09_9RICK	60 kDa chaperonin	19.6	0.95	W2TM49_NECAM	Globin	166	7e-54	A0A044UIG6_ONCVO	Uncharacterized protein	117	4e-34
A0A0K0ECX4	Serine/threonine-protein phosphatase	A0A0C2GIL9_9BILA	Serine/threonine-protein phosphatase (EC 3.1.3.16)	490	4e-177	A0A016TK15_9BILA	Serine/threonine-protein phosphatase (EC 3.1.3.16)	615	0	A0A0M3ILA6_ASCLU	Serine/threonine-protein phosphatase (EC 3.1.3.16)	462	4e-166	A0A0J9XZA1_BRUMA	Serine/threonine-protein phosphatase (EC 3.1.3.16)	632	0	A0A0R3QN19_9BILA	Serine/threonine-protein phosphatase (EC 3.1.3.16)	556	0	Q23954_DIRIM	Heat shock protein 70	21.6	4	A0A0U2SKQ2_9BILA	Putative heat shock 70 kDa protein	21.6	1.8	A0A1I7W1X8_LOALO	Serine/threonine-protein phosphatase (EC 3.1.3.16)	632	0					A0A140IN09_9RICK	60 kDa chaperonin	25.4	0.038	W2TCU5_NECAM	Serine/threonine-protein phosphatase (EC 3.1.3.16)	581	0	A0A044UAF4_ONCVO	Serine/threonine-protein phosphatase (EC 3.1.3.16)	634	0
A0A0K0ECZ8	Succinate--CoA ligase [ADP-forming] subunit beta, mitochondrial	A0A0C2G402_9BILA	Succinate-CoA ligase, beta subunit	306	2e-101	A0A016T8Z8_9BILA	Succinate--CoA ligase [ADP-forming] subunit beta, mitochondrial (EC 6.2.1.5) (ATP-specific succinyl-CoA synthetase subunit beta) (A-SCS) (Succinyl-CoA synthetase beta-A chain) (SCS-betaA)	605	0	A0A0M3IQX8_ASCLU	Ligase_CoA domain-containing protein	339	1e-116	A0A0K0JDI4_BRUMA	Succinate--CoA ligase [ADP-forming] subunit beta, mitochondrial (EC 6.2.1.5) (ATP-specific succinyl-CoA synthetase subunit beta) (A-SCS) (Succinyl-CoA synthetase beta-A chain) (SCS-betaA)	559	0	A0A0R3Q340_9BILA	Ligase_CoA domain-containing protein	306	2e-104	Q70US7_DIRIM	NADH dehydrogenase subunit 2	21.9	4.4					A0A1I7V8N4_LOALO	Succinate--CoA ligase [ADP-forming] subunit beta, mitochondrial (EC 6.2.1.5) (ATP-specific succinyl-CoA synthetase subunit beta) (A-SCS) (Succinyl-CoA synthetase beta-A chain) (SCS-betaA)	563	0	A0A6M9ZZJ8_9BILA	Cytochrome c oxidase subunit 1 (EC 7.1.1.9)	19.2	7.9	A0A343B7E1_9BILA	Cytochrome c oxidase subunit 1 (EC 7.1.1.9)	19.2	4.1	W2TWC5_NECAM	Succinate--CoA ligase [ADP-forming] subunit beta, mitochondrial (EC 6.2.1.5) (ATP-specific succinyl-CoA synthetase subunit beta) (A-SCS) (Succinyl-CoA synthetase beta-A chain) (SCS-betaA)	578	0	A0A044S8N9_ONCVO	Succinate--CoA ligase [ADP-forming] subunit beta, mitochondrial (EC 6.2.1.5) (ATP-specific succinyl-CoA synthetase subunit beta) (A-SCS) (Succinyl-CoA synthetase beta-A chain) (SCS-betaA)	557	0
A0A0K0ED26	Uncharacterized protein	A0A0C2CX53_9BILA	Channel protein, MIP family	196	6e-62	A0A016TYQ3_9BILA	Uncharacterized protein	244	6e-80	A0A0M3I141_ASCLU	Uncharacterized protein	240	6e-78	A0A0K0JHE3_BRUMA	BMA-AQP-7 (Major intrinsic protein)	245	2e-80	A0A0R3QNN5_9BILA	Uncharacterized protein	238	1e-77	GPXC_DIRIM	Glutathione peroxidase (EC 1.11.1.9) (Di29)	25	0.31	A0A1C9JAA8_9BILA	NADH-ubiquinone oxidoreductase chain 1 (EC 7.1.1.2)	20	6.6	A0A1I7V5E7_LOALO	Uncharacterized protein	239	3e-78	A0A6M9ZX31_9BILA	NADH:ubiquinone reductase (H(+)-translocating) (EC 7.1.1.2) (NADH dehydrogenase subunit 5)	22.7	0.51	A0A343B7D8_9BILA	NADH:ubiquinone reductase (H(+)-translocating) (EC 7.1.1.2) (NADH dehydrogenase subunit 5)	20	1.8	W2SL84_NECAM	Putative aquaporin-9	230	9e-75	A0A044R593_ONCVO	Uncharacterized protein	244	2e-79
A0A0K0ED90	Uncharacterized protein	A0A0C2DH97_9BILA	Protein kinase domain-containing protein	421	2e-147	A0A016V3W3_9BILA	Protein kinase domain-containing protein	753	0	A0A0M3IHU0_ASCLU	Protein kinase domain-containing protein	645	0	A0A0H5S8R0_BRUMA	BMA-PAT-4 (Integrin-linked kinase, putative)	766	0	A0A0R3QTK3_9BILA	Protein kinase domain-containing protein	749	0	ASPG_DIRIM	L-asparaginase (EC 3.5.1.1) (DiAsp) (L-asparagine amidohydrolase)	38.9	3e-05	A0A141CQS1_9BILA	Cytochrome c oxidase subunit 1 (EC 7.1.1.9)	22.3	2.4	A0A1I7VU69_LOALO	TKL/MLK/ILK protein kinase	770	0									W2T5N4_NECAM	Ankyrin repeat protein	762	0	A0A044UUJ7_ONCVO	Protein kinase domain-containing protein	764	0
A0A0K0EDA6	Uncharacterized protein	A0A0C2DW08_9BILA	ADP/ATP translocase (ADP,ATP carrier protein)	541	0	A0A016SGZ8_9BILA	ADP/ATP translocase (ADP,ATP carrier protein)	543	0	A0A0M3IEK3_ASCLU	ADP/ATP translocase (ADP,ATP carrier protein)	492	2e-177	A0A0I9N461_BRUMA	ADP/ATP translocase (ADP,ATP carrier protein)	506	0	A0A0R3QL65_9BILA	ADP/ATP translocase (ADP,ATP carrier protein)	483	5e-174	A0A2Z0UZ68_DIRIM	Haf-5 ABC transporter subfamily C variant 1	22.3	3	A0A141CQS8_9BILA	Cytochrome-c oxidase (EC 7.1.1.9) (Cytochrome c oxidase polypeptide II)	19.6	8.3	A0A1I7VW36_LOALO	ADP/ATP translocase (ADP,ATP carrier protein)	504	0	A0A6M9ZWS3_9BILA	Cytochrome c oxidase subunit 3	22.3	0.56	F8TVQ9_9BILA	Cytochrome c oxidase subunit 1 (EC 7.1.1.9)	21.6	0.55	W2TZC8_NECAM	ADP/ATP translocase (ADP,ATP carrier protein)	553	0	A0A044UTC6_ONCVO	ADP/ATP translocase (ADP,ATP carrier protein)	504	0
A0A0K0EDH2	Uncharacterized protein	A0A0C2DW08_9BILA	ADP/ATP translocase (ADP,ATP carrier protein)	538	0	A0A016SGZ8_9BILA	ADP/ATP translocase (ADP,ATP carrier protein)	540	0	A0A0M3IEK3_ASCLU	ADP/ATP translocase (ADP,ATP carrier protein)	491	2e-177	A0A0I9N461_BRUMA	ADP/ATP translocase (ADP,ATP carrier protein)	504	0	A0A0R3QL65_9BILA	ADP/ATP translocase (ADP,ATP carrier protein)	483	2e-174	A0A2Z0UZ68_DIRIM	Haf-5 ABC transporter subfamily C variant 1	22.3	2.7					A0A1I7VW36_LOALO	ADP/ATP translocase (ADP,ATP carrier protein)	503	0	A0A6M9ZWS3_9BILA	Cytochrome c oxidase subunit 3	22.7	0.38	F8TVQ9_9BILA	Cytochrome c oxidase subunit 1 (EC 7.1.1.9)	21.9	0.37	W2TZC8_NECAM	ADP/ATP translocase (ADP,ATP carrier protein)	549	0	A0A044UTC6_ONCVO	ADP/ATP translocase (ADP,ATP carrier protein)	502	0
A0A0K0EDI0	Calpain catalytic domain-containing protein	A0A0C2GGF9_9BILA	Calpain family cysteine protease	414	2e-139	A0A016UJT1_9BILA	Calpain catalytic domain-containing protein	879	0	A0A0M3IPF5_ASCLU	Uncharacterized protein	508	8e-173	A0A8L7SX62_BRUMA	Bm2028, isoform f	936	0	A0A0R3R1W1_9BILA	Calpain catalytic domain-containing protein	784	0	A0A7T8JKZ1_DIRIM	Tubulin beta chain	21.2	8.4					A0A1I7VGZ7_LOALO	Calpain catalytic domain-containing protein	890	0	A0A6M9ZX31_9BILA	NADH:ubiquinone reductase (H(+)-translocating) (EC 7.1.1.2) (NADH dehydrogenase subunit 5)	20	9.1					W2T578_NECAM	Calpain family cysteine protease	530	0	A0A044UQX4_ONCVO	Calpain catalytic domain-containing protein	904	0
A0A0K0EDK2	Uncharacterized protein	A0A0C2G9P1_9BILA	Nematode fatty acid retinoid binding protein	113	4e-32	A0A016V4C0_9BILA	Uncharacterized protein	107	5e-30	A0A0M3HX24_ASCLU	Fatty-acid and retinol-binding protein 1	140	3e-42	A0A0K0J905_BRUMA	Fatty-acid and retinol-binding protein 1	134	2e-40	A0A0R3QM84_9BILA	Fatty-acid and retinol-binding protein 1	134	1e-40	O61357_DIRIM	Tubulin beta chain	22.7	0.96					FAR1_LOALO	Fatty-acid and retinol-binding protein 1 (Ll-FAR-1) (Ll20)	131	2e-39	A0A1M4NFV5_9BILA	Cytochrome c oxidase subunit 1 (EC 7.1.1.9)	21.2	0.64	F8TVR0_9BILA	Cytochrome c oxidase subunit 1 (EC 7.1.1.9)	21.6	0.24	W2SRJ0_NECAM	Nematode fatty acid retinoid binding protein	122	1e-35	FAR1_ONCVO	Fatty-acid and retinol-binding protein 1 (Antigen maltose-binding protein) (Ov-FAR-1) (Ov20) (OvMBP/11) (OvS1) (S1 protein)	145	3e-45
A0A0K0EDK9	Aspartate aminotransferase	A0A0C2FR79_9BILA	Aspartate aminotransferase (EC 2.6.1.1)	583	0	A0A016W5R6_9BILA	Aspartate aminotransferase (EC 2.6.1.1)	634	0	A0A0M3IHW9_ASCLU	Aspartate aminotransferase (EC 2.6.1.1)	373	2e-127	A0A0H5SEV0_BRUMA	Aspartate aminotransferase (EC 2.6.1.1)	366	5e-125	A0A0R3RAK5_9BILA	Aminotran_1_2 domain-containing protein	149	1e-42	O61300_DIRIM	RING-type E3 ubiquitin transferase (EC 2.3.2.27)	24.6	0.63					A0A1I7VP37_LOALO	Aspartate aminotransferase (EC 2.6.1.1)	380	2e-130	A0A6M9ZZJ8_9BILA	Cytochrome c oxidase subunit 1 (EC 7.1.1.9)	21.6	1.8	A0A0U2S8D1_9BILA	Putative heat shock 70 kDa protein	18.5	6.4	W2TJT3_NECAM	Aspartate aminotransferase (EC 2.6.1.1)	628	0	A0A044SWQ6_ONCVO	Aspartate aminotransferase (EC 2.6.1.1)	383	2e-131
A0A0K0EDM8	Eukaryotic translation initiation factor 5A	A0A0C2HI35_9BILA	Eukaryotic translation initiation factor 5A (eIF-5A)	210	6e-71	A0A016UYR0_9BILA	eIF-5a domain-containing protein	208	3e-69	A0A0M3HYR3_ASCLU	eIF-5a domain-containing protein	265	1e-92	A0A0I9R327_BRUMA	Eukaryotic translation initiation factor 5A (eIF-5A)	266	3e-93	A0A0R3R923_9BILA	Eukaryotic translation initiation factor 5A (eIF-5A)	266	2e-93	I3WTW5_DIRIM	Glyceraldehyde-3-phosphate dehydrogenase (EC 1.2.1.12)	23.1	0.52	A0A6B9XQE8_9BILA	Fructose-bisphosphate aldolase (EC 4.1.2.13)	19.6	3.4	A0A1I7V5X3_LOALO	Eukaryotic translation initiation factor 5A (eIF-5A)	265	6e-93					A0A0U2TIA3_9BILA	Myosin heavy chain	17.7	3.8	W2SND1_NECAM	Eukaryotic translation initiation factor 5A (eIF-5A)	231	2e-79	A0A2K6VIQ1_ONCVO	Eukaryotic translation initiation factor 5A (eIF-5A)	265	1e-92
A0A0K0EDP7	Uncharacterized protein	A0A0C2FEA1_9BILA	Leucine Rich repeat-containing domain protein	300	4e-103	A0A016SC77_9BILA	Uncharacterized protein	296	3e-101	A0A0M3HUG2_ASCLU	Uncharacterized protein	91.7	2e-21	A0A8L7YPM7_BRUMA	Ras suppressor protein 1, putative	292	4e-100	A0A0R3Q504_9BILA	Uncharacterized protein	292	3e-100	A0A2Z0UTP9_DIRIM	p-glycoprotein 11	26.6	0.12					A0A1I7VCJ5_LOALO	Uncharacterized protein	292	4e-100									W2TAC0_NECAM	Leucine Rich repeat-containing domain protein	263	3e-88	A0A044UX15_ONCVO	Uncharacterized protein	300	4e-103
A0A0K0EDW9	MICOS complex subunit MIC60	A0A0C2HAE4_9BILA	MICOS complex subunit MIC60 (Mitofilin)	302	3e-96	A0A016USV7_9BILA	MICOS complex subunit MIC60 (Mitofilin)	465	4e-156	A0A0M3I4M8_ASCLU	MICOS complex subunit MIC60 (Mitofilin)	198	4e-58	A0A7I4KM73_BRUMA	MICOS complex subunit MIC60 (Mitofilin)	380	7e-124	A0A0R3Q5N0_9BILA	MICOS complex subunit MIC60 (Mitofilin)	313	4e-100	A0A6B9KRC7_DIRIM	Heat shock protein 12.6 (Small heat shock protein 12.6)	23.1	1.6	A0A1C9J9X5_9BILA	Cytochrome c oxidase subunit 3	20.8	7.6	A0A1I7V879_LOALO	MICOS complex subunit MIC60 (Mitofilin)	385	7e-126	A0A6M9ZYU1_9BILA	Cytochrome b	20	7.4	A0A343B7E2_9BILA	Cytochrome b	21.2	1.5	W2TE43_NECAM	MICOS complex subunit MIC60 (Mitofilin)	442	3e-147	A0A044TAL7_ONCVO	MICOS complex subunit MIC60 (Mitofilin)	382	2e-124
A0A0K0EE47	Lipocln_cytosolic_FA-bd_dom domain-containing protein	A0A0C2CFL7_9BILA	Lipocalin / cytosolic fatty-acid binding protein	88.2	6e-24	A0A016UP89_9BILA	Uncharacterized protein	88.2	9e-24	A0A0M3I9D8_ASCLU	Uncharacterized protein	45.8	2e-07	A0A1I9GAV3_BRUMA	BMA-LBP-9, isoform b (FABP domain-containing protein)	86.7	5e-23	A0A0R3QU04_9BILA	FABP domain-containing protein	91.7	4e-25	A0A2Z0UR24_DIRIM	p-glycoprotein 3	21.2	1.7	A0A1C9J9X5_9BILA	Cytochrome c oxidase subunit 3	19.2	4.1	A0A1I7VQY4_LOALO	Lipocalin/cytosolic fatty-acid binding protein family protein	108	2e-31									W2TQ35_NECAM	Lipocalin / cytosolic fatty-acid binding protein	107	3e-31	A0A044U9B3_ONCVO	FABP domain-containing protein	94.7	3e-26
A0A0K0EE55	Acyl carrier protein	A0A0C2GPD7_9BILA	Acyl carrier protein	76.3	7e-19	A0A016UI29_9BILA	Acyl carrier protein	112	5e-33	A0A0M3HUX8_ASCLU	Acyl carrier protein	109	4e-32	A0A0K0J1K2_BRUMA	Acyl carrier protein	122	4e-37	A0A0R3QKI0_9BILA	Acyl carrier protein	122	3e-37	A0A2I6TEL0_DIRIM	Nicotinic acetylcholine receptor alpha subunit 8	20	4.7					A0A1I7VI31_LOALO	Acyl carrier protein	119	5e-36	A0A6M9ZX40_9BILA	Cytochrome-c oxidase (EC 7.1.1.9) (Cytochrome c oxidase polypeptide II)	17.3	6.9	A0A343B7E0_9BILA	NADH-ubiquinone oxidoreductase chain 4 (EC 7.1.1.2)	25.4	0.009	W2TLI8_NECAM	Acyl carrier protein	113	1e-33	A0A044T3T4_ONCVO	Acyl carrier protein	116	9e-32
A0A0K0EE75	Uncharacterized protein	A0A0C2CEB1_9BILA	Transthyretin-like family protein	127	7e-39	A0A016TEA9_9BILA	Uncharacterized protein	140	7e-44	A0A0M3IPM7_ASCLU	Uncharacterized protein	149	9e-48	A0A0K0J707_BRUMA	Bm2684 (Hypothetical UPF0205 protein C40H1.5 in chromosome III, putative)	130	8e-40	A0A0R3QZM7_9BILA	Uncharacterized protein	125	3e-38	F1B859_DIRIM	p-glycoprotein	23.1	0.22	A0A1C9JA09_9BILA	NADH-ubiquinone oxidoreductase chain 4 (EC 7.1.1.2)	19.2	4.9	A0A1I7VBK0_LOALO	Uncharacterized protein	130	3e-40	A0A6M9ZYU1_9BILA	Cytochrome b	18.5	3.9	A0A343B7E2_9BILA	Cytochrome b	18.5	1.8	W2T904_NECAM	Transthyretin-like family protein	140	3e-44	A0A044VD77_ONCVO	Uncharacterized protein	123	7e-36
A0A0K0EEF1	Uncharacterized protein	A0A0C2GDL8_9BILA	Uncharacterized protein	91.3	3e-24	A0A016UNY5_9BILA	Uncharacterized protein	88.2	1e-22	A0A0M3INR6_ASCLU	Uncharacterized protein	88.2	7e-23	A0A8L7T8Q4_BRUMA	Uncharacterized protein	72.8	5e-17	A0A0R3QU87_9BILA	Uncharacterized protein	72.8	3e-17	Q36744_DIRIM	Succinate dehydrogenase [ubiquinone] flavoprotein subunit, mitochondrial (EC 1.3.5.1)	23.5	0.47	A0A0U2TQF9_9BILA	Myosin heavy chain	20	2.8	A0A1I7VFJ9_LOALO	Uncharacterized protein	65.5	6e-14	A0A7D0TNB9_9BILA	Cytochrome c oxidase subunit 1 (EC 7.1.1.9)	18.5	3.9	A0A0U2TIA3_9BILA	Myosin heavy chain	20	0.67	W2SNC1_NECAM	Exostosin family protein	60.8	7e-12	A0A044R6C7_ONCVO	Uncharacterized protein	68.9	1e-15
A0A0K0EEM4	Uncharacterized protein	A0A0C2CPD9_9BILA	Uncharacterized protein	139	3e-44	A0A016TIX8_9BILA	Uncharacterized protein	140	5e-44	A0A0M3ID90_ASCLU	Uncharacterized protein	117	5e-35	A0A8L7TH15_BRUMA	Immunogenic protein 3, putative	102	9e-30	A0A0R3QUM9_9BILA	Uncharacterized protein	43.1	1e-06	Q5U823_DIRIM	Furin	22.3	0.65	A0A141CQS4_9BILA	Cytochrome c oxidase subunit 3	19.6	2.6	A0A1I7VRK9_LOALO	Uncharacterized protein	106	5e-31	A0A6M9ZWS3_9BILA	Cytochrome c oxidase subunit 3	17.3	7.5	A0A343B7E3_9BILA	Cytochrome c oxidase subunit 3	18.1	2.4	W2TAT6_NECAM	Uncharacterized protein	129	2e-40	A0A044U6S3_ONCVO	Uncharacterized protein	97.8	1e-27
A0A0K0EES0	Ribosomal_L14e domain-containing protein	A0A0C2D1U9_9BILA	60S ribosomal protein L14	153	4e-49	A0A016VD13_9BILA	60S ribosomal protein L14	155	1e-49	A0A0M3II30_ASCLU	60S ribosomal protein L14	159	2e-51	A0A8L7SWQ4_BRUMA	60S ribosomal protein L14, putative	159	1e-51	A0A0R3R711_9BILA	Uncharacterized protein	50.8	8e-10	Q9NGY1_DIRIM	Galectin	21.2	1.9	A0A6B9XQ20_9BILA	Galectin	21.2	1.1	A0A1I7V5R0_LOALO	60S ribosomal protein L14	162	1e-52	A0A6M9ZX31_9BILA	NADH:ubiquinone reductase (H(+)-translocating) (EC 7.1.1.2) (NADH dehydrogenase subunit 5)	18.5	3.7	A0A343B7D8_9BILA	NADH:ubiquinone reductase (H(+)-translocating) (EC 7.1.1.2) (NADH dehydrogenase subunit 5)	18.1	3.1	W2SVX6_NECAM	60S ribosomal protein L14	158	3e-51	A0A044SY55_ONCVO	60S ribosomal protein L14	157	1e-50
A0A0K0EET5	Uncharacterized protein	A0A0C2G3Z6_9BILA	V-type ATPase, D subunit	348	9e-123	A0A016WHY1_9BILA	Uncharacterized protein	395	4e-141	A0A0M3IKW2_ASCLU	Uncharacterized protein	331	1e-115	A0A0K0IZD9_BRUMA	BMA-VHA-14 (Vacuolar ATP synthase subunit D, putative)	373	1e-132	A0A0R3QKR5_9BILA	Uncharacterized protein	359	5e-127	A0A0H3TY15_DIRIM	Heat shock protein 60	21.9	2					A0A1S0UI48_LOALO	V-type proton ATPase subunit D (V-type proton ATPase subunit D, variant) (V-type proton ATPase subunit D; V-type proton ATPase subunit D, variant)	370	2e-131					A0A0U2S8D1_9BILA	Putative heat shock 70 kDa protein	18.5	3.5	W2SXN4_NECAM	V-type proton ATPase subunit D domain protein	215	2e-72	A0A044V8N1_ONCVO	Uncharacterized protein	343	5e-121
A0A0K0EET9	Tr-type G domain-containing protein	A0A0C2CI18_9BILA	Elongation factor Tu GTP binding domain protein	285	1e-94	A0A016TJC2_9BILA	E3 ubiquitin-protein ligase E3D (Elongation factor Tu, mitochondrial) (HECT-type E3 ubiquitin transferase E3D) (UbcH10-binding protein with a HECT-like domain) (Ubiquitin-conjugating enzyme E2C-binding protein)	749	0	A0A0M3HNH7_ASCLU	Tr-type G domain-containing protein	130	6e-33	A0A8L7SQF8_BRUMA	Elongation factor Tu homologue, putative	686	0	A0A0R3QX75_9BILA	Tr-type G domain-containing protein	317	3e-104	A0A2Z0TLV3_DIRIM	p-glycoprotein 11	25	0.62	A0A6B9XNI9_9BILA	Cysteine protease	20.8	6.3	A0A1I7W3M3_LOALO	Translation elongation factor Tu	685	0	A0A172R030_9BILA	Cytochrome c oxidase subunit 1 (EC 7.1.1.9)	21.9	1.3	A0A343B7E3_9BILA	Cytochrome c oxidase subunit 3	19.6	3.5	W2TZV0_NECAM	Translation elongation factor Tu	709	0	A0A2K6WLI4_ONCVO	Tr-type G domain-containing protein	684	0
A0A0K0EEZ1	Uncharacterized protein	A0A0C2D784_9BILA	ATP synthase subunit O, mitochondrial (Oligomycin sensitivity conferral protein)	245	3e-83	A0A016W0T3_9BILA	ATP synthase subunit O, mitochondrial (Oligomycin sensitivity conferral protein)	136	4e-40	A0A0M3HWZ9_ASCLU	ATP synthase peripheral stalk subunit OSCP	140	2e-42	A0A0J9XNU5_BRUMA	ATP synthase subunit O, mitochondrial (Oligomycin sensitivity conferral protein)	219	2e-73	A0A0R3QYI3_9BILA	ATP synthase subunit O, mitochondrial (Oligomycin sensitivity conferral protein)	202	4e-67	MYSP_DIRIM	Paramyosin	23.5	0.73					A0A1I7W012_LOALO	ATP synthase subunit O, mitochondrial (Oligomycin sensitivity conferral protein)	217	4e-72									W2SN00_NECAM	ATP synthase subunit O, mitochondrial (Oligomycin sensitivity conferral protein)	265	3e-91	A0A2K6VKZ9_ONCVO	ATP synthase subunit O, mitochondrial (Oligomycin sensitivity conferral protein)	213	6e-71
A0A0K0EF38	Uncharacterized protein	A0A0C2CY15_9BILA	H(+)-transporting two-sector ATPase (EC 7.1.2.2)	1077	0	A0A016T9N9_9BILA	H(+)-transporting two-sector ATPase (EC 7.1.2.2)	1080	0	A0A0M3I5Y3_ASCLU	Uncharacterized protein	52	2e-07	A0A8L7YNI8_BRUMA	ATP-synt_ab domain-containing protein	691	0	A0A3P7TD64_9BILA	Uncharacterized protein	223	4e-71	A0A2Z0UWE9_DIRIM	p-glycoprotein 3	24.6	1.1					A0A1I7VUZ0_LOALO	H(+)-transporting two-sector ATPase (EC 7.1.2.2)	1078	0					F8TVR0_9BILA	Cytochrome c oxidase subunit 1 (EC 7.1.1.9)	19.2	4.9	W2T273_NECAM	H(+)-transporting two-sector ATPase (EC 7.1.2.2)	1077	0	A0A044UHB3_ONCVO	H(+)-transporting two-sector ATPase (EC 7.1.2.2)	1061	0
A0A0K0EF78	Uncharacterized protein	A0A0C2GBU0_9BILA	Carboxyl transferase domain protein	751	0	A0A016V8D5_9BILA	Uncharacterized protein	859	0	A0A0M3IIL8_ASCLU	Uncharacterized protein	854	0	A0A8L7TE08_BRUMA	BMA-POD-2	67.8	5e-12	A0A0R3QF68_9BILA	CoA carboxyltransferase C-terminal domain-containing protein	127	2e-32	O18347_DIRIM	Venom allergen antigen 5-like protein	22.7	3.3					A0A1I7W5T7_LOALO	Carboxyl transferase domain-containing protein	68.2	4e-12									W2SPV6_NECAM	Carboxyl transferase domain protein	865	0	A0A044UPG0_ONCVO	CoA carboxyltransferase C-terminal domain-containing protein	304	4e-101
A0A0K0EFA3	Adenylyl cyclase-associated protein	A0A0C2DD17_9BILA	DE Adenylate cyclase associated	92.8	2e-23	A0A016VZP0_9BILA	C-CAP/cofactor C-like domain-containing protein	267	4e-87	A0A0M3ICI1_ASCLU	Uncharacterized protein	33.5	0.008	A0A8L7SVE3_BRUMA	Adenylyl cyclase-associated protein	474	5e-158	A0A3P7TXF2_9BILA	Uncharacterized protein	178	5e-54	A0A0U2U943_DIRIM	Myosin heavy chain	25.4	0.42	A0A0U2TQF9_9BILA	Myosin heavy chain	25.4	0.21	A0A1I7V7Y5_LOALO	Adenylyl cyclase-associated protein	474	1e-165	A0A6M9ZYU1_9BILA	Cytochrome b	21.2	2	A0A0U2TIA3_9BILA	Myosin heavy chain	23.9	0.14	W2TSB8_NECAM	DE Adenylate cyclase associated	351	1e-117	A0A044SSF2_ONCVO	Adenylyl cyclase-associated protein	484	2e-161
A0A0K0EFC2	Histone H3	A0A0C2BQ16_9BILA	Histone H3	270	2e-95	A0A016WNY5_9BILA	Histone H3	270	3e-95	A0A0M3HXZ2_ASCLU	Histone H3	268	5e-95	A0A8L7YL72_BRUMA	Histone H3, putative	269	6e-95	A0A0R3Q8V2_9BILA	Histone H3	263	5e-93									A0A1I7VUF0_LOALO	Histone H3	268	1e-94									W2TUT4_NECAM	Histone H3	271	7e-96	A0A044UVZ9_ONCVO	Histone H3	268	5e-95
A0A0K0EFC4	Histone H2B	A0A0C2FFQ7_9BILA	Core histone H2A/H2B/H3/H4	197	2e-67	A0A016SYU8_9BILA	Histone H2B	198	3e-67	A0A0M3IF22_ASCLU	Histone H2B	188	9e-64	A0A7I4KFL2_BRUMA	Histone H2B	188	2e-63	A0A0R3QBD9_9BILA	Histone H2B	189	3e-64	Q23956_DIRIM	Glutamate-gated chloride channel	18.9	7.1					A0A1I7VUI0_LOALO	Histone H2B	187	2e-63					A0A343B7D8_9BILA	NADH:ubiquinone reductase (H(+)-translocating) (EC 7.1.1.2) (NADH dehydrogenase subunit 5)	16.5	7.3	W2STT6_NECAM	Histone H2B	186	2e-63	A0A044RN84_ONCVO	Histone H2B	185	2e-62
A0A0K0EFC5	Histone H2A	A0A0C2GPT0_9BILA	Histone H2A	208	4e-71	A0A016RSL2_9BILA	Histone H2A	207	6e-71	A0A0M3IF21_ASCLU	Histone H2A	229	6e-80	A0A0K0J7V9_BRUMA	Histone H2A	228	3e-79	A0A0R3QVZ0_9BILA	Uncharacterized protein	218	5e-75	Q6KFY9_DIRIM	Cuticlin protein	20.4	3.2	A0A6B9XNI9_9BILA	Cysteine protease	18.5	7	A0A1I7VUB8_LOALO	Histone H2A	228	3e-79					A0A343B7E0_9BILA	NADH-ubiquinone oxidoreductase chain 4 (EC 7.1.1.2)	16.5	6.7	W2SSB4_NECAM	Histone H2A	199	1e-67	A0A044UUI6_ONCVO	Histone H2A	228	3e-79
A0A0K0EFG9	ATP synthase subunit beta	A0A0C2BYR2_9BILA	ATP synthase subunit beta (EC 7.1.2.2)	741	0	A0A016UN18_9BILA	ATP synthase subunit beta (EC 7.1.2.2)	922	0	A0A0M3I5Y3_ASCLU	Uncharacterized protein	74.3	7e-15	A0A0H5SQ34_BRUMA	ATP synthase subunit beta (EC 7.1.2.2)	899	0	A0A0R3QKJ1_9BILA	ATP synthase subunit beta, mitochondrial (EC 7.1.2.2)	832	0	Q06368_DIRIM	Neutrophil chemotactic factor DiNCF	26.6	0.23					A0A1I7VK73_LOALO	ATP synthase subunit beta (EC 7.1.2.2)	895	0									W2T9A3_NECAM	ATP synthase subunit beta (EC 7.1.2.2)	902	0	A0A044V486_ONCVO	ATP synthase subunit beta (EC 7.1.2.2)	903	0
A0A0K0EFI9	3HCDH domain-containing protein	A0A0C2CJP3_9BILA	Enoyl-CoA hydratase/isomerase family protein	555	0	A0A016RSH4_9BILA	Uncharacterized protein	966	0	A0A0M3IS27_ASCLU	3HCDH_N domain-containing protein	107	1e-26	A0A0H5S3R4_BRUMA	Bm2467	830	0	A0A0R3QUQ1_9BILA	Uncharacterized protein	746	0	Q94509_DIRIM	Neurotrophil chemotactic factor	23.5	2.8					A0A1I7W003_LOALO	Fatty acid oxidation complex	866	0					A0A343B7E0_9BILA	NADH-ubiquinone oxidoreductase chain 4 (EC 7.1.1.2)	21.2	2.2	W2TYU2_NECAM	Fatty acid oxidation complex, alpha subunit	962	0	A0A044RGE0_ONCVO	Uncharacterized protein	856	0
A0A0K0EFR5	Phosphotransferase	A0A0C2DF43_9BILA	Phosphotransferase (EC 2.7.1.-)	293	4e-98	A0A016WMZ1_9BILA	Phosphotransferase (EC 2.7.1.-)	654	0	A0A0M3HN94_ASCLU	Phosphotransferase (EC 2.7.1.-)	368	4e-123	A0A5S6PFC1_BRUMA	Phosphotransferase (EC 2.7.1.-)	608	0	A0A0R3QBH7_9BILA	Phosphotransferase (EC 2.7.1.-)	284	4e-95	Q70US5_DIRIM	Cytochrome c oxidase subunit 1 (EC 7.1.1.9)	22.7	2.8	A0A7S6XVZ7_9BILA	Cytochrome c oxidase subunit 1 (EC 7.1.1.9)	21.6	2.6	A0A1I7W0X7_LOALO	Phosphotransferase (EC 2.7.1.-)	614	0	A0A6M9ZX31_9BILA	NADH:ubiquinone reductase (H(+)-translocating) (EC 7.1.1.2) (NADH dehydrogenase subunit 5)	21.9	1.4	F8TVR0_9BILA	Cytochrome c oxidase subunit 1 (EC 7.1.1.9)	19.6	2.8	W2TFX1_NECAM	Phosphotransferase (EC 2.7.1.-)	653	0	A0A044T7J0_ONCVO	Phosphotransferase (EC 2.7.1.-)	607	0
A0A0K0EFX7	Tubulin alpha chain	A0A0C2GMW8_9BILA	Tubulin alpha chain	667	0	A0A016SIN8_9BILA	Uncharacterized protein	795	0	A0A0M3HUE7_ASCLU	Tubulin alpha chain	794	0	A0A8L7TKJ6_BRUMA	Tubulin alpha chain	793	0	A0A0R3R0Q5_9BILA	Tubulin alpha chain	668	0	O61357_DIRIM	Tubulin beta chain	363	1e-124	L8B349_9BILA	Cytochrome c oxidase subunit 1	21.2	1.1	A0A1I7VFL7_LOALO	Tubulin alpha chain	788	0	A0A6M9ZWS3_9BILA	Cytochrome c oxidase subunit 3	20.8	2.8	F8TVQ9_9BILA	Cytochrome c oxidase subunit 1 (EC 7.1.1.9)	20.4	1.7	W2T416_NECAM	Tubulin alpha chain	779	0	A0A044UX02_ONCVO	Tubulin alpha chain	794	0
A0A0K0EFX8	40S ribosomal protein S7	A0A0C2D465_9BILA	40S ribosomal protein S7	231	1e-78	A0A016STA6_9BILA	40S ribosomal protein S7	231	1e-74	A0A0M3HST5_ASCLU	40S ribosomal protein S7	204	1e-67	A0A0J9Y8F8_BRUMA	40S ribosomal protein S7	239	1e-81	A0A0R3R2Q0_9BILA	40S ribosomal protein S7	239	8e-82	O97372_DIRIM	Calreticulin	24.3	0.28					A0A1I7W3Q2_LOALO	40S ribosomal protein S7	238	6e-81					A0A343B7E5_9BILA	NADH-ubiquinone oxidoreductase chain 1 (EC 7.1.1.2)	17.7	5	W2T4X8_NECAM	40S ribosomal protein S7	231	1e-78	A0A044RCR8_ONCVO	40S ribosomal protein S7	239	2e-81
A0A0K0EG50	V-type proton ATPase subunit F	A0A0C2DLM4_9BILA	V-type proton ATPase subunit F	200	2e-68	A0A016W3G7_9BILA	V-type proton ATPase subunit F	198	2e-67	A0A0M3I2L6_ASCLU	V-type proton ATPase subunit F	177	1e-59	A0A1I9G267_BRUMA	V-type proton ATPase subunit F	198	1e-67	A0A0R3QMP1_9BILA	V-type proton ATPase subunit F	198	8e-68	Q94510_DIRIM	Polyprotein antigen	19.2	7.6					A0A1I7VLE2_LOALO	V-type proton ATPase subunit F	197	3e-67	A0A6M9ZZ56_9BILA	NADH dehydrogenase subunit 6	18.1	3.4	A0A343B7E0_9BILA	NADH-ubiquinone oxidoreductase chain 4 (EC 7.1.1.2)	16.9	4.6	W2T9U9_NECAM	V-type ATPase, F subunit	127	4e-40	A0A044VIQ4_ONCVO	V-type proton ATPase subunit F	191	6e-65
A0A0K0EG68	SCP domain-containing protein	A0A0C2F8U4_9BILA	SCP-like protein	41.6	3e-05	A0A016VA30_9BILA	Uncharacterized protein	47.8	5e-06	A0A0M3ID47_ASCLU	SCP domain-containing protein	50.4	4e-08	A0A8L7T657_BRUMA	SCP domain-containing protein	48.9	7e-07	A0A0R3QCJ4_9BILA	SCP domain-containing protein	29.3	0.39	O18347_DIRIM	Venom allergen antigen 5-like protein	23.5	0.9	A0A8K1W8F1_9BILA	Cytochrome c oxidase subunit I	22.3	1.2	A0A1I7VUU0_LOALO	SCP domain-containing protein	37.4	0.004	A0A6M9ZZJ8_9BILA	Cytochrome c oxidase subunit 1 (EC 7.1.1.9)	20.8	1.8	A0A343B7E1_9BILA	Cytochrome c oxidase subunit 1 (EC 7.1.1.9)	20.8	0.96	W2SI25_NECAM	SCP-like protein	55.5	2e-09	A0A044UGT6_ONCVO	SCP domain-containing protein	51.2	1e-07
A0A0K0EGI7	N-acetyltransferase domain-containing protein	A0A0C2CNT1_9BILA	Uncharacterized protein	77	8e-18	A0A016RVF1_9BILA	Uncharacterized protein	95.1	4e-24	A0A0M3HY75_ASCLU	Uncharacterized protein	92.4	2e-22	A0A8L7TND2_BRUMA	Uncharacterized protein	61.2	7e-12	A0A0R3QYR1_9BILA	Uncharacterized protein	58.2	9e-11	Q9NGY2_DIRIM	Intermediate filament protein	21.2	4.2	A0A7S6XVV7_9BILA	Cytochrome c oxidase subunit 1 (EC 7.1.1.9)	20.4	2.5	A0A1I7VLA6_LOALO	Acetyltransferase	62.4	3e-12	A0A7D0PLZ3_9BILA	Cytochrome c oxidase subunit 1 (EC 7.1.1.9)	18.1	6.7	A0A0U2TIA3_9BILA	Myosin heavy chain	17.3	6.6	W2TYS8_NECAM	Uncharacterized protein	73.6	9e-17	A0A044TY61_ONCVO	Uncharacterized protein	58.5	7e-11
A0A0K0EGJ5	Isocitrate dehydrogenase [NADP]	A0A0C2CAZ4_9BILA	Isocitrate dehydrogenase [NADP] (EC 1.1.1.42)	702	0	A0A016RR36_9BILA	Isocitrate dehydrogenase (NADP(+)) (EC 1.1.1.42) (NADP(+)-specific ICDH) (Oxalosuccinate decarboxylase)	731	0	A0A0M3IU11_ASCLU	Isocitrate dehydrogenase (NADP(+)) (EC 1.1.1.42) (NADP(+)-specific ICDH) (Oxalosuccinate decarboxylase)	298	3e-101	A0A5S6PAQ2_BRUMA	Isocitrate dehydrogenase [NADP] (EC 1.1.1.42)	569	0	A0A0R3QP76_9BILA	Isocitrate dehydrogenase [NADP] (EC 1.1.1.42)	555	0	Q5U823_DIRIM	Furin	24.3	0.95					A0A1I7W0B7_LOALO	Isocitrate dehydrogenase [NADP] (EC 1.1.1.42)	568	0	A0A1Z1VNC6_9RICK	Glutamyl-tRNA(Gln) amidotransferase subunit B	20.8	1.9	A0A343B7D8_9BILA	NADH:ubiquinone reductase (H(+)-translocating) (EC 7.1.1.2) (NADH dehydrogenase subunit 5)	20.8	1.4	W2TE65_NECAM	Isocitrate dehydrogenase [NADP] (EC 1.1.1.42)	702	0	A0A044V881_ONCVO	Isocitrate dehydrogenase [NADP] (EC 1.1.1.42)	558	0
A0A0K0EGJ6	Peptidyl-prolyl cis-trans isomerase	A0A0C2DHS9_9BILA	Peptidyl-prolyl cis-trans isomerase (PPIase) (EC 5.2.1.8)	298	3e-104	A0A016S171_9BILA	Peptidyl-prolyl cis-trans isomerase (PPIase) (EC 5.2.1.8)	308	4e-108	A0A0M3IAP6_ASCLU	Peptidyl-prolyl cis-trans isomerase E (PPIase E) (EC 5.2.1.8)	200	2e-64	A0A8L7SQM4_BRUMA	Peptidyl-prolyl cis-trans isomerase	298	2e-104	A0A0R3QSA7_9BILA	Peptidyl-prolyl cis-trans isomerase (PPIase) (EC 5.2.1.8)	301	9e-106	Q23955_DIRIM	Peptidyl-prolyl cis-trans isomerase (PPIase) (EC 5.2.1.8)	216	1e-74	A0A6G8QHL3_9BILA	Aspartic protease	18.9	8.6	A0A1I7VQB8_LOALO	Peptidyl-prolyl cis-trans isomerase (PPIase) (EC 5.2.1.8)	303	2e-106					A0A343B7E3_9BILA	Cytochrome c oxidase subunit 3	17.7	5.3	W2SNT5_NECAM	Peptidyl-prolyl cis-trans isomerase (PPIase) (EC 5.2.1.8)	283	8e-98	A0A044R0I8_ONCVO	Peptidyl-prolyl cis-trans isomerase (PPIase) (EC 5.2.1.8)	305	5e-107
A0A0K0EGN2	Thioredoxin domain-containing protein	A0A0C2H1R0_9BILA	Antioxidant, AhpC/TSA family	311	7e-109	A0A016VTF8_9BILA	Uncharacterized protein	313	9e-110	A0A0M3HVZ8_ASCLU	Thioredoxin domain-containing protein	273	1e-94	A0A5S6PAI1_BRUMA	Thioredoxin domain-containing protein	306	4e-107	A0A0R3R1S2_9BILA	Thioredoxin domain-containing protein	256	2e-87	O16026_DIRIM	Thioredoxin peroxidase	261	9e-92	A0A6G8QHH1_9BILA	Thioredoxin peroxidase	81.6	2e-21	A0A1I7V9Q0_LOALO	Thioredoxin peroxidase 1	306	3e-107	A0A6M9ZZJ8_9BILA	Cytochrome c oxidase subunit 1 (EC 7.1.1.9)	19.2	3.5	A0A343B7E1_9BILA	Cytochrome c oxidase subunit 1 (EC 7.1.1.9)	18.9	2.8	W2TU58_NECAM	Antioxidant, AhpC/TSA family	310	1e-108	A0A044TA29_ONCVO	Thioredoxin domain-containing protein	304	8e-106
A0A0K0EGQ3	Galectin	A0A0C2FUL1_9BILA	Galectin	270	1e-91	A0A016U2G9_9BILA	Galectin	392	6e-138	A0A0M3I9K1_ASCLU	Galectin	303	2e-103	A0A5S6PVS2_BRUMA	Galectin	268	1e-89	A0A0R3QVF0_9BILA	Galectin	328	2e-113	Q9NGY1_DIRIM	Galectin	210	5e-69	A0A6B9XQ20_9BILA	Galectin	213	2e-70	A0A1I7VLQ3_LOALO	Galectin	339	1e-117									W2TVN3_NECAM	Galectin	390	3e-137	A0A044VHF7_ONCVO	Galectin	325	6e-112
A0A0K0EH02	Uncharacterized protein	A0A0C2CAA0_9BILA	Acetyl-CoA C-acetyltransferase	203	6e-62	A0A016RVP4_9BILA	Uncharacterized protein	503	9e-179	A0A0M3HG43_ASCLU	Thiolase_N domain-containing protein	281	3e-94	A0A0R3RE11_BRUMA	Acetyl-CoA acyltransferases family protein (Bm13843)	240	5e-76	A0A0R3R3U6_9BILA	Uncharacterized protein	239	6e-76	Q9GQ90_DIRIM	Chitin synthase (EC 2.4.1.16)	26.6	0.17	A0A6G8QHH1_9BILA	Thioredoxin peroxidase	25.8	0.12	A0A1I7W5C8_LOALO	Acetyl-CoA acyltransferase	239	7e-76					A0A0U2TIA3_9BILA	Myosin heavy chain	22.7	0.26	W2TC57_NECAM	Acetyl-CoA C-acetyltransferase	459	3e-162	A0A2K6VHX5_ONCVO	Uncharacterized protein	239	5e-76
A0A0K0EH71	DUF148 domain-containing protein	A0A0C2H8V4_9BILA	DUF148 domain-containing protein	79.3	7e-20	A0A016VJQ1_9BILA	Uncharacterized protein	86.3	2e-22	I6LJI8_ASCLU	Ag1	122	4e-37	A0A1P6BST3_BRUMA	Bm2001 (DUF148 domain-containing protein) (L3SXP antigen)	90.5	4e-24	A0A0R3QMV4_9BILA	DUF148 domain-containing protein	87.8	3e-23	A0A4Y6AD43_DIRIM	Cytochrome c oxidase subunit 1 (EC 7.1.1.9)	26.6	0.033	A0A6B9XNI9_9BILA	Cysteine protease	18.9	6.6	A0A1I7VL79_LOALO	SXP-1 protein	83.2	3e-21					Q9GNX1_9BILA	Major sperm protein	20	0.52	B3VL79_NECAM	Surface-associated antigen 2	129	2e-39	OV17_ONCVO	OV-17 antigen (Immunodominant hypodermal antigen)	93.2	3e-25
A0A0K0EHA6	Uncharacterized protein	A0A0C2BU74_9BILA	Putative chaperone protein DnaK	1157	0	A0A016UA14_9BILA	Uncharacterized protein	1157	0	A0A0M3HX85_ASCLU	Uncharacterized protein	929	0	A0A0I9N5E9_BRUMA	BMA-HSP-1	1153	0	A0A0R3QZ47_9BILA	Uncharacterized protein	575	0	Q23954_DIRIM	Heat shock protein 70	593	0	A0A0U2SKQ2_9BILA	Putative heat shock 70 kDa protein	306	2e-104	A0A1I7VWQ0_LOALO	Hsp70-like protein	1151	0					A0A0U2S8D1_9BILA	Putative heat shock 70 kDa protein	282	8e-96	W2SS29_NECAM	Putative chaperone protein DnaK	1158	0	A0A158N856_ONCVO	Uncharacterized protein	1155	0
A0A0K0EHB5	TPR_REGION domain-containing protein	A0A0C2FFX1_9BILA	Tetratricopeptide repeat protein	95.1	1e-24	A0A016ULK3_9BILA	Uncharacterized protein	205	6e-65	A0A0M3IL13_ASCLU	Uncharacterized protein	202	1e-62	A0A1U7F3C2_BRUMA	Bm19; Bm9285 (Bm9285)	141	7e-41	A0A0R3QM32_9BILA	Uncharacterized protein	91.7	4e-22	MYSP_DIRIM	Paramyosin	23.9	0.64	A0A0U2UFZ6_9BILA	DNA-directed RNA polymerase (EC 2.7.7.6)	20	5.1	A0A1I7W513_LOALO	Peptidase S1 and S6 chymotrypsin/Hap	134	4e-38	A0A075FC19_9RICK	Cell division protein FtsZ	19.2	4.6	A0A0U2TQT0_9BILA	DNA-directed RNA polymerase (EC 2.7.7.6)	19.2	2.2	W2TML2_NECAM	Tetratricopeptide repeat protein	151	3e-45	A0A044V778_ONCVO	Uncharacterized protein	126	3e-35
A0A0K0EHB6	Cytochrome b-c1 complex subunit Rieske, mitochondrial	A0A0C2GVT0_9BILA	Cytochrome b-c1 complex subunit Rieske, mitochondrial (EC 7.1.1.8)	353	3e-125	A0A016UAQ2_9BILA	Rieske domain-containing protein	346	3e-120	A0A0M3HQF3_ASCLU	Rieske domain-containing protein	337	3e-118	A0A0J9Y0K8_BRUMA	Cytochrome b-c1 complex subunit Rieske, mitochondrial (EC 7.1.1.8)	260	2e-88	A0A0R3QM76_9BILA	Cytochrome b-c1 complex subunit Rieske, mitochondrial (EC 7.1.1.8)	216	1e-71	A0A7D5U420_DIRIM	Nuclear hormone receptor DAF-12b	22.3	1.6	A0A141CQR9_9BILA	NADH dehydrogenase subunit 2	20	4.6	A0A1I7VK15_LOALO	Cytochrome b-c1 complex subunit Rieske, mitochondrial (EC 7.1.1.8)	251	1e-84	A0A6M9ZZJ8_9BILA	Cytochrome c oxidase subunit 1 (EC 7.1.1.9)	22.7	0.34	A0A343B7E1_9BILA	Cytochrome c oxidase subunit 1 (EC 7.1.1.9)	22.7	0.18	W2TBW1_NECAM	Ubiquinol-cytochrome c reductase, iron-sulfur subunit	341	5e-120	A0A044V435_ONCVO	Rieske domain-containing protein	253	2e-85
A0A0K0EHJ3	Superoxide dismutase [Cu-Zn]	A0A0C2CGP8_9BILA	Superoxide dismutase (EC 1.15.1.1)	224	2e-76	A0A016SM13_9BILA	Superoxide dismutase [Cu-Zn] (EC 1.15.1.1)	244	5e-82	A0A0M3IIM8_ASCLU	Superoxide dismutase [Cu-Zn] (EC 1.15.1.1)	150	5e-47	A0A0H5S192_BRUMA	Superoxide dismutase [Cu-Zn] (EC 1.15.1.1)	227	6e-78	A0A0R3R8Y0_9BILA	Superoxide dismutase (EC 1.15.1.1)	97.1	7e-28	O02430_DIRIM	Superoxide dismutase (EC 1.15.1.1)	209	5e-73	A0A141CQS8_9BILA	Cytochrome-c oxidase (EC 7.1.1.9) (Cytochrome c oxidase polypeptide II)	19.2	4.1	A0A1I7W3H9_LOALO	Superoxide dismutase [Cu-Zn] (EC 1.15.1.1)	207	4e-70	A0A6M9ZWS3_9BILA	Cytochrome c oxidase subunit 3	18.1	5.3	A0A343B7E7_9BILA	Cytochrome-c oxidase (EC 7.1.1.9) (Cytochrome c oxidase polypeptide II)	19.6	0.89	W2T7H1_NECAM	Superoxide dismutase [Cu-Zn] (EC 1.15.1.1)	238	9e-82	SODC_ONCVO	Superoxide dismutase [Cu-Zn] (EC 1.15.1.1)	221	1e-75
A0A0K0EHR9	1,2-dihydroxy-3-keto-5-methylthiopentene dioxygenase	A0A0C2FGG3_9BILA	ARD/ARD' family protein	84.7	1e-21	A0A016UZK1_9BILA	Acireductone dioxygenase (Acireductone dioxygenase (Fe(2+)-requiring)) (ARD') (Fe-ARD) (EC 1.13.11.54) (Acireductone dioxygenase (Ni(2+)-requiring)) (ARD) (Ni-ARD) (EC 1.13.11.53)	112	1e-31	A0A0M3I8S4_ASCLU	Acireductone dioxygenase (Acireductone dioxygenase (Fe(2+)-requiring)) (ARD') (Fe-ARD) (EC 1.13.11.54) (Acireductone dioxygenase (Ni(2+)-requiring)) (ARD) (Ni-ARD) (EC 1.13.11.53)	117	1e-33	A0A5S6PDI8_BRUMA	Uncharacterized protein	78.2	4e-19	A0A0R3RC20_9BILA	Uncharacterized protein	47.4	1e-07	F4ZE01_DIRIM	Phosphoglycerate mutase (2,3-diphosphoglycerate-independent) (EC 5.4.2.12)	23.5	0.56					A0A1I7W3R8_LOALO	Uncharacterized protein	67.4	5e-15	A0A1Z1VNC6_9RICK	Glutamyl-tRNA(Gln) amidotransferase subunit B	22.3	0.24	A0A343B7E0_9BILA	NADH-ubiquinone oxidoreductase chain 4 (EC 7.1.1.2)	20.8	0.5	W2T2U7_NECAM	ARD/ARD' family protein	86.7	2e-22	A0A044R9H9_ONCVO	Uncharacterized protein	68.2	2e-15
A0A0K0EHT4	Sodium/potassium-transporting ATPase subunit alpha	A0A0C2F5F0_9BILA	Sodium/potassium-transporting ATPase subunit alpha-1 domain protein	754	0	A0A016WZ98_9BILA	Sodium/potassium-transporting ATPase subunit alpha	1767	0	A0A0M3IAJ1_ASCLU	Sodium/potassium-transporting ATPase subunit alpha	1711	0	A0A0K0J331_BRUMA	Sodium/potassium-transporting ATPase subunit alpha	1741	0	A0A3P7SNN6_9BILA	Uncharacterized protein	799	0	A0A0H3TY17_DIRIM	Sarco/endoplasmic reticulum calcium transporting ATPase	102	1e-26	A0A1C9J9X5_9BILA	Cytochrome c oxidase subunit 3	23.5	1.6	A0A1I7VXA6_LOALO	Sodium/potassium-transporting ATPase subunit alpha	1735	0	A0A6M9ZX31_9BILA	NADH:ubiquinone reductase (H(+)-translocating) (EC 7.1.1.2) (NADH dehydrogenase subunit 5)	21.6	4	A0A343B7D9_9BILA	NADH dehydrogenase subunit 2	24.6	0.18	W2U140_NECAM	Sodium/potassium-transporting ATPase subunit alpha	1655	0	A0A158N8L4_ONCVO	Sodium/potassium-transporting ATPase subunit alpha	1742	0
A0A0K0EHV5	Alpha-carbonic anhydrase domain-containing protein	A0A0C2HCP4_9BILA	Carbonic anhydrase (EC 4.2.1.1)	135	1e-38	A0A016TAD1_9BILA	Carbonic anhydrase (EC 4.2.1.1)	167	2e-50	A0A0M3HYF4_ASCLU	Carbonic anhydrase (EC 4.2.1.1)	248	2e-81	A0A0I9N4W9_BRUMA	Carbonic anhydrase (EC 4.2.1.1)	247	2e-82	A0A0R3R023_9BILA	Carbonic anhydrase (EC 4.2.1.1)	247	2e-82	A0A5Q2UT57_DIRIM	Macrophage migration inhibitory factor 1	20.8	4.1	A0A6G8QHM0_9BILA	Macrophage migration inhibitory factor 1	19.2	7.7	A0A1I7VEW2_LOALO	Carbonic anhydrase (EC 4.2.1.1)	253	5e-85	A0A6M9ZZJ8_9BILA	Cytochrome c oxidase subunit 1 (EC 7.1.1.9)	18.5	10	Q9GNW8_9BILA	Major sperm protein	18.9	2.6	W2SK02_NECAM	Carbonic anhydrase (EC 4.2.1.1)	144	2e-42	A0A044SQB5_ONCVO	Carbonic anhydrase (EC 4.2.1.1)	220	2e-72
A0A0K0EHY8	AAA domain-containing protein	A0A0C2FZI8_9BILA	ATPase, AAA family	702	0	A0A016UJ38_9BILA	Vesicle-fusing ATPase (EC 3.6.4.6)	1340	0	A0A0M3IN00_ASCLU	Uncharacterized protein	1084	0	A0A0J9XXY9_BRUMA	Vesicle-fusing ATPase (EC 3.6.4.6)	1377	0	A0A0R3QYK5_9BILA	Vesicle-fusing ATPase (EC 3.6.4.6)	662	0	A0A2Z0UM93_DIRIM	Haf ABC transporter 4	27.7	0.16					A0A1I7VMN6_LOALO	Vesicle-fusing ATPase (EC 3.6.4.6)	1382	0	A0A1B0TRD2_9BILA	Major sperm protein	18.5	9.7	Q9GNW1_ONCVO	Major sperm protein	20	3.1	W2SYU7_NECAM	Vesicle-fusing ATPase (EC 3.6.4.6)	1361	0	A0A044R176_ONCVO	Vesicle-fusing ATPase (EC 3.6.4.6)	1369	0
A0A0K0EI07	Uncharacterized protein	A0A0C2DNA4_9BILA	Phosphopyruvate hydratase (EC 4.2.1.11) (2-phospho-D-glycerate hydro-lyase)	754	0	A0A016RTB2_9BILA	Phosphopyruvate hydratase (EC 4.2.1.11) (2-phospho-D-glycerate hydro-lyase)	754	0	A0A0M3ISN9_ASCLU	Phosphopyruvate hydratase (EC 4.2.1.11) (2-phospho-D-glycerate hydro-lyase)	749	0	A0A8L7SRI0_BRUMA	Enolase, putative	709	0	A0A3P7WA53_9BILA	Phosphopyruvate hydratase (EC 4.2.1.11) (2-phospho-D-glycerate hydro-lyase)	550	0	G8Z3I5_DIRIM	Ferrochelatase (EC 4.99.1.1)	25.4	0.43					A0A1I7W1U6_LOALO	Phosphopyruvate hydratase (EC 4.2.1.11) (2-phospho-D-glycerate hydro-lyase)	713	0	A0A6M9ZYU1_9BILA	Cytochrome b	20.8	2.9	A0A343B7E2_9BILA	Cytochrome b	19.6	2.9	W2TEQ5_NECAM	Phosphopyruvate hydratase (EC 4.2.1.11) (2-phospho-D-glycerate hydro-lyase)	756	0	A0A044QJX2_ONCVO	Phosphopyruvate hydratase (EC 4.2.1.11) (2-phospho-D-glycerate hydro-lyase)	707	0
A0A0K0EI09	Cytochrome b-c1 complex subunit 6	A0A0C2HGW3_9BILA	Cytochrome b-c1 complex subunit 6	98.2	2e-29	A0A016S7Y7_9BILA	Cytochrome b-c1 complex subunit 6	78.6	2e-21	A0A0M3I3M3_ASCLU	UCR_hinge domain-containing protein	81.3	3e-22	A0A0H5SHJ5_BRUMA	Cytochrome b-c1 complex subunit 6	79.7	5e-22	A0A0R3QL99_9BILA	UCR_hinge domain-containing protein	80.1	7e-22	Q27345_DIRIM	Filarial common antigen (Filarial common antigen protein)	73.2	6e-21					A0A1I7W2L0_LOALO	UCR_hinge domain-containing protein	78.6	2e-19									W2TMV5_NECAM	Cyclin protein	97.8	3e-26	A0A044RAW3_ONCVO	Cytochrome b-c1 complex subunit 6	78.6	1e-21
A0A0K0EI10	Uncharacterized protein	A0A0C2CVU0_9BILA	NADH-quinone oxidoreductase chain 2 domain protein	176	6e-57	A0A016RVZ3_9BILA	Uncharacterized protein	336	4e-118	A0A0M3HXB1_ASCLU	Uncharacterized protein	330	2e-116	A0A7I4KGB0_BRUMA	NADH-ubiquinone oxidoreductase 24 kDa subunit, mitochondrial, putative	317	4e-111	A0A3P7U1X0_9BILA	Uncharacterized protein	311	1e-108	Q9GQ90_DIRIM	Chitin synthase (EC 2.4.1.16)	21.2	4.9	A0A1C9J9Y6_9BILA	NADH dehydrogenase subunit 6	21.6	1	A0A1I7VFA0_LOALO	NADH-ubiquinone oxidoreductase 24 kDa subunit	318	1e-111	A0A6M9ZZ56_9BILA	NADH dehydrogenase subunit 6	18.5	5.4					W2TM18_NECAM	NADH-quinone oxidoreductase, E subunit	320	5e-112	A0A044S7X9_ONCVO	Uncharacterized protein	313	1e-109
A0A0K0EI15	Uncharacterized protein	A0A0C2DHW3_9BILA	Enoyl-CoA hydratase/isomerase family protein	335	1e-116	A0A016TE11_9BILA	Uncharacterized protein	403	3e-143	A0A0M3HWW1_ASCLU	Uncharacterized protein	314	3e-108	A0A5S6PQH8_BRUMA	BMA-ECH-6	324	3e-112	A0A0R3QS17_9BILA	Uncharacterized protein	296	6e-101	Q8T655_DIRIM	Chitin synthase (EC 2.4.1.16)	21.2	5.3	A0A0B4RXL7_9BILA	Cytochrome c oxidase subunit 1 (EC 7.1.1.9)	20.4	3.2	A0A1I7VP35_LOALO	Uncharacterized protein	244	1e-82	A0A7D0TP01_9BILA	Cytochrome c oxidase subunit 1 (EC 7.1.1.9)	21.6	0.68	A0A140IN09_9RICK	60 kDa chaperonin	20.4	1	W2TRX4_NECAM	Enoyl-CoA hydratase/isomerase family protein	391	4e-138	A0A2K6VYZ7_ONCVO	Uncharacterized protein	332	2e-115
A0A0K0EI19	Uncharacterized protein	A0A0C2H496_9BILA	Sodium / potassium ATPase beta chain	241	2e-79	A0A016TA70_9BILA	Uncharacterized protein	254	4e-84	A0A0M3HI70_ASCLU	Uncharacterized protein	32	0.023	A0A7I4KHJ1_BRUMA	Bm4435	357	2e-123	A0A3P7VYU9_9BILA	Uncharacterized protein	301	8e-103	Q70US0_DIRIM	NADH-ubiquinone oxidoreductase chain 1 (EC 7.1.1.2)	23.5	1.1	A0A6B9XLA0_9BILA	20/22 kDa protein	21.2	2.6	A0A1I7V725_LOALO	Sodium/potassium ATPase subunit beta	358	2e-124					A0A343B7E5_9BILA	NADH-ubiquinone oxidoreductase chain 1 (EC 7.1.1.2)	20.4	1.5	W2SJY6_NECAM	Sodium / potassium ATPase beta chain	386	2e-135	A0A2K6VWV1_ONCVO	Uncharacterized protein	361	1e-125
A0A0K0EI70	Uncharacterized protein	A0A0C2D415_9BILA	NADH dehydrogenase [ubiquinone] 1 beta subcomplex subunit 6 (Complex I-B17) (NADH-ubiquinone oxidoreductase B17 subunit)	276	6e-89	A0A016VVB7_9BILA	NADH dehydrogenase [ubiquinone] 1 beta subcomplex subunit 6 (Complex I-B17) (NADH-ubiquinone oxidoreductase B17 subunit)	297	2e-103	A0A0M3I9J4_ASCLU	NADH dehydrogenase [ubiquinone] 1 beta subcomplex subunit 6 (Complex I-B17) (NADH-ubiquinone oxidoreductase B17 subunit)	303	2e-106	A0A0K0JSV6_BRUMA	NADH dehydrogenase [ubiquinone] 1 beta subcomplex subunit 6 (Complex I-B17) (NADH-ubiquinone oxidoreductase B17 subunit)	238	2e-80	A0A0R3Q318_9BILA	NADH dehydrogenase [ubiquinone] 1 beta subcomplex subunit 6 (Complex I-B17) (NADH-ubiquinone oxidoreductase B17 subunit)	237	3e-80	1CPX_DIRIM	1-Cys peroxiredoxin (EC 1.11.1.-) (1-CysPxn) (Thioredoxin peroxidase)	21.2	3.2	A0A6G8QHH1_9BILA	Thioredoxin peroxidase	20.4	2.8	A0A1I7W2H1_LOALO	NADH dehydrogenase [ubiquinone] 1 beta subcomplex subunit 6 (Complex I-B17) (NADH-ubiquinone oxidoreductase B17 subunit)	235	2e-79					A0A343B7E7_9BILA	Cytochrome-c oxidase (EC 7.1.1.9) (Cytochrome c oxidase polypeptide II)	16.9	8.8	W2TKZ2_NECAM	NADH dehydrogenase [ubiquinone] 1 beta subcomplex subunit 6 (Complex I-B17) (NADH-ubiquinone oxidoreductase B17 subunit)	269	2e-85	A0A044R3U1_ONCVO	NADH dehydrogenase [ubiquinone] 1 beta subcomplex subunit 6 (Complex I-B17) (NADH-ubiquinone oxidoreductase B17 subunit)	241	1e-81
A0A0K0EI90	Uncharacterized protein	A0A0C2E2G9_9BILA	Uncharacterized protein	166	9e-51	A0A016VUF1_9BILA	Uncharacterized protein	136	2e-38	A0A0M3I5K2_ASCLU	Uncharacterized protein	236	6e-78	A0A8L7YNX7_BRUMA	Major allergen	197	4e-63	A0A0R3QQU0_9BILA	Uncharacterized protein	79.3	3e-18	I0DFK5_DIRIM	BK channel (Maxi K channel)	21.2	5.1	A0A141CQS3_9BILA	Cytochrome b	20	5.3	A0A1I7VKN0_LOALO	Uncharacterized protein	186	1e-58	A0A6M9ZWL6_9BILA	ATP synthase F0 subunit 6	20.4	1.9	A0A343B7E2_9BILA	Cytochrome b	20.4	1.2	W2TQZ2_NECAM	Uncharacterized protein	103	7e-28	A0A044U0T6_ONCVO	Uncharacterized protein	126	3e-36
A0A0K0EI97	Uncharacterized protein	A0A0C2FRJ4_9BILA	Putative DEAD-box helicase 1	512	0	A0A016V8E4_9BILA	RNA helicase (EC 3.6.4.13)	397	3e-138	A0A0M3HZQ9_ASCLU	RNA helicase (EC 3.6.4.13)	642	0	A0A0K0IYM5_BRUMA	RNA helicase (EC 3.6.4.13)	728	0	A0A3P7TVR7_9BILA	RNA helicase (EC 3.6.4.13)	681	0	O18348_DIRIM	Cysteine protease	24.6	0.67	A0A6G8QHH1_9BILA	Thioredoxin peroxidase	23.5	0.75	A0A1I7W3Z4_LOALO	RNA helicase (EC 3.6.4.13)	727	0					A0A343B7E3_9BILA	Cytochrome c oxidase subunit 3	20	2.5	W2TQU2_NECAM	RNA helicase (EC 3.6.4.13)	692	0	A0A044T0S0_ONCVO	RNA helicase (EC 3.6.4.13)	729	0
A0A0K0EIC4	Uncharacterized protein	A0A0C2GXA8_9BILA	Selenium binding protein	214	4e-66	A0A016UTN9_9BILA	Methanethiol oxidase (EC 1.8.3.4)	430	4e-149	A0A0M3HRJ0_ASCLU	Uncharacterized protein	442	4e-152	A0A1P6C3Y0_BRUMA	BMA-UNC-68, isoform i; BMA-UNC-68, isoform j (BMA-UNC-68, isoform n)	30.4	1.3	A0A0R3QT05_9BILA	Cyclin N-terminal domain-containing protein	30.4	0.93	F1B858_DIRIM	Heat shock protein 60	24.6	0.35	A0A6B9XQ20_9BILA	Galectin	21.9	2.6	A0A1I7VVC7_LOALO	Cyclin N-terminal domain-containing protein	31.6	0.44									W2TLZ1_NECAM	Selenium binding protein	250	7e-78	A0A2K6WHK4_ONCVO	tRNA (guanine-N(7)-)-methyltransferase non-catalytic subunit (WD repeat-containing protein 4 homolog)	30.8	0.7
A0A0K0EIG3	CYTOSOL_AP domain-containing protein	A0A0C2GG44_9BILA	Cytosol aminopeptidase family, catalytic domain protein	173	2e-53	A0A016SRL1_9BILA	CYTOSOL_AP domain-containing protein	172	6e-52	A0A0M3HZ12_ASCLU	CYTOSOL_AP domain-containing protein	158	4e-47	A0A5S6PRS3_BRUMA	CYTOSOL_AP domain-containing protein	148	2e-43	A0A0R3QRJ9_9BILA	Uncharacterized protein	83.6	4e-22	Q70GM3_DIRIM	Ligand-gated chloride channel subunit	20.8	2.8					A0A1I7VSK3_LOALO	Aminopeptidase in chromosome V	148	2e-43					A0A343B7E4_9BILA	NADH dehydrogenase subunit 4L	20.8	0.21	W2T629_NECAM	Cytosol aminopeptidase family, catalytic domain protein	170	3e-52	A0A044UJM7_ONCVO	CYTOSOL_AP domain-containing protein	150	5e-44
A0A0K0EIK4	S5 DRBM domain-containing protein	A0A0C2CUE4_9BILA	40S ribosomal protein S2	369	1e-130	A0A016UJ00_9BILA	40S ribosomal protein S2	372	5e-129	A0A0M3I0P7_ASCLU	40S ribosomal protein S2	365	1e-129	A0A0J9Y3C2_BRUMA	40S ribosomal protein S2	375	5e-133	A0A0R3QSU9_9BILA	S5 DRBM domain-containing protein	167	9e-53	Q6KFY9_DIRIM	Cuticlin protein	21.2	4.8					A0A1I7VVT5_LOALO	40S ribosomal protein S2	376	2e-133					A0A140IN09_9RICK	60 kDa chaperonin	20.4	0.98	W2T2A6_NECAM	40S ribosomal protein S2	374	7e-133	A0A044TK27_ONCVO	40S ribosomal protein S2	376	3e-133
A0A0K0EIL3	Uncharacterized protein	A0A0C2BMS6_9BILA	Uncharacterized protein	100	6e-29	A0A016SNC0_9BILA	Uncharacterized protein	169	2e-55	A0A0M3IKK4_ASCLU	Uncharacterized protein	143	2e-45	A0A1P6BWS2_BRUMA	Bm2904	67.8	1e-15	A0A0R3QA96_9BILA	Uncharacterized protein	67.8	7e-16	A0A2Z0UWE9_DIRIM	p-glycoprotein 3	21.2	2.1	A0A6B9XQE8_9BILA	Fructose-bisphosphate aldolase (EC 4.1.2.13)	20	2.6	A0A1I7VV18_LOALO	Uncharacterized protein	73.6	1e-17					Q9GNW7_9BILA	Major sperm protein	16.5	7.4	W2T9K3_NECAM	Uncharacterized protein	168	4e-55	A0A044UH02_ONCVO	Uncharacterized protein	73.6	5e-18
A0A0K0EIN5	Uncharacterized protein	A0A0C2GSG3_9BILA	Thrombospondin type 1 domain protein	716	0	A0A016VNU9_9BILA	Uncharacterized protein	1558	0	A0A0M3HZX1_ASCLU	Uncharacterized protein	809	0	A0A8L7TI56_BRUMA	Uncharacterized protein	1795	0	A0A0R3QI75_9BILA	Uncharacterized protein	170	2e-48	Q23951_DIRIM	p27	28.9	0.13	A0A6B9XQE8_9BILA	Fructose-bisphosphate aldolase (EC 4.1.2.13)	28.5	0.12	A0A1I7VRL1_LOALO	Uncharacterized protein	1684	0	A0A6M9ZX40_9BILA	Cytochrome-c oxidase (EC 7.1.1.9) (Cytochrome c oxidase polypeptide II)	22.7	3.1	A0A343B7E7_9BILA	Cytochrome-c oxidase (EC 7.1.1.9) (Cytochrome c oxidase polypeptide II)	23.5	0.89	W2SHX3_NECAM	Kunitz/Bovine pancreatic trypsin inhibitor domain protein	509	1e-154	A0A044U6P4_ONCVO	Uncharacterized protein	1532	0
A0A0K0EIQ6	Ubiquitin-like domain-containing protein	A0A0C2C591_9BILA	Ubiquitin family protein	154	2e-50	A0A016VZV7_9BILA	Ubiquitin-60S ribosomal protein L40	246	4e-86	A0A0M3I109_ASCLU	Uncharacterized protein	151	2e-48	A0A5S6PA72_BRUMA	Ubiquitin-60S ribosomal protein L40	243	3e-85	A0A0R3QAN2_9BILA	Ubiquitin-like domain-containing protein	45.1	3e-07	A0A2Z0UZ58_DIRIM	p-glycoprotein 10	20.4	3.7	A0A6B9XQ20_9BILA	Galectin	18.5	6.2	A0A1I7W4Z0_LOALO	Ubiquitin-60S ribosomal protein L40	248	3e-87					A0A140IN09_9RICK	60 kDa chaperonin	17.7	2.6	W2TDZ1_NECAM	Ubiquitin-60S ribosomal protein L40	246	2e-86	A0A2K6WJ41_ONCVO	Ubiquitin-60S ribosomal protein L40	235	2e-76
A0A0K0EIU9	Uncharacterized protein	A0A0C2FD66_9BILA	Chaperone protein DnaK	1073	0	A0A016VWJ2_9BILA	Uncharacterized protein	1077	0	A0A0M3IJC0_ASCLU	Uncharacterized protein	706	0	A0A8L7SQ77_BRUMA	Bm13662, isoform b	1050	0	A0A0R3QZ47_9BILA	Uncharacterized protein	1004	0	Q23954_DIRIM	Heat shock protein 70	277	6e-90	A0A0U2SKQ2_9BILA	Putative heat shock 70 kDa protein	186	2e-58	A0A1I7VRG1_LOALO	Chaperone DnaK	1054	0	A0A6M9ZX31_9BILA	NADH:ubiquinone reductase (H(+)-translocating) (EC 7.1.1.2) (NADH dehydrogenase subunit 5)	20.4	5.9	A0A0U2S8D1_9BILA	Putative heat shock 70 kDa protein	181	2e-57	W2T0P4_NECAM	Chaperone protein DnaK	1056	0	A0A044UF99_ONCVO	Uncharacterized protein	1052	0
A0A0K0EIW9	Uncharacterized protein	A0A0C2F963_9BILA	I-EGF_1 domain-containing protein	177	1e-53	A0A016T9N6_9BILA	INB domain-containing protein	368	7e-125	A0A0M3IG53_ASCLU	EGF_2 domain-containing protein	428	8e-147	A0A8L7SWU5_BRUMA	EGF-like domain containing protein	432	2e-148	A0A0R3Q8Z7_9BILA	Integrin beta	71.6	3e-14	Q2VMT7_DIRIM	Serine protease inhibitor 1	21.2	5.8	A0A411N1B1_9BILA	Serine protease inhibitor 1	21.2	2.7	A0A1I7VTQ3_LOALO	EGF_2 domain-containing protein	298	2e-97					A0A343B7E1_9BILA	Cytochrome c oxidase subunit 1 (EC 7.1.1.9)	18.5	9	W2SHC7_NECAM	EGF-like domain protein	248	1e-78	A0A044SFF3_ONCVO	INB domain-containing protein	431	2e-147
A0A0K0EJ28	Tubulin beta chain	A3FKG1_9BILA	Tubulin beta chain	820	0	A0A016SLE6_9BILA	Tubulin beta chain	830	0	A0A0M3I0Y5_ASCLU	Tubulin beta chain	788	0	A0A8L7TKS1_BRUMA	Tubulin beta chain	840	0	A0A0R3R1X9_9BILA	Tubulin beta chain	772	0	O61357_DIRIM	Tubulin beta chain	807	0	A0A7U3TT46_9BILA	Cytochrome c oxidase subunit 1 (EC 7.1.1.9)	23.5	0.61	A0A1I7VJQ7_LOALO	Tubulin beta chain	833	0	A0A6M9ZZJ8_9BILA	Cytochrome c oxidase subunit 1 (EC 7.1.1.9)	22.3	0.99	A0A343B7E1_9BILA	Cytochrome c oxidase subunit 1 (EC 7.1.1.9)	21.9	0.67	W2T758_NECAM	Tubulin beta chain	815	0	A0A044S6H7_ONCVO	Tubulin beta chain	840	0
A0A0K0EJ57	Uncharacterized protein	A0A0C2GTZ2_9BILA	Uncharacterized protein	127	8e-39	A0A016V876_9BILA	Uncharacterized protein	128	9e-39	A0A0M3I3X2_ASCLU	Uncharacterized protein	121	1e-36	A0A8L7T8R0_BRUMA	Uncharacterized protein	119	6e-36	A0A0R3QQX7_9BILA	Uncharacterized protein	62.4	2e-14	Q70US2_DIRIM	Cytochrome c oxidase subunit 3	22.7	0.52	A0A1C9J9X5_9BILA	Cytochrome c oxidase subunit 3	20.4	1.8	A0A1I7W226_LOALO	F-box domain-containing protein	107	2e-28	A0A6M9ZYU1_9BILA	Cytochrome b	22.3	0.19	A0A343B7E2_9BILA	Cytochrome b	21.2	0.22	W2SZP2_NECAM	Uncharacterized protein	82.8	1e-21	A0A044SQ43_ONCVO	Uncharacterized protein	84.7	5e-22
A0A0K0EJG1	Uncharacterized protein	A0A0C2H6G2_9BILA	Eukaryotic porin	125	4e-35	A0A016V0B7_9BILA	Voltage-dependent anion-selective channel protein 3	197	2e-57	A0A0M3I4Q7_ASCLU	Uncharacterized protein	32	0.13	A0A8L7T9F7_BRUMA	Probable voltage-dependent anion-selective channel, putative	200	1e-63	A0A0R3QQL6_9BILA	Voltage-dependent anion-selective channel protein 3	200	4e-63	A0A8K0ZUU4_DIRIM	Cytochrome c oxidase subunit I	21.9	2.8	A0A0B6VJA1_9BILA	Cytochrome c oxidase subunit 1 (EC 7.1.1.9)	21.9	1.3	A0A1I7W0Z8_LOALO	Voltage-dependent anion-selective channel protein 3	197	4e-62	A0A6M9ZZJ8_9BILA	Cytochrome c oxidase subunit 1 (EC 7.1.1.9)	21.9	0.69	A0A140IN09_9RICK	60 kDa chaperonin	26.6	0.011	W2SUG0_NECAM	Voltage-dependent anion-selective channel protein 3	205	2e-65	A0A044T7P5_ONCVO	Voltage-dependent anion-selective channel protein 3	203	6e-65
A0A0K0EJN5	ETF domain-containing protein	A0A0C2FWS1_9BILA	Electron transfer flavoprotein FAD-binding domain protein	240	5e-80	A0A016W1P8_9BILA	Electron transfer flavoprotein subunit alpha (Alpha-ETF)	394	3e-138	A0A0M3HY14_ASCLU	Uncharacterized protein	33.1	0.061	A0A0K0J075_BRUMA	Electron transfer flavoprotein subunit alpha (Alpha-ETF)	368	6e-128	A0A0R3QP79_9BILA	ETF domain-containing protein	369	7e-127	Q70GM3_DIRIM	Ligand-gated chloride channel subunit	24.6	0.56	A0A0U2UFZ6_9BILA	DNA-directed RNA polymerase (EC 2.7.7.6)	19.6	9.3	A0A1I7VD76_LOALO	Electron transfer flavoprotein subunit alpha (Alpha-ETF)	350	4e-121					A0A343B7D8_9BILA	NADH:ubiquinone reductase (H(+)-translocating) (EC 7.1.1.2) (NADH dehydrogenase subunit 5)	20	1.9	W2TP12_NECAM	Electron transfer flavoprotein	183	1e-57	A0A044S2G5_ONCVO	Electron transfer flavoprotein subunit alpha (Alpha-ETF)	374	2e-130
A0A0K0EJQ3	Uncharacterized protein	A0A0C2CT32_9BILA	Succinate dehydrogenase cytochrome b560 subunit, mitochondrial	91.3	3e-24	A0A016UFX7_9BILA	Succinate dehydrogenase cytochrome b560 subunit, mitochondrial	158	1e-49	A0A0M3IC71_ASCLU	Succinate dehydrogenase cytochrome b560 subunit, mitochondrial	176	2e-53	A0A0K0JJQ0_BRUMA	Succinate dehydrogenase cytochrome b560 subunit, mitochondrial	152	2e-47	A0A0R3QMM1_9BILA	Succinate dehydrogenase cytochrome b560 subunit, mitochondrial	97.8	4e-27	A0A2Z0UM93_DIRIM	Haf ABC transporter 4	20.4	5.2	A0A1C9JA09_9BILA	NADH-ubiquinone oxidoreductase chain 4 (EC 7.1.1.2)	18.9	8.4	A0A1I7VAG2_LOALO	Succinate dehydrogenase cytochrome b560 subunit, mitochondrial	168	1e-53					A0A343B7E0_9BILA	NADH-ubiquinone oxidoreductase chain 4 (EC 7.1.1.2)	19.2	1.5	W2TP06_NECAM	Succinate dehydrogenase cytochrome b560 subunit, mitochondrial	181	6e-59	A0A158N8N8_ONCVO	Succinate dehydrogenase cytochrome b560 subunit, mitochondrial	152	1e-47
A0A0K0EJS9	Uncharacterized protein	A0A0C2GR17_9BILA	28S ribosomal protein S31, mitochondrial (EC 1.1.1.37) (Malate dehydrogenase, mitochondrial)	429	3e-148	A0A016V7L9_9BILA	Malate dehydrogenase (EC 1.1.1.37)	430	4e-152	A0A0M3IVS5_ASCLU	Malate dehydrogenase (EC 1.1.1.37)	45.4	4e-06	A0A8L7SQV8_BRUMA	Malate dehydrogenase	469	9e-168	A0A3P7X2D5_9BILA	Malate dehydrogenase (EC 1.1.1.37)	345	2e-120	A0A2Z0UZ58_DIRIM	p-glycoprotein 10	22.7	2	A0A6G8QHH1_9BILA	Thioredoxin peroxidase	19.6	8.4	A0A1I7VM37_LOALO	Malate dehydrogenase (EC 1.1.1.37)	463	2e-165	A0A6M9ZX40_9BILA	Cytochrome-c oxidase (EC 7.1.1.9) (Cytochrome c oxidase polypeptide II)	19.2	6.3	A0A343B7E1_9BILA	Cytochrome c oxidase subunit 1 (EC 7.1.1.9)	21.6	0.59	W2TMQ2_NECAM	Malate dehydrogenase (EC 1.1.1.37)	398	4e-140	A0A2K6WIX3_ONCVO	Malate dehydrogenase (EC 1.1.1.37)	474	8e-170
A0A0K0EJT4	Uncharacterized protein	A0A0C2H395_9BILA	Acetyl-CoA C-acetyltransferase	596	0	A0A016THN5_9BILA	Uncharacterized protein	516	0	A0A0M3IH54_ASCLU	Uncharacterized protein	405	1e-134	A0A5S6PDC9_BRUMA	Uncharacterized protein	612	0	A0A0R3QB52_9BILA	Thiolase_N domain-containing protein	344	3e-117	Q36744_DIRIM	Succinate dehydrogenase [ubiquinone] flavoprotein subunit, mitochondrial (EC 1.3.5.1)	22.7	3.3	A0A7U3T9I1_9BILA	Cytochrome c oxidase subunit 1 (EC 7.1.1.9)	20.4	6.9	A0A1I7VT72_LOALO	Long-chain 3-ketoacyl-CoA thiolase	623	0					A0A343B7E0_9BILA	NADH-ubiquinone oxidoreductase chain 4 (EC 7.1.1.2)	22.3	0.47	W2TZA0_NECAM	Acetyl-CoA C-acetyltransferase	635	0	A0A044V384_ONCVO	Uncharacterized protein	614	0
A0A0K0EJV8	Uncharacterized protein	A0A0C2GPK5_9BILA	I/LWEQ domain protein	952	0	A0A016V945_9BILA	Uncharacterized protein	2532	0	A0A0M3I6F8_ASCLU	PH domain-containing protein	51.6	2e-06	A0A0J9Y905_BRUMA	BMA-TLN-1, isoform a (BMA-TLN-1, isoform b)	2771	0	A0A3P7U526_9BILA	VBS domain-containing protein	1306	0	A0A2Z0TLV3_DIRIM	p-glycoprotein 11	25.8	2.2	A0A6G8QHP0_9BILA	Leucyl aminopeptidase	23.5	4.2	A0A1I7VMR8_LOALO	I/LWEQ domain-containing protein	2169	0					A0A0U2S8D1_9BILA	Putative heat shock 70 kDa protein	21.6	3.4	W2TJU1_NECAM	I/LWEQ domain protein	1244	0	A0A044SUY0_ONCVO	Uncharacterized protein	2742	0
A0A0K0EJW7	Uncharacterized protein	A0A0C2GE51_9BILA	Uncharacterized protein	150	9e-46	A0A016V882_9BILA	Uncharacterized protein	204	6e-67	A0A0M3IT68_ASCLU	Uncharacterized protein	116	1e-33	A0A8L7T3R9_BRUMA	24 kDa secreted protein, putative	167	1e-52	A0A0R3QEI6_9BILA	Uncharacterized protein	27.7	1.2	P91611_DIRIM	p22U	176	3e-58					A0A1I7W5J1_LOALO	Uncharacterized protein	161	1e-50	A0A6M9ZX40_9BILA	Cytochrome-c oxidase (EC 7.1.1.9) (Cytochrome c oxidase polypeptide II)	18.5	5.4	A0A343B7E7_9BILA	Cytochrome-c oxidase (EC 7.1.1.9) (Cytochrome c oxidase polypeptide II)	21.2	0.44	W2TL78_NECAM	Uncharacterized protein	182	1e-58	O18532_ONCVO	22 upper	163	3e-51
A0A0K0EJX1	Aldedh domain-containing protein	A0A0C2DUE7_9BILA	Probable methylmalonate-semialdehyde dehydrogenase [acylating], mitochondrial (EC 1.2.1.18) (EC 1.2.1.27)	510	0	A0A016WPM7_9BILA	Probable methylmalonate-semialdehyde dehydrogenase [acylating], mitochondrial (EC 1.2.1.18) (EC 1.2.1.27)	786	0	A0A0M3IG38_ASCLU	Probable methylmalonate-semialdehyde dehydrogenase [acylating], mitochondrial (EC 1.2.1.18) (EC 1.2.1.27)	576	0	A0A8L7T548_BRUMA	Succinate semialdehyde dehydrogenase, mitochondrial, putative	204	7e-60	A0A3P7SLW2_9BILA	Aldedh domain-containing protein	197	1e-57	I3WTW4_DIRIM	Fructose-bisphosphate aldolase (EC 4.1.2.13)	23.5	1.8	A0A7S9HFT0_9BILA	NADH:ubiquinone reductase (H(+)-translocating) (EC 7.1.1.2)	20	4.5	A0A1I7V626_LOALO	Aldehyde dehydrogenase	195	4e-55					A0A140INC3_9RICK	Cell division protein FtsZ	18.5	7.5	W2TUB1_NECAM	Probable methylmalonate-semialdehyde dehydrogenase [acylating], mitochondrial (EC 1.2.1.18) (EC 1.2.1.27)	721	0	A0A2K6VJ94_ONCVO	Aldedh domain-containing protein	198	1e-57
A0A0K0EJZ6	Uncharacterized protein	A0A0C2GP85_9BILA	Phosphoenolpyruvate carboxykinase (GTP) (EC 4.1.1.32)	808	0	A0A016UFM9_9BILA	Phosphoenolpyruvate carboxykinase (GTP) (EC 4.1.1.32)	1149	0	A0A0M3HVF2_ASCLU	Phosphoenolpyruvate carboxykinase (GTP) (EC 4.1.1.32)	1056	0	A0A8L7T9I6_BRUMA	Phosphoenolpyruvate carboxykinase [GTP], putative	954	0	A0A0R3QZI0_9BILA	Phosphoenolpyruvate carboxykinase (GTP) (EC 4.1.1.32)	903	0	MYSP_DIRIM	Paramyosin	24.6	1.2	A0A0U2UFZ6_9BILA	DNA-directed RNA polymerase (EC 2.7.7.6)	23.1	1.5	A0A1I7W580_LOALO	Phosphoenolpyruvate carboxykinase (GTP) (EC 4.1.1.32)	956	0					A0A343B7E0_9BILA	NADH-ubiquinone oxidoreductase chain 4 (EC 7.1.1.2)	31.2	0.002	W2SX74_NECAM	Phosphoenolpyruvate carboxykinase (GTP) (EC 4.1.1.32)	1066	0	A0A044S0T2_ONCVO	Phosphoenolpyruvate carboxykinase (GTP) (EC 4.1.1.32)	962	0
A0A0K0EK08	Uncharacterized protein	A0A0C2F5E6_9BILA	60s Acidic ribosomal protein	102	4e-30	A0A016VKC4_9BILA	Uncharacterized protein	92	6e-25	A0A0M3HNC0_ASCLU	Uncharacterized protein	115	3e-35	A0A0H5S275_BRUMA	60S acidic ribosomal protein P1, putative (BMA-RLA-1)	105	3e-31	A0A0R3R6H6_9BILA	Uncharacterized protein	105	2e-31	I3WTW3_DIRIM	Actin	21.6	0.93					A0A1I7VB74_LOALO	Acidic ribosomal protein 1	111	1e-33	A0A6M9ZX31_9BILA	NADH:ubiquinone reductase (H(+)-translocating) (EC 7.1.1.2) (NADH dehydrogenase subunit 5)	18.1	3.3	A0A343B7D8_9BILA	NADH:ubiquinone reductase (H(+)-translocating) (EC 7.1.1.2) (NADH dehydrogenase subunit 5)	19.6	0.64	W2TJN6_NECAM	60s Acidic ribosomal protein	111	3e-31	A0A044S0E9_ONCVO	Uncharacterized protein	100	4e-29
A0A0K0EK11	Prohibitin	A0A0C2G224_9BILA	Prohibitin	465	2e-168	A0A016VL40_9BILA	Prohibitin	404	4e-144	A0A0M3HNB8_ASCLU	Prohibitin	437	2e-157	A0A0J9YC91_BRUMA	Prohibitin	409	3e-146	A0A0R3R262_9BILA	Prohibitin	149	3e-46	Q9NGY2_DIRIM	Intermediate filament protein	26.9	0.07					A0A1I7VB78_LOALO	Prohibitin	412	1e-147	A0A6M9ZYU1_9BILA	Cytochrome b	20.4	2.2	A0A140IN09_9RICK	60 kDa chaperonin	20	1.6	W2TLW0_NECAM	Prohibitin	462	4e-167	A0A044S0D1_ONCVO	Prohibitin	405	2e-144
A0A0K0EK17	Uncharacterized protein	A0A0C2H7X7_9BILA	Ribosomal protein S19e	176	4e-58	A0A016SY00_9BILA	Uncharacterized protein	178	7e-58	A0A0M3HXW7_ASCLU	Uncharacterized protein	172	4e-56	A0A0K0J045_BRUMA	40S ribosomal protein S19S, putative (Bm14060)	192	1e-64	A0A0R3QK42_9BILA	Uncharacterized protein	192	8e-65	F1B859_DIRIM	p-glycoprotein	22.7	0.35					A0A1I7V6J8_LOALO	40S ribosomal protein S19S	187	1e-62	A0A6M9ZYU1_9BILA	Cytochrome b	18.1	5.3	A0A343B7E2_9BILA	Cytochrome b	18.1	2.4	W2T4A9_NECAM	Ribosomal protein S19e	177	2e-58	A0A044S4H7_ONCVO	Uncharacterized protein	193	7e-65
A0A0K0EK34	Uncharacterized protein	A0A0C2CJG9_9BILA	Glutathione S-transferase protein	164	2e-51	A0A016TEL2_9BILA	Uncharacterized protein	171	2e-54	A0A0M3HW22_ASCLU	Uncharacterized protein	185	4e-60	A0A0H5S7P0_BRUMA	Glutathione S-transferase (EC 2.5.1.18) (GST class-pi)	92.8	9e-24	A0A0R3R272_9BILA	Glutathione S-transferase (EC 2.5.1.18) (GST class-pi)	70.9	1e-15	GSTP_DIRIM	Glutathione S-transferase (EC 2.5.1.18) (GST class-pi)	77.4	6e-20	A0A6G8QHH1_9BILA	Thioredoxin peroxidase	21.6	1.1	A0A1I7VGT6_LOALO	GST N-terminal domain-containing protein	70.9	9e-16					A0A140IN09_9RICK	60 kDa chaperonin	18.9	2.4	W2T346_NECAM	Glutathione S-transferase protein	154	1e-45	GST1_ONCVO	Glutathione S-transferase 1 (EC 2.5.1.18)	87.4	1e-21
A0A0K0EKC5	Uncharacterized protein	A0A0C2H465_9BILA	NADH-ubiquinone oxidoreductase 75 kDa subunit, mitochondrial	906	0	A0A016RVP6_9BILA	NADH-ubiquinone oxidoreductase 75 kDa subunit, mitochondrial	986	0	A0A0M3ILK2_ASCLU	60S ribosomal export protein NMD3	30.4	1.7	A0A0K0JNQ8_BRUMA	NADH-ubiquinone oxidoreductase 75 kDa subunit, mitochondrial	941	0	A0A3P7UDW0_9BILA	NADH-ubiquinone oxidoreductase 75 kDa subunit, mitochondrial	899	0	A0A0H3TY16_DIRIM	Phosphofructokinase	26.2	0.34	A0A6G8QHH1_9BILA	Thioredoxin peroxidase	22.3	3.2	A0A1I7VQW2_LOALO	NADH-ubiquinone oxidoreductase 75 kDa subunit, mitochondrial	944	0					Q9GNW1_ONCVO	Major sperm protein	20.4	2	W2TM84_NECAM	NADH-ubiquinone oxidoreductase 75 kDa subunit, mitochondrial	971	0	A0A2K6WAS3_ONCVO	NADH-ubiquinone oxidoreductase 75 kDa subunit, mitochondrial	939	0
A0A0K0EKD4	Pyruvate carboxylase	A0A0C2DBF3_9BILA	Putative pyruvate carboxylase	1112	0	A0A016VI09_9BILA	Pyruvate carboxylase (EC 6.4.1.1)	1715	0	A0A0M3IH84_ASCLU	Uncharacterized protein	518	1e-172	A0A8L7TE08_BRUMA	BMA-POD-2	233	2e-62	A0A3P7X9P8_9BILA	Uncharacterized protein	288	1e-86	Q965D8_DIRIM	Cuticular antigen	22.3	8.2					A0A1I7W5T7_LOALO	Carboxyl transferase domain-containing protein	238	4e-64					A0A140IN09_9RICK	60 kDa chaperonin	23.5	0.52	W2TTY6_NECAM	Pyruvate carboxylase (EC 6.4.1.1)	1328	0	A0A044TMT1_ONCVO	Uncharacterized protein	244	6e-66
A0A0K0EKE1	Uncharacterized protein	A0A0C2DKC9_9BILA	Uncharacterized protein	191	1e-62	A0A016VC78_9BILA	Uncharacterized protein	221	1e-72	A0A0M3IR79_ASCLU	Uncharacterized protein	54.3	2e-09	A0A5S6PI48_BRUMA	Uncharacterized protein	314	2e-109	A0A0R3R0J0_9BILA	Uncharacterized protein	295	1e-102	Q8ST32_DIRIM	Nuclear receptor RXR	22.7	1.3	A0A1C9J9X5_9BILA	Cytochrome c oxidase subunit 3	19.6	6.2	A0A1I7V6H3_LOALO	Uncharacterized protein	317	2e-110					A0A343B7E3_9BILA	Cytochrome c oxidase subunit 3	21.9	0.29	W2T4Q1_NECAM	Uncharacterized protein	384	2e-136	A0A2K6VRV9_ONCVO	Uncharacterized protein	318	6e-111
A0A0K0EKF9	Uncharacterized protein	A0A0C2GJL2_9BILA	PDZ/DHR/GLGF domain protein	52.8	1e-09	A0A016WWH3_9BILA	PDZ domain-containing protein	59.3	3e-10	A0A0M3I123_ASCLU	Oxidored_FMN domain-containing protein	29.3	0.81	A0A0K0JTD0_BRUMA	Bm7673 (PDZ domain-containing protein)	54.7	5e-09	A0A0R3QW01_9BILA	PDZ domain-containing protein	52	5e-09	I3WTW5_DIRIM	Glyceraldehyde-3-phosphate dehydrogenase (EC 1.2.1.12)	23.5	0.68					A0A1I7VA59_LOALO	PDZ domain-containing protein	38.1	0.001	A0A6M9ZZJ8_9BILA	Cytochrome c oxidase subunit 1 (EC 7.1.1.9)	21.2	1	A0A343B7E6_9BILA	ATP synthase F0 subunit 6	17.7	5.7	W2SRT7_NECAM	PDZ/DHR/GLGF domain protein	60.5	5e-11	A0A044VIW9_ONCVO	PDZ domain-containing protein	51.6	6e-08
A0A0K0EKK3	B12-binding domain-containing protein	A0A0C2D5D9_9BILA	Methylmalonyl-CoA mutase (EC 5.4.99.2)	1181	0	A0A016VC16_9BILA	Methylmalonyl-CoA mutase (EC 5.4.99.2)	1169	0	A0A0M3IVA6_ASCLU	METMALONYL_COA_MUTASE domain-containing protein	402	6e-135	A0A0H5S1Q3_BRUMA	DNA topoisomerase (EC 5.6.2.1)	30.4	2.3	A0A0R3RBK4_9BILA	Uncharacterized protein	28.5	3.1	Q36744_DIRIM	Succinate dehydrogenase [ubiquinone] flavoprotein subunit, mitochondrial (EC 1.3.5.1)	23.5	3.2					A0A1I7VKR2_LOALO	DNA topoisomerase (EC 5.6.2.1)	32	0.61	A0A6M9ZZJ8_9BILA	Cytochrome c oxidase subunit 1 (EC 7.1.1.9)	20	9	A0A343B7E6_9BILA	ATP synthase F0 subunit 6	21.2	1.8	W2T8Y5_NECAM	Methylmalonyl-CoA mutase (EC 5.4.99.2)	809	0	A0A044QP20_ONCVO	DNA topoisomerase (EC 5.6.2.1)	28.5	7.1
A0A0K0EKK6	Carboxypeptidase	A0A0C2D1K4_9BILA	Carboxypeptidase (EC 3.4.16.-)	552	0	A0A016UAE9_9BILA	Carboxypeptidase (EC 3.4.16.-)	669	0	A0A0M3HFH7_ASCLU	Uncharacterized protein	312	9e-106	A0A0J9XPA0_BRUMA	Carboxypeptidase (EC 3.4.16.-)	584	0	A0A0R3QJC1_9BILA	Carboxypeptidase (EC 3.4.16.-)	416	2e-144	W8E018_DIRIM	Cytochrome c oxidase subunit 1 (EC 7.1.1.9)	24.3	0.66	A0A0F6NWL6_9BILA	Cytochrome c oxidase subunit 1 (EC 7.1.1.9)	22.3	1.2	A0A1I7VKP7_LOALO	Carboxypeptidase (EC 3.4.16.-)	532	0	A0A7D0TN72_9BILA	Cytochrome c oxidase subunit 1 (EC 7.1.1.9)	23.1	0.45	A0A343B7E2_9BILA	Cytochrome b	23.1	0.27	W2TVE5_NECAM	Carboxypeptidase (EC 3.4.16.-)	374	1e-127	A0A044QSW4_ONCVO	Carboxypeptidase (EC 3.4.16.-)	603	0
A0A0K0EKN0	Serine hydroxymethyltransferase	A0A0C2H6U1_9BILA	Serine hydroxymethyltransferase (EC 2.1.2.1)	810	0	A0A016RZV9_9BILA	Serine hydroxymethyltransferase (EC 2.1.2.1)	815	0	A0A0M3ITJ7_ASCLU	Serine hydroxymethyltransferase (EC 2.1.2.1)	618	0	A0A1U7F464_BRUMA	Serine hydroxymethyltransferase (EC 2.1.2.1)	742	0	A0A0R3QJQ8_9BILA	Serine hydroxymethyltransferase (EC 2.1.2.1)	732	0	I3WTW4_DIRIM	Fructose-bisphosphate aldolase (EC 4.1.2.13)	22.7	3.1	A0A6B9XQE8_9BILA	Fructose-bisphosphate aldolase (EC 4.1.2.13)	22.7	1.6	A0A1I7VT62_LOALO	Glycine hydroxymethyltransferase (EC 2.1.2.1)	706	0					A0A343B7E1_9BILA	Cytochrome c oxidase subunit 1 (EC 7.1.1.9)	20	3	W2TX41_NECAM	Serine hydroxymethyltransferase (EC 2.1.2.1)	733	0	A0A044V343_ONCVO	Serine hydroxymethyltransferase (EC 2.1.2.1)	759	0
A0A0K0EKN6	Uncharacterized protein	A0A0C2BUR8_9BILA	Uncharacterized protein	137	1e-40	A0A016UVS0_9BILA	Uncharacterized protein	366	2e-126	A0A0M3HPH0_ASCLU	Uncharacterized protein	373	4e-129	A0A8L7SW06_BRUMA	Bm1823, isoform b	238	3e-77	A0A0R3QK28_9BILA	Uncharacterized protein	130	5e-37	Q9NGY1_DIRIM	Galectin	23.5	1.2	A0A7S6XW90_9BILA	Cytochrome c oxidase subunit 1 (EC 7.1.1.9)	22.7	0.9	A0A1I7VL04_LOALO	Uncharacterized protein	236	1e-75	A0A6M9ZZJ8_9BILA	Cytochrome c oxidase subunit 1 (EC 7.1.1.9)	22.3	0.61	A0A343B7E1_9BILA	Cytochrome c oxidase subunit 1 (EC 7.1.1.9)	21.9	0.43	W2TDK5_NECAM	Uncharacterized protein	354	2e-122	A0A044QQ79_ONCVO	Uncharacterized protein	236	1e-76
A0A0K0EKS3	Pyruvate dehydrogenase E1 component subunit alpha	A0A0C2DD03_9BILA	Pyruvate dehydrogenase E1 component subunit alpha (EC 1.2.4.1)	567	0	A0A016UXN8_9BILA	Pyruvate dehydrogenase E1 component subunit alpha (EC 1.2.4.1)	566	0	A0A0M3IDQ0_ASCLU	Pyruvate dehydrogenase E1 component subunit alpha (EC 1.2.4.1)	501	3e-178	A0A8L7SQC0_BRUMA	Pyruvate dehydrogenase E1 component subunit alpha	522	0	A0A0R3QV76_9BILA	Pyruvate dehydrogenase E1 component subunit alpha (EC 1.2.4.1)	520	0	Q23956_DIRIM	Glutamate-gated chloride channel	26.2	0.12	A0A1C9J9Z0_9BILA	Cytochrome b	21.9	1.9	A0A1I7VS07_LOALO	Pyruvate dehydrogenase E1 component subunit alpha (EC 1.2.4.1)	528	0	A0A7D0TPR2_9BILA	Cytochrome c oxidase subunit 1 (EC 7.1.1.9)	18.9	8.2	A0A343B7E3_9BILA	Cytochrome c oxidase subunit 3	19.6	2.9	W2TEW4_NECAM	Pyruvate dehydrogenase E1 component subunit alpha (EC 1.2.4.1)	564	0	A0A044QNQ5_ONCVO	Pyruvate dehydrogenase E1 component subunit alpha (EC 1.2.4.1)	520	1e-180
A0A0K0EKT9	Protein disulfide-isomerase	A0A0C2G8G3_9BILA	Protein disulfide-isomerase domain protein	463	2e-163	A0A016X1P2_9BILA	Protein disulfide-isomerase (EC 5.3.4.1)	716	0	A0A0M3IP89_ASCLU	Protein disulfide-isomerase (EC 5.3.4.1)	225	1e-69	A0A0J9Y434_BRUMA	Protein disulfide-isomerase (EC 5.3.4.1)	597	0	A0A3P7XE95_9BILA	Protein disulfide-isomerase (EC 5.3.4.1)	319	5e-103	O76191_DIRIM	Protein disulfide-isomerase (EC 5.3.4.1)	605	0	A0A1C9JA11_9BILA	NADH:ubiquinone reductase (H(+)-translocating) (EC 7.1.1.2) (NADH dehydrogenase subunit 5)	20.8	6.3	A0A1I7VBG1_LOALO	Protein disulfide-isomerase (EC 5.3.4.1)	604	0	A0A6M9ZWS3_9BILA	Cytochrome c oxidase subunit 3	20.8	2.6	A0A343B7D8_9BILA	NADH:ubiquinone reductase (H(+)-translocating) (EC 7.1.1.2) (NADH dehydrogenase subunit 5)	21.6	0.9	W2T4V0_NECAM	Protein disulfide-isomerase (EC 5.3.4.1)	727	0	A0A044UZW8_ONCVO	Protein disulfide-isomerase (EC 5.3.4.1)	603	0
A0A0K0EKU2	Uncharacterized protein	A0A0C2GXX4_9BILA	SCP-like protein	64.7	1e-12	A0A016W035_9BILA	SCP domain-containing protein	68.6	2e-12	A0A0M3IB14_ASCLU	ShKT domain-containing protein	75.1	3e-15	A0A0H5SBC9_BRUMA	Bm10935	79.3	4e-16	A0A3P7X768_9BILA	SCP domain-containing protein	65.1	8e-13	O18347_DIRIM	Venom allergen antigen 5-like protein	47.4	2e-08					A0A1I7VFL4_LOALO	SCP domain-containing protein	69.7	3e-14					Q9GNW5_9BILA	Major sperm protein	19.2	3.8	W2T648_NECAM	SCP-like protein	81.3	2e-18	A0A044RE47_ONCVO	SCP domain-containing protein	78.2	8e-17
A0A0K0EKU3	SCP domain-containing protein	A0A0C2GFF5_9BILA	SCP-like protein	69.3	6e-14	A0A016W035_9BILA	SCP domain-containing protein	68.2	1e-12	A0A0M3HW49_ASCLU	SCP domain-containing protein	75.9	1e-15	A0A0K0J9Q0_BRUMA	Bm3308 (SCP-like extracellular protein)	66.6	3e-13	A0A3P7X768_9BILA	SCP domain-containing protein	65.1	4e-13	O18347_DIRIM	Venom allergen antigen 5-like protein	51.2	7e-10					A0A1I7VFL4_LOALO	SCP domain-containing protein	66.2	3e-13					A0A343B7E0_9BILA	NADH-ubiquinone oxidoreductase chain 4 (EC 7.1.1.2)	18.5	6.3	W2T648_NECAM	SCP-like protein	72.8	7e-16	A0A044RE47_ONCVO	SCP domain-containing protein	64.7	2e-12
A0A0K0EKU4	SCP domain-containing protein	A0A0C2GFF5_9BILA	SCP-like protein	80.5	6e-18	A0A016RY11_9BILA	SCP domain-containing protein	70.9	2e-14	A0A0M3HW49_ASCLU	SCP domain-containing protein	75.9	1e-15	A0A0K0J9Q0_BRUMA	Bm3308 (SCP-like extracellular protein)	73.2	2e-15	A0A3P7X768_9BILA	SCP domain-containing protein	72	1e-15	O18347_DIRIM	Venom allergen antigen 5-like protein	54.7	5e-11	A0A6B9XNI9_9BILA	Cysteine protease	22.7	1.1	A0A1I7VFL4_LOALO	SCP domain-containing protein	65.9	4e-13					Q9GNW1_ONCVO	Major sperm protein	17.7	6.6	W2TYL7_NECAM	SCP-like protein	74.3	6e-16	A0A044RE47_ONCVO	SCP domain-containing protein	68.6	7e-14
A0A0K0EKU6	Uncharacterized protein	A0A0C2GFF5_9BILA	SCP-like protein	72.4	1e-14	A0A016W035_9BILA	SCP domain-containing protein	77.8	3e-15	A0A0M3HW49_ASCLU	SCP domain-containing protein	75.9	6e-15	A0A0H5SBC9_BRUMA	Bm10935	82.4	6e-17	A0A3P7X768_9BILA	SCP domain-containing protein	67	2e-13	O18347_DIRIM	Venom allergen antigen 5-like protein	58.9	5e-12					A0A1I7VFL4_LOALO	SCP domain-containing protein	67.8	2e-13					Q9GNW5_9BILA	Major sperm protein	21.9	0.45	W2TYL7_NECAM	SCP-like protein	77	2e-16	A0A044RE47_ONCVO	SCP domain-containing protein	78.6	8e-17
A0A0K0EKU9	Uncharacterized protein	A0A0C2GGQ2_9BILA	NADH dehydrogenase [ubiquinone] 1 beta subcomplex subunit 10	330	8e-115	A0A016SXP9_9BILA	NADH dehydrogenase [ubiquinone] 1 beta subcomplex subunit 10	380	9e-135	A0A0M3IGV3_ASCLU	NADH dehydrogenase [ubiquinone] 1 beta subcomplex subunit 10	394	1e-139	A0A5S6PN25_BRUMA	NADH dehydrogenase [ubiquinone] 1 beta subcomplex subunit 10	323	2e-112	A0A0R3R3P7_9BILA	NADH dehydrogenase [ubiquinone] 1 beta subcomplex subunit 10	256	7e-86	O18347_DIRIM	Venom allergen antigen 5-like protein	21.9	2.6					A0A1I7V840_LOALO	NADH dehydrogenase [ubiquinone] 1 beta subcomplex subunit 10	336	9e-117	A0A6M9ZYU1_9BILA	Cytochrome b	23.1	0.28	A0A343B7E2_9BILA	Cytochrome b	22.7	0.19	W2SIS4_NECAM	Ribosomal RNA-processing protein 40	335	2e-113	A0A044T2P7_ONCVO	NADH dehydrogenase [ubiquinone] 1 beta subcomplex subunit 10	338	4e-118
A0A0K0EL10	Isocitrate dehydrogenase [NAD] subunit, mitochondrial	A0A0C2E201_9BILA	Putative isocitrate dehydrogenase, NAD-dependent	410	5e-142	A0A016RXB2_9BILA	Iso_dh domain-containing protein	387	9e-136	A0A0M3I934_ASCLU	Isocitrate dehydrogenase [NAD] subunit, mitochondrial	460	2e-164	A0A0H5S228_BRUMA	Isocitrate dehydrogenase [NAD] subunit, mitochondrial	435	2e-153	A0A0R3QW21_9BILA	Iso_dh domain-containing protein	353	3e-122	Q9NGY2_DIRIM	Intermediate filament protein	31.6	0.004	A0A141CQS1_9BILA	Cytochrome c oxidase subunit 1 (EC 7.1.1.9)	20.8	4.7	A0A1I7VPP2_LOALO	Isocitrate dehydrogenase [NAD] subunit, mitochondrial	422	1e-148									W2T7D1_NECAM	Isocitrate dehydrogenase [NAD] subunit, mitochondrial	328	1e-110	A0A044SDI7_ONCVO	Isocitrate dehydrogenase [NAD] subunit, mitochondrial	422	2e-148
A0A0K0EL30	Glutamine synthetase	A0A0C2CWN9_9BILA	Glutamate--ammonia ligase, catalytic domain protein	422	7e-150	A0A016S8D5_9BILA	Glutamine synthetase (EC 6.3.1.2)	621	0	A0A0M3IPJ0_ASCLU	Gln-synt_C domain-containing protein	405	7e-143	A0A8L7SQJ2_BRUMA	Glutamine synthetase, putative	446	2e-157	A0A0R3R511_9BILA	Uncharacterized protein	28.9	1.2	Q9NGY3_DIRIM	Putative gut-associated protein	24.6	0.4					A0A1I7W3Q7_LOALO	Glutamine synthetase (EC 6.3.1.2)	450	8e-159	A0A6M9ZYP1_9BILA	NADH-ubiquinone oxidoreductase chain 1 (EC 7.1.1.2)	19.6	4.6	A0A343B7E2_9BILA	Cytochrome b	21.2	0.99	W2SMM2_NECAM	Glutamine synthetase (EC 6.3.1.2)	624	0	A0A044V9V7_ONCVO	Glutamine synthetase (EC 6.3.1.2)	447	5e-158
A0A0K0ELA6	Uncharacterized protein	A0A0C2DBB1_9BILA	ATP synthase, subunit E	320	1e-112	A0A016UV11_9BILA	Uncharacterized protein	321	1e-112	A0A0M3IIT6_ASCLU	Uncharacterized protein	198	2e-64	A0A1U7F175_BRUMA	BMA-VHA-8	335	2e-118	A0A0R3QLK9_9BILA	Uncharacterized protein	335	1e-118	A0A2Z0UM93_DIRIM	Haf ABC transporter 4	23.1	1.1	A0A6B9XNI9_9BILA	Cysteine protease	20	3.9	A0A1I7VQU8_LOALO	ATP synthase subunit	329	4e-116									W2TBY3_NECAM	ATP synthase, subunit E	318	6e-112	A0A2K6W9K5_ONCVO	Uncharacterized protein	317	1e-111
A0A0K0ELA8	Uncharacterized protein	A0A0C2CV42_9BILA	Uncharacterized protein	132	2e-40	A0A016WM07_9BILA	Uncharacterized protein	255	3e-87	A0A0M3I893_ASCLU	Uncharacterized protein	281	4e-98	A0A0K0JQL3_BRUMA	Bm7021	283	5e-99	A0A0R3QM10_9BILA	Uncharacterized protein	283	5e-99	Q9NKY4_DIRIM	Phosphatidyl-ethanolamine-binding protein	280	9e-100					A0A1I7V9M6_LOALO	Phosphatidylethanolamine-binding protein	282	1e-98	A0A1B0TRD2_9BILA	Major sperm protein	19.2	1.2	Q9GNW0_ONCVO	Major sperm protein	20.4	0.46	W2TS45_NECAM	Phosphatidylethanolamine-binding protein	254	2e-87	A0A044T8E3_ONCVO	Uncharacterized protein	284	2e-99
A0A0K0ELA9	Uncharacterized protein	A0A0C2GEH3_9BILA	Uncharacterized protein	26.9	1.1	A0A016V515_9BILA	Uncharacterized protein	39.7	0.0001	A0A0M3HFW7_ASCLU	Uncharacterized protein	26.6	1.7	A0A1I9G0R5_BRUMA	Bm7382, isoform b	57.4	3e-11	A0A0R3R4I2_9BILA	Uncharacterized protein	53.1	9e-10	A0A2Z0UZ58_DIRIM	p-glycoprotein 10	20.8	4.1	A0A1C9JA01_9BILA	Cytochrome b	20.4	2.2	A0A1I7V9G6_LOALO	Uncharacterized protein	56.2	8e-11	A0A6N0A020_9BILA	NADH-ubiquinone oxidoreductase chain 4 (EC 7.1.1.2)	17.7	8.6	A0A0U2S8D1_9BILA	Putative heat shock 70 kDa protein	17.7	4	W2SPL3_NECAM	Uncharacterized protein	38.9	0.0002	Q99099_ONCVO	Microfilariae surface-associated protein	62.4	4e-13
A0A0K0ELC9	Uncharacterized protein	A0A0C2FQV5_9BILA	Vinculin	493	6e-168	A0A016U8Q4_9BILA	Vinculin	822	0	A0A0M3HP66_ASCLU	Uncharacterized protein	37	0.024	A0A0K0JS71_BRUMA	Vinculin	1554	0	A0A0R3QIY4_9BILA	Vinculin	126	5e-35	A0A0H3TY17_DIRIM	Sarco/endoplasmic reticulum calcium transporting ATPase	23.9	2.4	A0A141CQS1_9BILA	Cytochrome c oxidase subunit 1 (EC 7.1.1.9)	23.1	2.9	A0A1I7W093_LOALO	Vinculin	1567	0	A0A6M9ZZJ8_9BILA	Cytochrome c oxidase subunit 1 (EC 7.1.1.9)	21.6	4.7	A0A343B7E1_9BILA	Cytochrome c oxidase subunit 1 (EC 7.1.1.9)	21.6	2	W2T221_NECAM	Vinculin	1322	0	A0A044T9I5_ONCVO	Vinculin	1568	0
A0A0K0ELE0	Uncharacterized protein	A0A0C2GZ01_9BILA	Putative Halobacterial gas vesicle protein C repeat-containing domain protein	1899	0	A0A016TA39_9BILA	Uncharacterized protein	3706	0	A0A0M3HGU2_ASCLU	Uncharacterized protein	104	9e-25	A0A0H5S2L4_BRUMA	BMA-SPC-1	3693	0	A0A0R3Q444_9BILA	Uncharacterized protein	1076	0	MYSP_DIRIM	Paramyosin	25	3.6	A0A2Z5CX10_9BILA	Pepsin inhibitor	25	1.4	A0A1I7VNT2_LOALO	Spectrin protein 1	3704	0					A0A0U2S8D1_9BILA	Putative heat shock 70 kDa protein	21.6	3.7	W2SZM5_NECAM	Spectrin repeat-containing domain protein	3650	0	A0A2K6VYN4_ONCVO	Uncharacterized protein	3690	0
A0A0K0ELK1	Cytochrome c domain-containing protein	A0A0C2CQW2_9BILA	Cytochrome C1 family protein	262	2e-88	A0A016SZ18_9BILA	Cytochrome c domain-containing protein	383	8e-135	A0A0M3HT23_ASCLU	Cytochrome c domain-containing protein	389	9e-138	A0A0K0IZY1_BRUMA	BMA-CYC-1 (Cytochrome C1 family protein)	293	5e-100	A0A0R3R0F9_9BILA	Cytochrome c domain-containing protein	209	7e-68	A0A2Z0UWE9_DIRIM	p-glycoprotein 3	23.5	1.2	A0A141CQS0_9BILA	NADH-ubiquinone oxidoreductase chain 4 (EC 7.1.1.2)	20.8	3.1	A0A1I7VN17_LOALO	Cytochrome C1 family protein	308	4e-106					A0A0U2S8D1_9BILA	Putative heat shock 70 kDa protein	19.6	1.4	W2SM96_NECAM	Cytochrome C1 family protein	285	3e-97	A0A044T1T5_ONCVO	Cytochrome c domain-containing protein	296	3e-101
A0A0K0ELM0	Uncharacterized protein	A0A0C2CBL0_9BILA	Immunoglobulin I-set domain protein	780	0	A0A016SB32_9BILA	Uncharacterized protein	3539	0	A0A0M3HQT5_ASCLU	Uncharacterized protein	335	4e-104	A0A8L7SXI8_BRUMA	Immunoglobulin I-set domain containing protein	3417	0	A0A0R3Q9A5_9BILA	Uncharacterized protein	692	0	Q9NGY2_DIRIM	Intermediate filament protein	29.3	0.47					A0A1I7VN34_LOALO	Uncharacterized protein	3386	0					Q9GNW8_9BILA	Major sperm protein	24.3	0.99	W2TSG9_NECAM	Uncharacterized protein	2951	0	A0A044RDE8_ONCVO	Uncharacterized protein	3514	0
A0A0K0ELM6	KASH domain-containing protein	A0A0C2F5E0_9BILA	Uncharacterized protein	60.5	7e-09	A0A016VSR8_9BILA	KASH domain-containing protein	136	3e-33	A0A0M3I4E3_ASCLU	KASH domain-containing protein	136	4e-35	A0A5S6PV13_BRUMA	Myosin-like protein, putative	213	8e-57	A0A0R3Q7N1_9BILA	Uncharacterized protein	92.4	3e-19	MYSP_DIRIM	Paramyosin	26.6	1.5	A0A6B9XQE8_9BILA	Fructose-bisphosphate aldolase (EC 4.1.2.13)	23.5	6.4	A0A1I7VMX8_LOALO	KASH domain-containing protein	201	2e-52					A0A140IN09_9RICK	60 kDa chaperonin	20.8	9.8	W2TQ60_NECAM	KASH domain-containing protein	145	9e-37	A0A044SNV6_ONCVO	Uncharacterized protein	198	1e-50
A0A0K0ELR7	Uncharacterized protein	A0A0C2FVN2_9BILA	Myosin head	2483	0	A0A016UMF1_9BILA	Uncharacterized protein	2886	0	A0A0M3ID92_ASCLU	Uncharacterized protein	2380	0	A0A7I4KJQ8_BRUMA	BMA-MYO-5	2758	0	A0A158PSX2_9BILA	Uncharacterized protein	2727	0	MYSP_DIRIM	Paramyosin	473	8e-148	A0A0U2TQF9_9BILA	Myosin heavy chain	237	3e-73	A0A1I7VDG5_LOALO	Uncharacterized protein	2467	0	A0A6M9ZWS3_9BILA	Cytochrome c oxidase subunit 3	22.3	3.7	A0A0U2TIA3_9BILA	Myosin heavy chain	228	1e-70	W2SIT5_NECAM	Myosin head	2547	0	A0A044UFP3_ONCVO	Uncharacterized protein	2756	0
A0A0K0ELS9	Uncharacterized protein	A0A0C2E0T7_9BILA	Uncharacterized protein	2086	0	A0A016S673_9BILA	Uncharacterized protein	2098	0	A0A0M3HP57_ASCLU	Uncharacterized protein	107	3e-23	A0A8L7YP30_BRUMA	Uncharacterized protein	1553	0	A0A0R3QTP6_9BILA	SH3_10 domain-containing protein	1067	0	Q5U823_DIRIM	Furin	27.7	0.75	A0A6G8QHH1_9BILA	Thioredoxin peroxidase	24.3	3.5	A0A1I7VXX7_LOALO	Calponin-homology (CH) domain-containing protein	2081	0					A0A0U2TQT0_9BILA	DNA-directed RNA polymerase (EC 2.7.7.6)	21.9	4.6	W2TCN2_NECAM	Uncharacterized protein	1665	0	A0A044QXZ3_ONCVO	Uncharacterized protein	2127	0
A0A0K0ELT3	CN hydrolase domain-containing protein	A0A0C2DKN2_9BILA	Hydrolase, carbon-nitrogen family	550	0	A0A016TQL6_9BILA	CN hydrolase domain-containing protein	553	0	A0A0M3I220_ASCLU	Uncharacterized protein	58.9	7e-10	A0A0J9Y2F3_BRUMA	BMA-NFT-1 (Bis(5'-adenosyl)-triphosphatase)	54.3	3e-08	A0A0R3QB23_9BILA	CN hydrolase domain-containing protein	51.6	8e-08	O18347_DIRIM	Venom allergen antigen 5-like protein	21.9	4.1					A0A1I7VVT3_LOALO	Bis(5'-adenosyl)-triphosphatase	51.6	1e-07	A0A1Z1VNC6_9RICK	Glutamyl-tRNA(Gln) amidotransferase subunit B	21.2	1.2					W2T903_NECAM	Hydrolase, carbon-nitrogen family	516	0	A0A044TJV1_ONCVO	Uncharacterized protein	49.7	7e-07
A0A0K0ELW4	Cytochrome c domain-containing protein	A0A0C2DUX6_9BILA	Cytochrome	202	2e-69	A0A016RX68_9BILA	Cytochrome c domain-containing protein	202	3e-69	A0A0M3IB33_ASCLU	Cytochrome c domain-containing protein	191	2e-65	A0A0K0J057_BRUMA	BMA-CYC-2.2	190	6e-65	A0A0R3QED1_9BILA	Cytochrome c-553 (Cytochrome c553) (Soluble cytochrome f)	30.4	0.049	Q9NGY3_DIRIM	Putative gut-associated protein	19.6	3.3					A0A1I7VG09_LOALO	Cytochrome c type-1	186	3e-63	A0A1B0TRD2_9BILA	Major sperm protein	16.2	8.1	Q9GNW5_9BILA	Major sperm protein	17.7	1.6	W2SJX0_NECAM	Cytochrome	201	4e-69	A0A2K6W0E4_ONCVO	Cytochrome c domain-containing protein	188	6e-64
A0A0K0ELZ7	Fumarylacetoacetase	A0A0C2G6T8_9BILA	Fumarylacetoacetase (EC 3.7.1.2) (Fumarylacetoacetate hydrolase)	308	5e-104	A0A016T356_9BILA	Fumarylacetoacetase (EC 3.7.1.2) (Fumarylacetoacetate hydrolase)	580	0	A0A0M3IGV9_ASCLU	Fumarylacetoacetase (EC 3.7.1.2) (Fumarylacetoacetate hydrolase)	590	0	A0A0J9XPX0_BRUMA	BMA-FAHD-1 (FAA_hydrolase domain-containing protein)	33.1	0.088	A0A0R3R799_9BILA	Uncharacterized protein	30	1.2	A0A2I6TEL0_DIRIM	Nicotinic acetylcholine receptor alpha subunit 8	23.1	2.2	A0A1C9J9Z0_9BILA	Cytochrome b	20	9.7	A0A1I7VNG7_LOALO	Uncharacterized protein	28.1	6.7	A0A6M9ZX70_9BILA	NADH dehydrogenase subunit 2	19.2	8.1	A0A343B7E3_9BILA	Cytochrome c oxidase subunit 3	19.2	4	W2TPT5_NECAM	Fumarylacetoacetase (EC 3.7.1.2) (Fumarylacetoacetate hydrolase)	355	1e-122	A0A044TDU7_ONCVO	FAA_hydrolase domain-containing protein	38.9	0.001
A0A0K0EM59	cGMP-dependent protein kinase	A0A0C2GV35_9BILA	cGMP-dependent protein kinase (EC 2.7.11.12)	1098	0	A0A016RY62_9BILA	cGMP-dependent protein kinase (EC 2.7.11.12)	1120	0	A0A0M3I2H9_ASCLU	cGMP-dependent protein kinase (EC 2.7.11.12)	404	3e-133	A0A8L7YLX1_BRUMA	cGMP-dependent protein kinase	1205	0	A0A0R3Q618_9BILA	Uncharacterized protein	836	0	I0DFK5_DIRIM	BK channel (Maxi K channel)	23.5	3.3					A0A1I7W0D4_LOALO	cGMP-dependent protein kinase (EC 2.7.11.12)	1181	0	A0A6M9ZZ56_9BILA	NADH dehydrogenase subunit 6	20.4	5.3	Q9GNW8_9BILA	Major sperm protein	20	3.1	W2SK18_NECAM	cGMP-dependent protein kinase (EC 2.7.11.12)	1090	0	A0A044T9L7_ONCVO	cGMP-dependent protein kinase (EC 2.7.11.12)	1206	0
A0A0K0EMA2	Uncharacterized protein	A0A0C2G3X7_9BILA	Biopterin-dependent aromatic amino acid hydroxylase	308	8e-101	A0A016UJ96_9BILA	Phenylalanine 4-monooxygenase (EC 1.14.16.1) (Phe-4-monooxygenase)	653	0	A0A0M3IK30_ASCLU	BH4_AAA_HYDROXYL_2 domain-containing protein	293	9e-96	A0A8L7T897_BRUMA	Biopterin-dependent aromatic amino acid hydroxylase family protein	337	1e-111	A0A0R3QMZ7_9BILA	BH4_AAA_HYDROXYL_2 domain-containing protein	337	7e-112	O76191_DIRIM	Protein disulfide-isomerase (EC 5.3.4.1)	28.1	0.058	A0A0U2UFZ6_9BILA	DNA-directed RNA polymerase (EC 2.7.7.6)	24.3	0.4	A0A1I7VLI9_LOALO	Tryptophan hydroxylase 1	341	3e-113					A0A0U2TQT0_9BILA	DNA-directed RNA polymerase (EC 2.7.7.6)	24.3	0.1	W2SWH9_NECAM	Phenylalanine-4-hydroxylase	637	0	A0A044VHV5_ONCVO	BH4_AAA_HYDROXYL_2 domain-containing protein	338	3e-112
A0A0K0EMH0	Superoxide dismutase	A0A0C2DD09_9BILA	Superoxide dismutase (EC 1.15.1.1)	347	3e-123	A0A016W9G6_9BILA	Superoxide dismutase (EC 1.15.1.1)	347	5e-123	A0A0M3IM01_ASCLU	Uncharacterized protein	29.3	0.6	A0A0K0IYY8_BRUMA	Superoxide dismutase (EC 1.15.1.1)	287	8e-100	A0A0R3QKB6_9BILA	Superoxide dismutase (EC 1.15.1.1)	287	6e-99	A0A0H3TY16_DIRIM	Phosphofructokinase	23.5	0.47	A0A6G8QHH7_9BILA	Polyprotein antigen	19.6	4.9	A0A1I7VXX9_LOALO	Uncharacterized protein	291	2e-99					F8TVQ9_9BILA	Cytochrome c oxidase subunit 1 (EC 7.1.1.9)	18.5	2.7	W2SW60_NECAM	Superoxide dismutase (EC 1.15.1.1)	349	2e-124	SODM_ONCVO	Superoxide dismutase [Mn], mitochondrial (EC 1.15.1.1)	283	4e-98
A0A0K0EMH4	Tr-type G domain-containing protein	A0A0C2GKB4_9BILA	Elongation factor Tu GTP binding domain protein	1409	0	A0A016W1U0_9BILA	Tr-type G domain-containing protein	1591	0	A0A0M3I094_ASCLU	Tr-type G domain-containing protein	1586	0	A0A0H5S693_BRUMA	BMA-EEF-2	1587	0	A0A0R3QZ32_9BILA	Tr-type G domain-containing protein	1397	0	A0A2Z0UR24_DIRIM	p-glycoprotein 3	25.8	0.69					A0A1I7VEY4_LOALO	Elongation factor 2	1600	0	A0A6M9ZWS3_9BILA	Cytochrome c oxidase subunit 3	21.9	2	A0A343B7E3_9BILA	Cytochrome c oxidase subunit 3	22.7	0.76	W2T6B8_NECAM	Elongation factor 2	1595	0	A0A044RZ79_ONCVO	Tr-type G domain-containing protein	1592	0
A0A0K0EMI1	Uncharacterized protein	A0A0C2C9C3_9BILA	Tropomyosin	176	1e-52	A0A016SSZ8_9BILA	Uncharacterized protein	150	2e-44	C0L3K2_ASCLU	Tropomyosin	423	1e-150	A0A0J9YAZ2_BRUMA	BMA-LEV-11, isoform b (BMA-LEV-11, isoform f)	306	6e-105	A0A0R3RC14_9BILA	Uncharacterized protein	150	5e-46	W6EA94_DIRIM	14-3-3 zeta	25.4	0.26	A0A6G8QHH1_9BILA	Thioredoxin peroxidase	22.3	1.3	A0A1I7V9I4_LOALO	Uncharacterized protein	234	2e-76					A0A0U2TIA3_9BILA	Myosin heavy chain	19.6	2.2	W2TFG0_NECAM	Tropomyosin	292	2e-97	TPM_ONCVO	Tropomyosin (MOv-14) (Ov-tmy-1)	390	7e-138
A0A0K0EMK2	PH domain-containing protein	A0A0C2CN25_9BILA	FERM central domain protein	914	0	A0A016SN79_9BILA	PH domain-containing protein	936	0	A0A0M3I6F8_ASCLU	PH domain-containing protein	957	0	A0A0K0J7L2_BRUMA	BMA-UNC-112	943	0	A0A0R3QQJ3_9BILA	Uncharacterized protein	930	0	ASPG_DIRIM	L-asparaginase (EC 3.5.1.1) (DiAsp) (L-asparagine amidohydrolase)	25	1.1					A0A1I7VSF8_LOALO	Uncharacterized protein	943	0	A0A6M9ZZJ8_9BILA	Cytochrome c oxidase subunit 1 (EC 7.1.1.9)	25.4	0.17	A0A343B7E1_9BILA	Cytochrome c oxidase subunit 1 (EC 7.1.1.9)	23.9	0.28	W2T7Q0_NECAM	FERM central domain protein	843	0	A0A044UJD7_ONCVO	PH domain-containing protein	947	0
A0A0K0EMQ9	Uncharacterized protein	A0A0C2CQC1_9BILA	EF-hand domain-containing protein	167	3e-54	A0A016V916_9BILA	Uncharacterized protein	248	1e-84	A0A0M3HR73_ASCLU	Uncharacterized protein	30	0.32	A0A5S6PD98_BRUMA	Uncharacterized protein	34.7	0.011	A0A0R3QV84_9BILA	Uncharacterized protein	28.5	0.63	A0A7D0JJL8_DIRIM	Nuclear hormone receptor DAF-12a	23.1	0.84	A0A1C9JA11_9BILA	NADH:ubiquinone reductase (H(+)-translocating) (EC 7.1.1.2) (NADH dehydrogenase subunit 5)	20.4	2.9	A0A1I7V5D3_LOALO	Uncharacterized protein	35.4	0.007	A0A6M9ZX31_9BILA	NADH:ubiquinone reductase (H(+)-translocating) (EC 7.1.1.2) (NADH dehydrogenase subunit 5)	20.8	1.1	A0A0U2S8D1_9BILA	Putative heat shock 70 kDa protein	19.2	1.5	W2TNP9_NECAM	Uncharacterized protein	125	5e-37	A0A2K6W547_ONCVO	Uncharacterized protein	34.7	0.011
A0A0K0EMT6	ATP-synt_DE_N domain-containing protein	A0A0C2C9H0_9BILA	ATP synthase, delta/epsilon subunit, beta-sandwich domain protein	149	3e-47	A0A016UAC6_9BILA	ATP-synt_DE_N domain-containing protein	186	4e-61	A0A0M3HTR1_ASCLU	ATP-synt_DE_N domain-containing protein	189	1e-62	A0A8L7SR22_BRUMA	ATP synthase delta chain, mitochondrial, putative	152	8e-48	A0A0R3QZK7_9BILA	ATP-synt_DE_N domain-containing protein	152	2e-47	A0A896AGU2_DIRIM	Cytochrome c oxidase subunit 1 (Cytochrome c oxidase polypeptide I)	19.6	3.4	A0A0B4RXL7_9BILA	Cytochrome c oxidase subunit 1 (EC 7.1.1.9)	20.8	1.4	A0A1I7VLC7_LOALO	ATP-synt_DE_N domain-containing protein	150	2e-47	A0A172R030_9BILA	Cytochrome c oxidase subunit 1 (EC 7.1.1.9)	21.2	0.57	A0A343B7E1_9BILA	Cytochrome c oxidase subunit 1 (EC 7.1.1.9)	21.2	0.32	W2T1B1_NECAM	ATP synthase F1, epsilon subunit	193	4e-64	A0A2K6WPE5_ONCVO	ATP-synt_DE_N domain-containing protein	149	7e-47
A0A0K0EMU7	AcetylCoA_hyd_C domain-containing protein	A0A0C2GJ35_9BILA	Acetyl-CoA hydrolase (EC 3.1.2.1) (Acetyl-CoA deacylase)	660	0	A0A016UEA2_9BILA	Acetyl-CoA hydrolase (EC 3.1.2.1) (Acetyl-CoA deacylase)	659	0	A0A0M3I0R7_ASCLU	AcetylCoA_hyd_C domain-containing protein	600	0	A0A0H5S8H0_BRUMA	Acetyl-CoA hydrolase (EC 3.1.2.1) (Acetyl-CoA deacylase)	654	0	A0A0R3Q4S9_9BILA	Acetyl-CoA hydrolase (EC 3.1.2.1) (Acetyl-CoA deacylase)	587	0	Q94510_DIRIM	Polyprotein antigen	25.8	0.38	A0A6B9XNI9_9BILA	Cysteine protease	21.2	4.8	A0A1I7VLD5_LOALO	Acetyl-CoA hydrolase (EC 3.1.2.1) (Acetyl-CoA deacylase)	659	0					A0A140IN09_9RICK	60 kDa chaperonin	23.5	0.2	W2TJ12_NECAM	Acetyl-CoA hydrolase (EC 3.1.2.1) (Acetyl-CoA deacylase)	646	0	A0A044VJ23_ONCVO	Acetyl-CoA hydrolase (EC 3.1.2.1) (Acetyl-CoA deacylase)	634	0
A0A0K0EMX1	NTR domain-containing protein	A0A0C2C983_9BILA	NTR domain-containing protein	59.3	6e-12	A0A016VH32_9BILA	Uncharacterized protein	67.4	7e-15	A0A0M3HK20_ASCLU	Uncharacterized protein	33.5	0.002	A0A8L7YP78_BRUMA	Bm8004	32.7	0.032	A0A0R3R903_9BILA	Uncharacterized protein	33.5	0.01	O61357_DIRIM	Tubulin beta chain	20	5.1	A0A6G8QHL3_9BILA	Aspartic protease	20.4	1.7	A0A1I7W1S5_LOALO	E3 ubiquitin-protein ligase SHPRH	30.8	0.16	A0A6M9ZYP1_9BILA	NADH-ubiquinone oxidoreductase chain 1 (EC 7.1.1.2)	19.6	1.8	A0A343B7E5_9BILA	NADH-ubiquinone oxidoreductase chain 1 (EC 7.1.1.2)	19.6	0.92	W2T8Q5_NECAM	NTR domain-containing protein	57	1e-11	A0A044TLA5_ONCVO	Protein kinase domain-containing protein	27.7	1.1
A0A0K0EN68	EGF-like domain-containing protein	A0A0C2DZQ3_9BILA	Uncharacterized protein	65.1	5e-14	A0A016SP21_9BILA	Uncharacterized protein	139	3e-41	A0A0M3IS06_ASCLU	Uncharacterized protein	48.1	5e-07	A0A0K0J3M3_BRUMA	Bm1904	189	8e-60	A0A0R3QFI5_9BILA	Uncharacterized protein	71.2	3e-16	O76191_DIRIM	Protein disulfide-isomerase (EC 5.3.4.1)	24.3	0.48	A0A6B9XQE8_9BILA	Fructose-bisphosphate aldolase (EC 4.1.2.13)	20	4.9	A0A1I7VGG2_LOALO	EGF-like domain-containing protein	189	4e-60	A0A1Z1VNC6_9RICK	Glutamyl-tRNA(Gln) amidotransferase subunit B	19.2	4.1	A0A343B7E4_9BILA	NADH dehydrogenase subunit 4L	18.5	2.7	W2TWU0_NECAM	EGF-like domain-containing protein	91.3	1e-23	A0A044T367_ONCVO	EGF-like domain-containing protein	180	6e-57
A0A0K0EN92	Uncharacterized protein	A0A0C2GGD9_9BILA	Intermediate filament tail domain protein	899	0	A0A016V6T2_9BILA	Uncharacterized protein	952	0	Q17049_ASCLU	Cytoplasmic intermediate filament protein	1019	0	A0A0J9XVJ6_BRUMA	BMA-IFB-1, isoform b (Cytoplasmic intermediate filament protein, putative)	975	0	A0A0R3QT26_9BILA	IF rod domain-containing protein	573	0	Q9NGY2_DIRIM	Intermediate filament protein	565	0	A0A0U2TQF9_9BILA	Myosin heavy chain	21.9	2.8	A0A1I7VWM0_LOALO	Intermediate filament protein B, variant	978	0	A0A1B0TRD2_9BILA	Major sperm protein	23.5	0.13	A0A1B0TRD2_9BILA	Major sperm protein	23.5	0.071	W2T0I6_NECAM	Intermediate filament tail domain protein	950	0	A0A044QV69_ONCVO	Uncharacterized protein	976	0
A0A0K0ENE8	ZM domain-containing protein	A0A0C2DMY1_9BILA	Uncharacterized protein	167	6e-46	A0A016S2H1_9BILA	Uncharacterized protein	272	1e-77	A0A0M3I5Y1_ASCLU	Uncharacterized protein	188	6e-50	A0A5S6PIQ8_BRUMA	BMA-PQN-22	151	9e-38	A0A0R3QTF0_9BILA	Uncharacterized protein	132	2e-32	I3WTW3_DIRIM	Actin	25.4	0.92	A0A6G8QHP0_9BILA	Leucyl aminopeptidase	23.5	1.8	A0A1I7VJA9_LOALO	CBR-PQN-22 protein	183	4e-48	A0A075FC19_9RICK	Cell division protein FtsZ	20	9.7	A0A343B7D8_9BILA	NADH:ubiquinone reductase (H(+)-translocating) (EC 7.1.1.2) (NADH dehydrogenase subunit 5)	22.3	1.2	W2TPY0_NECAM	Uncharacterized protein	122	4e-32	A0A044T5S8_ONCVO	ZM domain-containing protein	184	1e-48
A0A0K0ENL1	NAD(P)-bd_dom domain-containing protein	A0A0C2CBW1_9BILA	Uncharacterized protein	343	5e-117	A0A016W2I2_9BILA	NAD(P)-bd_dom domain-containing protein	447	3e-156	A0A0M3I2S9_ASCLU	Uncharacterized protein	35.4	0.007	A0A5S6PTF6_BRUMA	Uncharacterized protein	404	3e-139	A0A3P7U870_9BILA	NAD(P)-bd_dom domain-containing protein	404	2e-139	Q70US3_DIRIM	Cytochrome b	23.1	1.7	A0A1C9J9Z0_9BILA	Cytochrome b	21.2	4.2	A0A1I7VS89_LOALO	Uncharacterized protein	404	5e-131	A0A6M9ZZJ8_9BILA	Cytochrome c oxidase subunit 1 (EC 7.1.1.9)	19.6	6.8	A0A343B7E0_9BILA	NADH-ubiquinone oxidoreductase chain 4 (EC 7.1.1.2)	19.6	3.1	W2SNR2_NECAM	NAD dependent epimerase/dehydratase family protein	482	3e-170	A0A044RDM9_ONCVO	NAD(P)-bd_dom domain-containing protein	394	1e-135
A0A0K0ENM6	BHLH domain-containing protein	A0A0C2D4F6_9BILA	Actin	791	0	A0A016UMJ9_9BILA	Uncharacterized protein	791	0	A0A0M3ICJ4_ASCLU	Uncharacterized protein	782	0	A0A1P6C3D2_BRUMA	Actin 1, putative (Bm5086) (Bm9237, isoform a)	791	0	A0A0R3QHB0_9BILA	Uncharacterized protein	525	0	I3WTW3_DIRIM	Actin	783	0	A0A6G8QHL3_9BILA	Aspartic protease	21.6	5	A0A1I7VPW1_LOALO	Actin-1	791	0	A0A6M9ZZJ8_9BILA	Cytochrome c oxidase subunit 1 (EC 7.1.1.9)	20	6.4					W2T064_NECAM	Actin	737	0	A0A044SKC5_ONCVO	Actin-1	791	0
A0A0K0ENU9	Uncharacterized protein	A0A0C2HHN1_9BILA	Inorganic diphosphatase (EC 3.6.1.1)	347	2e-119	A0A016SGD4_9BILA	Inorganic diphosphatase (EC 3.6.1.1)	344	1e-117	A0A0M3IH67_ASCLU	Inorganic diphosphatase (EC 3.6.1.1)	364	4e-126	A0A0H5S079_BRUMA	Inorganic diphosphatase (EC 3.6.1.1)	352	3e-121	A0A0R3R0K1_9BILA	Inorganic diphosphatase (EC 3.6.1.1)	350	1e-120	Q23955_DIRIM	Peptidyl-prolyl cis-trans isomerase (PPIase) (EC 5.2.1.8)	21.2	4.9					A0A1I7VV33_LOALO	Anaphase-promoting complex subunit 2 (EC 3.6.1.1)	324	2e-103	A0A6M9ZYU1_9BILA	Cytochrome b	18.9	9.7	A0A343B7E2_9BILA	Cytochrome b	18.5	5.7	W2T4J3_NECAM	Inorganic diphosphatase (EC 3.6.1.1)	349	2e-120	A0A044V8B1_ONCVO	Inorganic diphosphatase (EC 3.6.1.1)	339	2e-116
A0A0K0EP84	Uncharacterized protein	A0A0C2CBK5_9BILA	Kinase domain protein	29.6	0.28	A0A016SRL9_9BILA	Protein kinase domain-containing protein	28.9	0.83	A0A0M3HSB7_ASCLU	Uncharacterized protein	29.3	0.28	PURA_BRUMA	Adenylosuccinate synthetase (AMPSase) (AdSS) (EC 6.3.4.4) (IMP--aspartate ligase)	28.9	0.45	A0A0R3QNS7_9BILA	Uncharacterized protein	28.9	0.27	Q70UR6_DIRIM	NADH:ubiquinone reductase (H(+)-translocating) (EC 7.1.1.2) (NADH dehydrogenase subunit 5)	22.3	0.66					A0A1I7VSG4_LOALO	Adenylosuccinate synthetase (AMPSase) (AdSS) (EC 6.3.4.4) (IMP--aspartate ligase)	28.5	0.58					A0A343B7D8_9BILA	NADH:ubiquinone reductase (H(+)-translocating) (EC 7.1.1.2) (NADH dehydrogenase subunit 5)	16.5	7	W2SW32_NECAM	Kinase domain protein	26.2	2.8	A0A2K6WBX3_ONCVO	Adenylosuccinate synthetase (AMPSase) (AdSS) (EC 6.3.4.4) (IMP--aspartate ligase)	29.3	0.24
A0A0K0EP91	Zinc metalloproteinase	A0A0C2G270_9BILA	Zinc metalloproteinase	190	2e-54	A0A016RWF3_9BILA	Zinc metalloproteinase	229	5e-70	A0A0M3I0F2_ASCLU	Zinc metalloproteinase	170	7e-47	A0A8L7SYD2_BRUMA	Zinc metalloproteinase	203	1e-58	A0A0R3QTS4_9BILA	Zinc metalloproteinase	171	3e-49	Q9NGY3_DIRIM	Putative gut-associated protein	22.7	2.2					A0A1I7VTU7_LOALO	Zinc metalloproteinase	203	1e-58					A0A0U2TQT0_9BILA	DNA-directed RNA polymerase (EC 2.7.7.6)	18.9	5.2	W2T8T8_NECAM	Zinc metalloproteinase	183	4e-53	A0A044SEU3_ONCVO	Zinc metalloproteinase	206	1e-59
A0A0K0EPG1	Uncharacterized protein	A0A0C2GJG0_9BILA	Uncharacterized protein	147	3e-46	A0A016SHV3_9BILA	Uncharacterized protein	107	2e-30	A0A0M3IWX1_ASCLU	Uncharacterized protein	79	3e-20	A0A0H5SAN7_BRUMA	Bm7008	100	6e-27	A0A0R3QS85_9BILA	Uncharacterized protein	100	4e-27	Q8T655_DIRIM	Chitin synthase (EC 2.4.1.16)	21.2	3.3					A0A1I7VXK6_LOALO	Uncharacterized protein	98.6	3e-26					Q9GNV8_ONCVO	Major sperm protein	18.9	1.5	W2TZS1_NECAM	Uncharacterized protein	154	8e-49	A0A044UN91_ONCVO	Uncharacterized protein	94.7	7e-25
A0A0K0EPJ1	Uncharacterized protein	A0A0C2G2L6_9BILA	Phosphatidylethanolamine-binding protein	256	4e-88	A0A016S191_9BILA	Uncharacterized protein	254	2e-86	A0A0M3IAT9_ASCLU	Uncharacterized protein	238	6e-81	A0A0H5SCA5_BRUMA	Bm3952, isoform b	258	2e-88	A0A3P7WV52_9BILA	Uncharacterized protein	142	1e-44	Q9NKY4_DIRIM	Phosphatidyl-ethanolamine-binding protein	118	8e-36					A0A1I7VM08_LOALO	OV-16 antigen, variant 2	267	4e-92	A0A6M9ZWL6_9BILA	ATP synthase F0 subunit 6	20.8	0.99	A0A343B7D8_9BILA	NADH:ubiquinone reductase (H(+)-translocating) (EC 7.1.1.2) (NADH dehydrogenase subunit 5)	18.9	2.4	W2TBY4_NECAM	Phosphatidylethanolamine-binding protein	251	4e-86	A0A044RN88_ONCVO	Uncharacterized protein	219	5e-73
A0A0K0EPK1	Pyruvate kinase	A0A0C2H003_9BILA	Pyruvate kinase (EC 2.7.1.40)	634	0	A0A016W2N1_9BILA	Pyruvate kinase (EC 2.7.1.40)	679	0	A0A0M3I1F9_ASCLU	Pyruvate kinase (EC 2.7.1.40)	680	0	A0A0K0JAY7_BRUMA	Pyruvate kinase (EC 2.7.1.40)	681	0	A0A0R3QZV6_9BILA	Pyruvate kinase (EC 2.7.1.40)	577	0	A0A2Z0UZ68_DIRIM	Haf-5 ABC transporter subfamily C variant 1	22.7	3.3	A0A6B9XQE8_9BILA	Fructose-bisphosphate aldolase (EC 4.1.2.13)	21.9	2.8	A0A1I7VMK8_LOALO	Pyruvate kinase (EC 2.7.1.40)	679	0					A0A0U2S8D1_9BILA	Putative heat shock 70 kDa protein	20.8	1.5	W2T531_NECAM	Pyruvate kinase (EC 2.7.1.40)	680	0	A0A044TZR0_ONCVO	Pyruvate kinase (EC 2.7.1.40)	664	0
A0A0K0EPM2	COX6C domain-containing protein	A0A0C2GH51_9BILA	COX6C domain-containing protein	90.9	1e-25	A0A016TEI6_9BILA	COX6C domain-containing protein	59.7	2e-12	A0A0M3HTS9_ASCLU	COX6C domain-containing protein	98.2	2e-28	A0A8L7SSZ6_BRUMA	COX6C domain-containing protein	53.1	6e-11	A0A0R3Q5A6_9BILA	COX6C domain-containing protein	52.8	7e-11	A0A2Z0TLV3_DIRIM	p-glycoprotein 11	23.5	0.22					A0A1I7W3P1_LOALO	COX6C domain-containing protein	52	2e-10					A0A1B0TRD2_9BILA	Major sperm protein	15.8	6.1	W2T2Y7_NECAM	COX6C domain-containing protein	92.8	2e-26	A0A044RCT5_ONCVO	COX6C domain-containing protein	52.8	9e-11
A0A0K0EQ50	Uncharacterized protein	A0A0C2DCD5_9BILA	Oxidoreductase, short chain dehydrogenase/reductase family protein	371	1e-131	A0A016SKM3_9BILA	Uncharacterized protein	373	4e-132	A0A0M3HXQ0_ASCLU	Uncharacterized protein	330	4e-115	A0A0K0J8Z5_BRUMA	3-hydroxyacyl-CoA dehydrogenase type II, putative (Bm3137)	303	6e-105	A0A0R3QQ30_9BILA	Uncharacterized protein	69.7	2e-14	G8Z3I5_DIRIM	Ferrochelatase (EC 4.99.1.1)	23.1	0.97					A0A1I7V7E2_LOALO	3-hydroxyacyl-CoA dehydrogenase type II	310	1e-107	A0A6N0A020_9BILA	NADH-ubiquinone oxidoreductase chain 4 (EC 7.1.1.2)	18.9	6.7	A0A140IN09_9RICK	60 kDa chaperonin	18.1	4.8	W2T3Q4_NECAM	Oxidoreductase, short chain dehydrogenase/reductase family protein	375	6e-133	A0A044TS06_ONCVO	Uncharacterized protein	308	1e-102
A0A0K0EQF8	Glyceraldehyde-3-phosphate dehydrogenase	A0A0C2GLT7_9BILA	Glyceraldehyde-3-phosphate dehydrogenase (EC 1.2.1.12)	612	0	A0A016T9B6_9BILA	Gp_dh_N domain-containing protein	561	0	A0A0M3IJC4_ASCLU	Glyceraldehyde-3-phosphate dehydrogenase (EC 1.2.1.12)	554	0	A0A0J9XXG7_BRUMA	Glyceraldehyde-3-phosphate dehydrogenase (EC 1.2.1.12)	595	0	A0A0R3QUM1_9BILA	Glyceraldehyde-3-phosphate dehydrogenase (EC 1.2.1.12)	506	0	I3WTW5_DIRIM	Glyceraldehyde-3-phosphate dehydrogenase (EC 1.2.1.12)	593	0	A0A0B6VJA1_9BILA	Cytochrome c oxidase subunit 1 (EC 7.1.1.9)	20.8	3.9	A0A1I7W3W2_LOALO	Glyceraldehyde-3-phosphate dehydrogenase (EC 1.2.1.12)	598	0	A0A6M9ZX31_9BILA	NADH:ubiquinone reductase (H(+)-translocating) (EC 7.1.1.2) (NADH dehydrogenase subunit 5)	21.9	0.86	A0A343B7D8_9BILA	NADH:ubiquinone reductase (H(+)-translocating) (EC 7.1.1.2) (NADH dehydrogenase subunit 5)	19.6	2.2	W2TGU3_NECAM	Glyceraldehyde-3-phosphate dehydrogenase (EC 1.2.1.12)	613	0	A0A158N7S3_ONCVO	Glyceraldehyde-3-phosphate dehydrogenase (EC 1.2.1.12)	595	0
A0A0K0EQI3	WD_REPEATS_REGION domain-containing protein	A0A0C2GZI0_9BILA	WD domain, G-beta repeat protein	633	0	A0A016SVS9_9BILA	Uncharacterized protein	520	0	A0A0M3HQ02_ASCLU	Uncharacterized protein	847	0	A0A0K0IYL8_BRUMA	Bm13695, isoform a (WD_REPEATS_REGION domain-containing protein)	793	0	A0A0R3RBQ2_9BILA	WD_REPEATS_REGION domain-containing protein	245	1e-77	Q9NGY2_DIRIM	Intermediate filament protein	22.3	5.1					A0A1I7V5B6_LOALO	Uncoordinated protein 78	786	0					A0A343B7D8_9BILA	NADH:ubiquinone reductase (H(+)-translocating) (EC 7.1.1.2) (NADH dehydrogenase subunit 5)	21.2	1.7	W2T9R8_NECAM	WD domain, G-beta repeat protein	614	0	A0A044TR25_ONCVO	ANAPC4_WD40 domain-containing protein	790	0
A0A0K0EQI7	Uncharacterized protein	A0A0C2D9J3_9BILA	EF-1 guanine nucleotide exchange domain protein	187	1e-60	A0A016TD00_9BILA	Uncharacterized protein	199	1e-63	A0A0M3IQZ2_ASCLU	Uncharacterized protein	154	3e-48	A0A0H5SFQ0_BRUMA	BMA-EEF-1B.2, isoform a (EF-1 guanine nucleotide exchange domain containing protein)	170	1e-52	A0A0R3QPH1_9BILA	Uncharacterized protein	180	5e-54	O61300_DIRIM	RING-type E3 ubiquitin transferase (EC 2.3.2.27)	23.1	1	A0A7S6XW90_9BILA	Cytochrome c oxidase subunit 1 (EC 7.1.1.9)	20.8	2.3	A0A1I7VNT6_LOALO	Uncharacterized protein	178	8e-56	A0A6M9ZZJ8_9BILA	Cytochrome c oxidase subunit 1 (EC 7.1.1.9)	18.9	5.3	A0A343B7E1_9BILA	Cytochrome c oxidase subunit 1 (EC 7.1.1.9)	18.5	3.8	W2T7J6_NECAM	EF-1 guanine nucleotide exchange domain protein	202	1e-65	A0A044SZE2_ONCVO	Uncharacterized protein	167	1e-48
A0A0K0EQK0	HATPase_c domain-containing protein	A0A0C2DEJ2_9BILA	Hsp90 protein	1045	0	A0A016UDP4_9BILA	HATPase_c domain-containing protein	1063	0	A0A0M3IEF2_ASCLU	HATPase_c domain-containing protein	1028	0	A0A0H5S7Y7_BRUMA	BMA-DAF-21	1027	0	A0A0R3QN46_9BILA	HATPase_c domain-containing protein	574	0	O18347_DIRIM	Venom allergen antigen 5-like protein	25.4	0.48					A0A1I7VRX4_LOALO	HATPase_c domain-containing protein	1028	0	A0A1Z1VNC6_9RICK	Glutamyl-tRNA(Gln) amidotransferase subunit B	21.9	1.7	A0A140IN09_9RICK	60 kDa chaperonin	20	3.8	W2TPB2_NECAM	Putative heat shock protein 90	1021	0	A0A158N8L6_ONCVO	HATPase_c domain-containing protein	1042	0
A0A0K0EQK9	Ribosomal protein L19	A0A0C2FRZ2_9BILA	Ribosomal protein L19	284	4e-99	A0A016X3B1_9BILA	Ribosomal protein L19	280	2e-96	A0A0M3HG44_ASCLU	Ribosomal protein L19	191	1e-63	A0A0H5S6C7_BRUMA	Ribosomal protein L19	288	1e-100	A0A0R3QIM3_9BILA	Ribosomal protein L19	111	6e-33	D3INY7_DIRIM	Ecdysone receptor isoform A	22.7	1.2	A0A6B9XNI9_9BILA	Cysteine protease	18.9	9.3	A0A1S0ULD3_LOALO	Ribosomal protein L19	290	3e-101					Q9GNW4_9BILA	Major sperm protein	16.9	8.1	W2T9F6_NECAM	Ribosomal protein L19	281	6e-98	A0A158N8A9_ONCVO	Ribosomal protein L19	287	2e-100
A0A0K0EQR3	40S ribosomal protein S4	A0A0C2C7T1_9BILA	40S ribosomal protein S4	415	6e-149	A0A016WXS5_9BILA	40S ribosomal protein S4	415	1e-148	A0A0M3IEV1_ASCLU	40S ribosomal protein S4	378	2e-132	A0A1P6C990_BRUMA	40S ribosomal protein S4	427	1e-153	A0A0R3QAP6_9BILA	40S ribosomal protein S4	356	2e-126	A0A2I6TEL0_DIRIM	Nicotinic acetylcholine receptor alpha subunit 8	21.9	2.4	A0A141CQS8_9BILA	Cytochrome-c oxidase (EC 7.1.1.9) (Cytochrome c oxidase polypeptide II)	21.9	1.1	A0A1I7VNM9_LOALO	40S ribosomal protein S4	427	7e-154	A0A1Z1VNC6_9RICK	Glutamyl-tRNA(Gln) amidotransferase subunit B	18.9	4.8	A0A343B7E7_9BILA	Cytochrome-c oxidase (EC 7.1.1.9) (Cytochrome c oxidase polypeptide II)	17.7	6.3	W2TQ04_NECAM	40S ribosomal protein S4	415	5e-149	A0A044SZ61_ONCVO	40S ribosomal protein S4	386	5e-133
A0A0K0EQS6	Ribosomal_L23eN domain-containing protein	A0A0C2CZA8_9BILA	Ribosomal protein L23	186	7e-56	A0A016S8W3_9BILA	Ribosomal_L23eN domain-containing protein	184	2e-60	A0A0M3I6H8_ASCLU	Ribosomal_L23eN domain-containing protein	162	1e-52	A0A0J9XPG8_BRUMA	60S ribosomal protein L23a, putative (Bm4425, isoform b)	187	5e-62	A0A0R3QD17_9BILA	RING-type domain-containing protein	27.7	0.86	O18348_DIRIM	Cysteine protease	22.3	1	A0A6B9XNI9_9BILA	Cysteine protease	20	2.5	A0A1I7VQ85_LOALO	Uncharacterized protein	179	2e-53					A0A0U2TIA3_9BILA	Myosin heavy chain	16.9	7.2	W2T8E6_NECAM	Ribosomal protein L23	178	9e-59	A0A044SHC9_ONCVO	Ribosomal_L23eN domain-containing protein	167	2e-54
A0A0K0EQT5	Uncharacterized protein	A0A0C2CHW7_9BILA	ATP synthase F1, gamma subunit	223	1e-73	A0A016VW22_9BILA	Uncharacterized protein	414	8e-147	A0A0M3HQC2_ASCLU	ATP synthase subunit gamma, mitochondrial (F-ATPase gamma subunit)	349	1e-120	A0A5S6PAR0_BRUMA	ATP synthase subunit gamma	372	1e-130	A0A0R3QRM6_9BILA	ATP synthase subunit gamma	372	1e-130	F4ZE01_DIRIM	Phosphoglycerate mutase (2,3-diphosphoglycerate-independent) (EC 5.4.2.12)	22.7	1.6	A0A6B9XQ20_9BILA	Galectin	20	5.2	A0A1I7VEE2_LOALO	ATP synthase subunit gamma	374	1e-131	A0A6M9ZWS3_9BILA	Cytochrome c oxidase subunit 3	21.9	0.63	A0A343B7E0_9BILA	NADH-ubiquinone oxidoreductase chain 4 (EC 7.1.1.2)	18.5	4.9	W2T3Y8_NECAM	ATP synthase F1, gamma subunit	314	2e-108	A0A044R6N2_ONCVO	ATP synthase subunit gamma	368	2e-128
A0A0K0EQW8	Uncharacterized protein	A0A0C2CLI0_9BILA	Ras family protein	248	2e-85	A0A016SXM1_9BILA	Uncharacterized protein	276	5e-94	A0A0M3I519_ASCLU	Uncharacterized protein	308	2e-108	A0A0K0JZL9_BRUMA	Bm9534	310	4e-109	A0A0R3QS52_9BILA	Uncharacterized protein	285	1e-98	A0A0H3TY11_DIRIM	Phosphofructokinase	26.9	0.03	A0A0U2TQF9_9BILA	Myosin heavy chain	21.2	1.6	A0A1I7W204_LOALO	Ras-like GTP-binding protein rhoA	310	4e-109	A0A075FC19_9RICK	Cell division protein FtsZ	21.9	0.44	A0A140INC3_9RICK	Cell division protein FtsZ	21.9	0.24	W2TC46_NECAM	Ras family protein	309	9e-109	A0A044SQ51_ONCVO	Uncharacterized protein	315	3e-111
A0A0K0ER14	Uncharacterized protein	A0A0C2CA28_9BILA	Propionyl-CoA carboxylase (EC 6.4.1.3)	671	0	A0A016TQF4_9BILA	Propionyl-CoA carboxylase alpha chain, mitochondrial (EC 6.4.1.3) (Propanoyl-CoA:carbon dioxide ligase subunit alpha)	990	0	A0A0M3I3L0_ASCLU	Propionyl-CoA carboxylase alpha chain, mitochondrial (EC 6.4.1.3) (Propanoyl-CoA:carbon dioxide ligase subunit alpha)	993	0	A0A8L7TE08_BRUMA	BMA-POD-2	189	3e-50	A0A3P7X9P8_9BILA	Uncharacterized protein	296	8e-93	A0A2Z0UWF7_DIRIM	Haf-5 ABC transporter subfamily C variant 2	27.3	0.2					A0A1I7W5T7_LOALO	Carboxyl transferase domain-containing protein	193	2e-51	A0A1Z1VNC6_9RICK	Glutamyl-tRNA(Gln) amidotransferase subunit B	20	6.3					W2SP56_NECAM	Putative acetyl-CoA carboxylase, biotin carboxylase subunit	940	0	A0A044TMT1_ONCVO	Uncharacterized protein	199	1e-53
A0A0K0ER30	Uncharacterized protein	A0A0C2GC02_9BILA	Ribosomal protein S9	205	5e-68	A0A016UX67_9BILA	Uncharacterized protein	205	1e-68	A0A0M3ID33_ASCLU	Uncharacterized protein	135	8e-42	A0A0J9XMG4_BRUMA	40S ribosomal protein S16, putative (BMA-RPS-16)	211	3e-71	A0A3P7TBE7_9BILA	Uncharacterized protein	108	5e-32	D3INY9_DIRIM	Ecdysone receptor isoform C	23.9	0.35					A0A1I7VQH8_LOALO	40S ribosomal protein S16	211	3e-71					Q9GNX0_9BILA	Major sperm protein	20	0.61	W2TNR9_NECAM	Ribosomal protein S9	175	3e-57	A0A044SGN7_ONCVO	Uncharacterized protein	211	2e-71
A0A0K0ER32	Uncharacterized protein	A0A0C2DEV9_9BILA	HEAT repeat protein	655	0	A0A016SV74_9BILA	TOG domain-containing protein	738	0	A0A0M3IRM2_ASCLU	Uncharacterized protein	246	1e-76	A0A0J9XLP4_BRUMA	BMA-PAA-1 (Protein phosphatase PP2A regulatory subunit, putative)	766	0	A0A0R3QBM2_9BILA	Vac14_Fab1_bd domain-containing protein	338	2e-113	A0A7D5U420_DIRIM	Nuclear hormone receptor DAF-12b	24.3	1.5					A0A1I7VQD4_LOALO	Phosphatase PP2A regulatory subunit	768	0	A0A1M4NEM1_9BILA	Cytochrome c oxidase subunit 1 (EC 7.1.1.9)	19.6	8.8	A0A1M4NEM1_9BILA	Cytochrome c oxidase subunit 1 (EC 7.1.1.9)	19.6	4.6	W2SFD8_NECAM	HEAT repeat protein	705	0	A0A044SH14_ONCVO	Uncharacterized protein	768	0
A0A0K0ERA4	Uncharacterized protein	A0A0C2H763_9BILA	Uncharacterized protein	723	0	A0A016UVB8_9BILA	Uncharacterized protein	926	0	A0A0M3HP57_ASCLU	Uncharacterized protein	145	1e-35	A0A5S6PRR6_BRUMA	Uncharacterized protein	1372	0	A0A0R3QLW3_9BILA	Uncharacterized protein	649	0	Q9NGY2_DIRIM	Intermediate filament protein	26.2	0.51	A0A0U2TQF9_9BILA	Myosin heavy chain	22.3	4.2	A0A1I7VXE2_LOALO	Uncharacterized protein	1274	0					A0A0U2TI44_9BILA	Cytochrome c oxidase subunit 1 (EC 7.1.1.9)	19.6	6.1	W2SGT5_NECAM	Uncharacterized protein	1299	0	A0A044UFL9_ONCVO	Uncharacterized protein	1356	0
A0A0K0ERA5	Uncharacterized protein	A0A0C2GN95_9BILA	Putative chaperone protein DnaK	1049	0	A0A016TCV7_9BILA	Uncharacterized protein	1074	0	A0A0M3I2R6_ASCLU	Uncharacterized protein	1070	0	A0A8L7SQ68_BRUMA	Heat shock 70 kDa protein C, putative	1040	0	A0A0R3QZ47_9BILA	Uncharacterized protein	546	0	Q23954_DIRIM	Heat shock protein 70	375	5e-128	A0A0U2SKQ2_9BILA	Putative heat shock 70 kDa protein	215	3e-69	A0A1I7VPW3_LOALO	Hsp70-like protein	1028	0					A0A0U2S8D1_9BILA	Putative heat shock 70 kDa protein	197	2e-63	W2TH94_NECAM	Heat shock cognate protein 1	1060	0	A0A2K6VT82_ONCVO	Uncharacterized protein	1022	0
A0A0K0ERJ6	Glycerol-3-phosphate dehydrogenase	A0A0C2H2N1_9BILA	Glycerol-3-phosphate dehydrogenase (EC 1.1.5.3)	508	6e-176	A0A016SUX9_9BILA	Glycerol-3-phosphate dehydrogenase (EC 1.1.5.3)	1102	0	A0A0M3I6C5_ASCLU	Uncharacterized protein	50.8	1e-07	A0A8L7TB52_BRUMA	Glycerol-3-phosphate dehydrogenase	1031	0	A0A0R3RD56_9BILA	DAO domain-containing protein	323	2e-107	I3WTW4_DIRIM	Fructose-bisphosphate aldolase (EC 4.1.2.13)	22.3	6.8	A0A1C9JA52_9BILA	NADH-ubiquinone oxidoreductase chain 1 (EC 7.1.1.2)	20.8	8.7	A0A1I7W037_LOALO	Glycerol-3-phosphate dehydrogenase (EC 1.1.5.3)	1030	0	A0A7D0PKA9_9BILA	Cytochrome c oxidase subunit 1 (EC 7.1.1.9)	23.5	0.51	Q9GNX1_9BILA	Major sperm protein	22.7	0.35	W2SJ07_NECAM	Glycerol-3-phosphate dehydrogenase (EC 1.1.5.3)	1093	0	A0A044S4W9_ONCVO	Glycerol-3-phosphate dehydrogenase (EC 1.1.5.3)	1018	0
A0A0K0ERM7	RL10P_insert domain-containing protein	A0A0C2FBJ1_9BILA	RL10P_insert domain-containing protein	220	2e-73	A0A016UDG4_9BILA	60S acidic ribosomal protein P0	375	5e-132	A0A0M3I031_ASCLU	60S acidic ribosomal protein P0	386	2e-136	A0A0K0IYX6_BRUMA	60S acidic ribosomal protein P0	394	2e-139	A0A0R3R6Q6_9BILA	Uncharacterized protein	105	2e-29	D3INY8_DIRIM	Ecdysone receptor isoform B	25.4	0.23					A0A1I7VQ04_LOALO	60S acidic ribosomal protein P0	384	1e-135	A0A6M9ZX31_9BILA	NADH:ubiquinone reductase (H(+)-translocating) (EC 7.1.1.2) (NADH dehydrogenase subunit 5)	18.9	7.3	A0A0U2S8D1_9BILA	Putative heat shock 70 kDa protein	18.1	4.6	W2T216_NECAM	Ribosomal protein L10	375	3e-129	A0A044SL55_ONCVO	60S acidic ribosomal protein P0	390	3e-138
A0A0K0ERM8	TCTP domain-containing protein	A0A0C2GLE2_9BILA	Translationally controlled tumor protein	247	7e-85	A0A016UF06_9BILA	TCTP domain-containing protein	245	3e-83	A0A0M3I566_ASCLU	Translationally-controlled tumor protein homolog	261	1e-90	A0A0J9Y3B9_BRUMA	Translationally-controlled tumor protein homolog	269	2e-93	A0A0R3QVA2_9BILA	Translationally-controlled tumor protein homolog	231	6e-72	X2C6R7_DIRIM	Translationally-controlled tumor protein homolog	271	3e-96	A0A0U2UFZ6_9BILA	DNA-directed RNA polymerase (EC 2.7.7.6)	18.9	7.9	A0A1I7VQ38_LOALO	Translationally-controlled tumor protein homolog	273	2e-95	A0A6M9ZZJ8_9BILA	Cytochrome c oxidase subunit 1 (EC 7.1.1.9)	19.2	3.6	A0A343B7E0_9BILA	NADH-ubiquinone oxidoreductase chain 4 (EC 7.1.1.2)	18.9	2.5	W2T216_NECAM	Ribosomal protein L10	259	2e-85	A0A044SL50_ONCVO	Translationally-controlled tumor protein homolog	272	1e-94
A0A0K0ERQ9	Uncharacterized protein	A0A0C2H7U5_9BILA	Uncharacterized protein	112	1e-26	A0A016X161_9BILA	Uncharacterized protein	438	7e-124	A0A0M3HP57_ASCLU	Uncharacterized protein	537	3e-155	A0A5S6P8T0_BRUMA	Nuclear anchorage defective protein ANC-1, putative	493	1e-138	A0A0R3R535_9BILA	Uncharacterized protein	273	3e-82	MYSP_DIRIM	Paramyosin	32.3	0.095	A0A6B9XNI9_9BILA	Cysteine protease	31.6	0.055	A0A1I7VMY4_LOALO	Uncharacterized protein	535	8e-156					A0A0U2TIA3_9BILA	Myosin heavy chain	25.8	0.74	W2T4B2_NECAM	Spectrin beta chain	159	4e-38	A0A044SNV6_ONCVO	Uncharacterized protein	457	3e-128
A0A0K0ERR0	Uncharacterized protein	A0A0C2FME5_9BILA	Immunoglobulin I-set domain protein	382	4e-119	A0A016TZ89_9BILA	Uncharacterized protein	3929	0	A0A0M3HSZ3_ASCLU	Uncharacterized protein	3535	0	A0A8L7SN27_BRUMA	Prion-like-, putative	4615	0	A0A0R3QPU0_9BILA	Uncharacterized protein	1179	0	Q967S3_DIRIM	Nuclear receptor nhr-7A	25	7.8	A0A6G8QHM0_9BILA	Macrophage migration inhibitory factor 1	23.1	6.3	A0A1I7W4Q2_LOALO	Bmkettin	4560	0	A0A1B0TRD2_9BILA	Major sperm protein	23.1	1.5	A0A1B0TRD2_9BILA	Major sperm protein	23.1	0.79	W2U196_NECAM	Uncharacterized protein	4239	0	A0A044UJY8_ONCVO	Uncharacterized protein	4585	0
A0A0K0ERR3	ACB domain-containing protein	A0A0C2G8F1_9BILA	Enoyl-CoA hydratase/isomerase family protein	289	3e-97	A0A016TRN2_9BILA	ACB domain-containing protein	382	2e-131	A0A0M3HQ92_ASCLU	ACB domain-containing protein	385	3e-133	A0A8L7T953_BRUMA	Enoyl-CoA hydratase/isomerase family protein	337	5e-114	A0A3P7WET0_9BILA	ACB domain-containing protein	200	8e-63	F1B858_DIRIM	Heat shock protein 60	25	0.23					A0A1I7VD48_LOALO	ACB domain-containing protein	330	1e-111	A0A1M4NEM1_9BILA	Cytochrome c oxidase subunit 1 (EC 7.1.1.9)	18.9	9.3	A0A140IN09_9RICK	60 kDa chaperonin	19.2	3.4	W2TIQ3_NECAM	Enoyl-CoA hydratase/isomerase family protein	368	2e-126	A0A044VH19_ONCVO	ACB domain-containing protein	357	2e-122
A0A0K0ERR4	Uncharacterized protein	A0A0C2FYJ2_9BILA	Fibronectin type III domain protein	1062	0	A0A016VEF3_9BILA	Uncharacterized protein	4851	0	A0A0M3HY64_ASCLU	Uncharacterized protein	124	5e-28	A0A8L7YM45_BRUMA	Fibronectin type III domain containing protein	4671	0	A0A0R3QCD2_9BILA	Uncharacterized protein	244	1e-73	A0A2Z0UWE9_DIRIM	p-glycoprotein 3	26.2	3.5					A0A1I7W2H4_LOALO	Uncharacterized protein	3704	0	A0A7D0TPT1_9BILA	Cytochrome c oxidase subunit 1 (EC 7.1.1.9)	23.5	3.5	A0A343B7E1_9BILA	Cytochrome c oxidase subunit 1 (EC 7.1.1.9)	22.7	5	W2SRK4_NECAM	Fibronectin type III domain protein	2924	0	A0A044V9H9_ONCVO	Uncharacterized protein	4160	0
A0A0K0ERT9	Uncharacterized protein	A0A0C2H0W0_9BILA	Fumarate hydratase (EC 4.2.1.2)	661	0	A0A016SPT9_9BILA	Fumarate hydratase (EC 4.2.1.2)	733	0	A0A0M3IDA0_ASCLU	Fumarate hydratase (EC 4.2.1.2)	845	0	A0A5S6PN68_BRUMA	Fumarate hydratase (EC 4.2.1.2)	830	0	A0A0R3R6N9_9BILA	Fumarate hydratase (EC 4.2.1.2)	432	2e-151	Q5U823_DIRIM	Furin	23.1	2.7	A0A7S6XVV7_9BILA	Cytochrome c oxidase subunit 1 (EC 7.1.1.9)	24.6	0.28	A0A1I7V645_LOALO	Fumarate hydratase (EC 4.2.1.2)	832	0					A0A0U2S8D1_9BILA	Putative heat shock 70 kDa protein	18.9	4.8	W2TF22_NECAM	Fumarate hydratase (EC 4.2.1.2)	820	0	A0A044UT14_ONCVO	Fumarate hydratase (EC 4.2.1.2)	829	0
A0A0K0ERZ5	Pept_C1 domain-containing protein	A0A0C2FMJ2_9BILA	Papain family cysteine protease	203	5e-66	A0A016V2U3_9BILA	Cathepsin X (EC 3.4.18.1)	303	3e-100	A0A0M3HNU0_ASCLU	Cathepsin X (EC 3.4.18.1)	400	1e-141	A0A0K0JBP3_BRUMA	Cathepsin X (EC 3.4.18.1)	390	2e-137	A0A0R3QWN0_9BILA	Cathepsin X (EC 3.4.18.1)	374	9e-131	O18348_DIRIM	Cysteine protease	78.6	1e-18	A0A6B9XNI9_9BILA	Cysteine protease	77	2e-18	A0A1I7VQG1_LOALO	Cathepsin X (EC 3.4.18.1)	314	8e-109					A0A343B7E4_9BILA	NADH dehydrogenase subunit 4L	20	0.98	W2TMC8_NECAM	Cathepsin X (EC 3.4.18.1)	294	2e-99	A0A6F1C427_ONCVO	Cathepsin X (EC 3.4.18.1)	404	7e-143
A0A0K0ES09	Uncharacterized protein	A0A0C2GWK1_9BILA	Phosphoglucomutase/phosphomannomutase, alpha/beta/alpha domain II	427	2e-147	A0A016VN26_9BILA	Phosphoglucomutase (alpha-D-glucose-1,6-bisphosphate-dependent) (EC 5.4.2.2)	784	0	A0A0M3I6T9_ASCLU	Uncharacterized protein	458	2e-155	A0A5S6PAF8_BRUMA	Phosphoglucomutase (alpha-D-glucose-1,6-bisphosphate-dependent) (EC 5.4.2.2)	760	0	A0A0R3R3G3_9BILA	Uncharacterized protein	378	8e-130	A0A2Z0UTP9_DIRIM	p-glycoprotein 11	23.1	2.9	A0A386JUU6_9BILA	Pepsin inhibitor	21.2	4.6	A0A1I7VLH2_LOALO	Phosphoglucomutase (alpha-D-glucose-1,6-bisphosphate-dependent) (EC 5.4.2.2)	756	0					F8TVQ9_9BILA	Cytochrome c oxidase subunit 1 (EC 7.1.1.9)	19.6	4.1	W2TGF7_NECAM	Phosphoglucomutase/phosphomannomutase, alpha/beta/alpha domain II	676	0	A0A044R287_ONCVO	Phosphoglucomutase (alpha-D-glucose-1,6-bisphosphate-dependent) (EC 5.4.2.2)	753	0
A0A0K0ES28	Uncharacterized protein	A0A0C2DDU9_9BILA	M protein repeat protein	1246	0	A0A016WCB1_9BILA	Uncharacterized protein	1687	0	A0A0M3HWR0_ASCLU	Uncharacterized protein	1736	0	A0A8L7SN66_BRUMA	Uncharacterized protein	1760	0	A0A0R3R7Q7_9BILA	Uncharacterized protein	405	2e-126	MYSP_DIRIM	Paramyosin	42	2e-05	A0A386JUU6_9BILA	Pepsin inhibitor	24.6	2	A0A1I7VHR6_LOALO	Uncharacterized protein	1703	0					A0A0U2TIA3_9BILA	Myosin heavy chain	22.7	2.1	W2TR06_NECAM	Uncharacterized protein	967	0	A0A044TTW4_ONCVO	Uncharacterized protein	1712	0
A0A0K0ES83	Multifunctional fusion protein [Includes: L-glutamate gamma-semialdehyde dehydrogenase (EC 1.2.1.88) (L-glutamate gamma-semialdehyde dehydrogenase); Delta-1-pyrroline-5-carboxylate dehydrogenase (P5C dehydrogenase)]	A0A0C2G9G5_9BILA	Aldedh domain-containing protein	181	3e-54	A0A016SMD2_9BILA	Multifunctional fusion protein [Includes: L-glutamate gamma-semialdehyde dehydrogenase (EC 1.2.1.88) (L-glutamate gamma-semialdehyde dehydrogenase); Delta-1-pyrroline-5-carboxylate dehydrogenase (P5C dehydrogenase)]	748	0	A0A0M3ILC3_ASCLU	Aldedh domain-containing protein	169	3e-45	A0A0J9Y7J2_BRUMA	Multifunctional fusion protein [Includes: L-glutamate gamma-semialdehyde dehydrogenase (EC 1.2.1.88) (L-glutamate gamma-semialdehyde dehydrogenase); Delta-1-pyrroline-5-carboxylate dehydrogenase (P5C dehydrogenase)]	770	0	A0A0R3QLA3_9BILA	Multifunctional fusion protein [Includes: L-glutamate gamma-semialdehyde dehydrogenase (EC 1.2.1.88) (L-glutamate gamma-semialdehyde dehydrogenase); Delta-1-pyrroline-5-carboxylate dehydrogenase (P5C dehydrogenase)]	770	0	Q94510_DIRIM	Polyprotein antigen	22.3	5.9	A0A6G8QHL3_9BILA	Aspartic protease	22.7	1.8	A0A1I7W3U0_LOALO	Delta-1-pyrroline-5-carboxylate dehydrogenase, mitochondrial (EC 1.2.1.88) (Aldehyde dehydrogenase family 4 member A1) (L-glutamate gamma-semialdehyde dehydrogenase)	730	0	A0A1B0TRD2_9BILA	Major sperm protein	21.9	0.44	A0A1B0TRD4_9BILA	Major sperm protein	23.1	0.096	W2TYL9_NECAM	Multifunctional fusion protein [Includes: L-glutamate gamma-semialdehyde dehydrogenase (EC 1.2.1.88) (L-glutamate gamma-semialdehyde dehydrogenase); Delta-1-pyrroline-5-carboxylate dehydrogenase (P5C dehydrogenase)]	704	0	A0A044R6E3_ONCVO	Multifunctional fusion protein [Includes: L-glutamate gamma-semialdehyde dehydrogenase (EC 1.2.1.88) (L-glutamate gamma-semialdehyde dehydrogenase); Delta-1-pyrroline-5-carboxylate dehydrogenase (P5C dehydrogenase)]	758	0
A0A0K0ESA3	Phosphatase tensin-type domain-containing protein	A0A0C2DLV9_9BILA	Uncharacterized protein	314	7e-100	A0A016T9S3_9BILA	Uncharacterized protein	541	1e-176	A0A0M3IIW2_ASCLU	C2 tensin-type domain-containing protein	224	1e-64	A0A5S6PQX1_BRUMA	Bm5630	627	0	A0A0R3QCG9_9BILA	Phosphatase tensin-type domain-containing protein	282	6e-89	A0A5Q2UT58_DIRIM	Macrophage migration inhibitory factor 2	67.4	1e-15	A0A6G8QHK7_9BILA	Macrophage migration inhibitory factor 2	63.5	2e-14	A0A1I7V844_LOALO	Uncharacterized protein	625	0	A0A6M9ZX79_9BILA	NADH-ubiquinone oxidoreductase chain 3 (EC 7.1.1.2)	20.4	4.2	A0A140IN09_9RICK	60 kDa chaperonin	23.5	0.5	W2TLS9_NECAM	Uncharacterized protein	379	5e-121	A0A044TDW8_ONCVO	Uncharacterized protein	604	0
A0A0K0ESD2	Calsequestrin	A0A0C2BYU1_9BILA	Calsequestrin	284	8e-96	A0A016TLE5_9BILA	Calsequestrin	663	0	A0A0M3HM48_ASCLU	Calsequestrin	35.8	0.002	A0A0H5SQK7_BRUMA	Calsequestrin	652	0	A0A0R3QR29_9BILA	Calsequestrin	646	0	O76191_DIRIM	Protein disulfide-isomerase (EC 5.3.4.1)	30.8	0.008	A0A6G8QHP0_9BILA	Leucyl aminopeptidase	21.2	3.9	A0A1I7W4B2_LOALO	Calsequestrin	655	0	A0A1B0TRD2_9BILA	Major sperm protein	17.7	9.4	A0A1B0TRD2_9BILA	Major sperm protein	17.7	4.9	W2STP5_NECAM	Calsequestrin	644	0	A0A044TN07_ONCVO	Calsequestrin	649	0
A0A0K0ESF4	Uncharacterized protein	A0A0C2CYI1_9BILA	Malate/L-lactate dehydrogenase	350	4e-119	A0A016RYF1_9BILA	Uncharacterized protein	429	1e-150	A0A0M3HWN5_ASCLU	Uncharacterized protein	419	2e-146	A0A8L7TDD1_BRUMA	Malate/L-lactate dehydrogenase family protein	394	3e-136	A0A3P7W1L4_9BILA	Uncharacterized protein	142	5e-42					A0A1C9JA11_9BILA	NADH:ubiquinone reductase (H(+)-translocating) (EC 7.1.1.2) (NADH dehydrogenase subunit 5)	20.8	4.8	A0A1I7VD58_LOALO	Uncharacterized protein	176	2e-54	A0A1Z1VNC6_9RICK	Glutamyl-tRNA(Gln) amidotransferase subunit B	20	3.4	A0A343B7D9_9BILA	NADH dehydrogenase subunit 2	19.2	3.4	W2TK05_NECAM	Malate/L-lactate dehydrogenase	362	6e-124	A0A044QR19_ONCVO	Uncharacterized protein	404	6e-140
A0A0K0ESL1	Vacuolar proton pump subunit B (V-ATPase subunit B) (Vacuolar proton pump subunit B)	A0A0C2CR48_9BILA	V-type ATPase, B subunit	811	0	A0A016VXB4_9BILA	Vacuolar proton pump subunit B (V-ATPase subunit B) (Vacuolar proton pump subunit B)	898	0	A0A0M3I5Y3_ASCLU	Uncharacterized protein	617	0	A0A0K0IZ72_BRUMA	Vacuolar proton pump subunit B (V-ATPase subunit B) (Vacuolar proton pump subunit B)	909	0	A0A0R3QQZ8_9BILA	Uncharacterized protein	515	0					A0A6G8QHL3_9BILA	Aspartic protease	20.4	8.3	A0A1I7W0R8_LOALO	Vacuolar proton pump subunit B (V-ATPase subunit B) (Vacuolar proton pump subunit B)	912	0									W2TLB2_NECAM	Vacuolar proton pump subunit B (V-ATPase subunit B) (Vacuolar proton pump subunit B)	893	0	A0A044VC74_ONCVO	Vacuolar proton pump subunit B (V-ATPase subunit B) (Vacuolar proton pump subunit B)	912	0
A0A0K0ESL4	Glutamate synthase (NADH)	A0A0C2H651_9BILA	Uncharacterized protein	1415	0	A0A016SHI3_9BILA	Uncharacterized protein	2022	0	A0A0M3HF27_ASCLU	Glutamine amidotransferase type-2 domain-containing protein	227	1e-67	A0A0K0JM90_BRUMA	Glutamate synthase (NADH) (EC 1.4.1.14)	3060	0	A0A3P7VWN5_9BILA	Uncharacterized protein	717	0	O61357_DIRIM	Tubulin beta chain	29.3	0.17					A0A1I7W5F5_LOALO	NADPH:adrenodoxin oxidoreductase, mitochondrial (EC 1.18.1.6)	67	3e-11					A0A343B7D9_9BILA	NADH dehydrogenase subunit 2	20.8	7	W2TEQ1_NECAM	Glutamate synthase (NADH) (EC 1.4.1.14)	1800	0	A0A044TR49_ONCVO	Uncharacterized protein	494	1e-153
A0A0K0ESM2	Uncharacterized protein	A0A0C2H5L9_9BILA	Intermediate filament tail domain protein	545	2e-179	A0A016SY93_9BILA	Uncharacterized protein	556	0	Q17047_ASCLU	Cytoplasmic intermediate filament protein	588	0	A0A5S6P941_BRUMA	Uncharacterized protein	580	0	A0A0R3QW86_9BILA	Uncharacterized protein	506	5e-164	Q9NGY2_DIRIM	Intermediate filament protein	535	6e-178	A0A141CQS1_9BILA	Cytochrome c oxidase subunit 1 (EC 7.1.1.9)	27.3	0.23	A0A1I7VW91_LOALO	Intermediate filament protein ifa-1	573	0	A0A6M9ZZJ8_9BILA	Cytochrome c oxidase subunit 1 (EC 7.1.1.9)	27.7	0.089	A0A343B7E1_9BILA	Cytochrome c oxidase subunit 1 (EC 7.1.1.9)	26.2	0.12	W2TLX6_NECAM	Intermediate filament tail domain protein	563	0	A0A2K6WLA7_ONCVO	Uncharacterized protein	604	0
A0A0K0ESP1	Thioredoxin domain-containing protein	A0A0C2CT80_9BILA	Antioxidant, AhpC/TSA family	314	5e-111	A0A016VTF8_9BILA	Uncharacterized protein	276	3e-95	A0A0M3HVZ8_ASCLU	Thioredoxin domain-containing protein	333	1e-118	A0A8L7T1V3_BRUMA	Thioredoxin domain-containing protein	317	2e-112	A0A0R3R1S2_9BILA	Thioredoxin domain-containing protein	232	3e-78	O16026_DIRIM	Thioredoxin peroxidase	316	6e-114	A0A6G8QHH1_9BILA	Thioredoxin peroxidase	79.3	8e-21	A0A1I7W1M5_LOALO	Thioredoxin peroxidase 2	318	1e-112	A0A6M9ZWS3_9BILA	Cytochrome c oxidase subunit 3	18.1	8.1	A0A343B7E1_9BILA	Cytochrome c oxidase subunit 1 (EC 7.1.1.9)	17.7	4.8	W2TS31_NECAM	Alpha-1,3/1,6-mannosyltransferase ALG2 (EC 2.4.1.132) (EC 2.4.1.257) (GDP-Man:Man(1)GlcNAc(2)-PP-Dol alpha-1,3-mannosyltransferase)	332	4e-112	A0A044VFS3_ONCVO	Uncharacterized protein	317	3e-109
A0A0K0ESQ6	Uncharacterized protein	A0A0C2H3Y4_9BILA	Oxidoreductase, short chain dehydrogenase/reductase family protein	149	9e-45	A0A016WJ19_9BILA	Uncharacterized protein	174	9e-53	A0A0M3II79_ASCLU	Uncharacterized protein	156	9e-47	A0A0I9N7H8_BRUMA	Bm6625	175	4e-54	A0A0R3QQ30_9BILA	Uncharacterized protein	175	3e-54	G8Z3I5_DIRIM	Ferrochelatase (EC 4.99.1.1)	23.5	0.81	A0A141CQS1_9BILA	Cytochrome c oxidase subunit 1 (EC 7.1.1.9)	20	5.7	A0A1I7W0C8_LOALO	Uncharacterized protein	177	4e-55	A0A6M9ZZJ8_9BILA	Cytochrome c oxidase subunit 1 (EC 7.1.1.9)	20	3	A0A140IN09_9RICK	60 kDa chaperonin	20	1.4	W2SU35_NECAM	Putative 2-(R)-hydroxypropyl-CoM dehydrogenase	175	5e-54	A0A044V945_ONCVO	Uncharacterized protein	166	5e-50
A0A0K0ESQ8	Uncharacterized protein	A0A0C2CQ88_9BILA	Uncharacterized protein	201	4e-64	A0A016RZ46_9BILA	Uncharacterized protein	205	3e-65	A0A0M3ICK0_ASCLU	Uncharacterized protein	201	2e-64	A0A0K0JR01_BRUMA	BMA-CCG-1, isoform a (BMA-CCG-1, isoform a; BMA-CCG-1, isoform b)	176	3e-55	A0A0R3R244_9BILA	Uncharacterized protein	132	1e-38	Q94510_DIRIM	Polyprotein antigen	23.9	0.59	A0A141CQS1_9BILA	Cytochrome c oxidase subunit 1 (EC 7.1.1.9)	20.4	4.5	A0A1I7W146_LOALO	Uncharacterized protein	171	1e-53	A0A6M9ZZJ8_9BILA	Cytochrome c oxidase subunit 1 (EC 7.1.1.9)	18.9	6.3	A0A343B7E1_9BILA	Cytochrome c oxidase subunit 1 (EC 7.1.1.9)	18.1	5.7	W2TYF8_NECAM	Uncharacterized protein	182	2e-57	A0A044TF56_ONCVO	Uncharacterized protein	181	6e-57
A0A0K0ESQ9	FBPase domain-containing protein	A0A0C2D101_9BILA	Fructose-bisphosphatase (EC 3.1.3.11)	307	9e-106	A0A016SLL1_9BILA	Fructose-bisphosphatase (EC 3.1.3.11)	530	0	A0A0M3I3M8_ASCLU	Fructose-bisphosphatase (EC 3.1.3.11)	486	2e-174	A0A0H5S425_BRUMA	Fructose-bisphosphatase (EC 3.1.3.11)	461	3e-164	A0A0R3QDK1_9BILA	Fructose-bisphosphatase (EC 3.1.3.11)	213	4e-69	A0A2Z0UTP9_DIRIM	p-glycoprotein 11	24.3	0.78					A0A1I7VYY9_LOALO	Fructose-bisphosphatase (EC 3.1.3.11)	462	8e-165	A0A6N0A020_9BILA	NADH-ubiquinone oxidoreductase chain 4 (EC 7.1.1.2)	19.2	6.2	A0A343B7D8_9BILA	NADH:ubiquinone reductase (H(+)-translocating) (EC 7.1.1.2) (NADH dehydrogenase subunit 5)	20	1.8	W2TZP0_NECAM	Fructose-bisphosphatase (EC 3.1.3.11)	503	3e-175	A0A044TCB2_ONCVO	Fructose-bisphosphatase (EC 3.1.3.11)	453	9e-161
A0A0K0ESR1	Uncharacterized protein	A0A0C2C2D6_9BILA	Uncharacterized protein	87	2e-23	A0A016TEH5_9BILA	Uncharacterized protein	169	5e-55	A0A0M3I8Y4_ASCLU	Uncharacterized protein	119	2e-36	A0A0I9N4K6_BRUMA	BMA-DLG-1	26.6	2.8	A0A0R3QZI0_9BILA	Phosphoenolpyruvate carboxykinase (GTP) (EC 4.1.1.32)	26.2	2.7	X2C6R7_DIRIM	Translationally-controlled tumor protein homolog	21.9	0.95	A0A6B9XQE8_9BILA	Fructose-bisphosphate aldolase (EC 4.1.2.13)	19.6	3.2	A0A1I7VFU3_LOALO	Uncharacterized protein	27.7	0.99	A0A6M9ZZJ8_9BILA	Cytochrome c oxidase subunit 1 (EC 7.1.1.9)	18.1	5.8	A0A1B0TRD2_9BILA	Major sperm protein	16.5	5.3	W2T4D3_NECAM	Uncharacterized protein	85.9	2e-23	A0A044V9L4_ONCVO	Uncharacterized protein	141	1e-44
A0A0K0ESR6	Uncharacterized protein	A0A0C2D470_9BILA	Galectin	231	2e-73	A0A016VA72_9BILA	Galectin	407	6e-140	A0A0M3IG00_ASCLU	Galectin	335	3e-113	A0A0H5S1P8_BRUMA	Galectin	479	1e-168	A0A0R3QLT7_9BILA	Galectin	479	7e-169	Q9NGY1_DIRIM	Galectin	469	1e-166	A0A6B9XQ20_9BILA	Galectin	473	1e-168	A0A1I7VKQ7_LOALO	Galectin	468	1e-164	A0A6M9ZWS3_9BILA	Cytochrome c oxidase subunit 3	20.4	4.3	F8TVQ9_9BILA	Cytochrome c oxidase subunit 1 (EC 7.1.1.9)	21.9	0.76	W2TXA4_NECAM	Galectin	219	6e-69	A0A044QNW3_ONCVO	Galectin	473	3e-166
A0A0K0EST5	AMP-binding domain-containing protein	A0A0C2DA65_9BILA	AMP-binding enzyme	711	0	A0A016WSJ5_9BILA	AMP-binding domain-containing protein	869	0	A0A0M3I2B8_ASCLU	Long-chain-fatty-acid--CoA ligase (EC 6.2.1.3)	270	3e-81	A0A5S6PAL9_BRUMA	Bm13820, isoform b	726	0	A0A0R3Q693_9BILA	AMP-binding domain-containing protein	628	0	D3INY7_DIRIM	Ecdysone receptor isoform A	24.3	1.7					A0A1I7VW08_LOALO	AMP-binding enzyme family protein	710	0	A0A075FC19_9RICK	Cell division protein FtsZ	20.4	5.7	A0A343B7E4_9BILA	NADH dehydrogenase subunit 4L	22.7	0.21	W2TG31_NECAM	AMP-binding enzyme	761	0	A0A044UT56_ONCVO	AMP-binding domain-containing protein	689	0
A0A0K0ESW0	Glyceraldehyde-3-phosphate dehydrogenase	A0A0C2GLT7_9BILA	Glyceraldehyde-3-phosphate dehydrogenase (EC 1.2.1.12)	609	0	A0A016T9B6_9BILA	Gp_dh_N domain-containing protein	559	0	A0A0M3IJC4_ASCLU	Glyceraldehyde-3-phosphate dehydrogenase (EC 1.2.1.12)	540	0	A0A0J9XXG7_BRUMA	Glyceraldehyde-3-phosphate dehydrogenase (EC 1.2.1.12)	586	0	A0A0R3QUM1_9BILA	Glyceraldehyde-3-phosphate dehydrogenase (EC 1.2.1.12)	498	3e-180	I3WTW5_DIRIM	Glyceraldehyde-3-phosphate dehydrogenase (EC 1.2.1.12)	583	0	A0A8K1W8F1_9BILA	Cytochrome c oxidase subunit I	21.6	2.1	A0A1I7W3W2_LOALO	Glyceraldehyde-3-phosphate dehydrogenase (EC 1.2.1.12)	592	0	A0A6M9ZX31_9BILA	NADH:ubiquinone reductase (H(+)-translocating) (EC 7.1.1.2) (NADH dehydrogenase subunit 5)	22.3	0.61	A0A343B7D8_9BILA	NADH:ubiquinone reductase (H(+)-translocating) (EC 7.1.1.2) (NADH dehydrogenase subunit 5)	21.2	0.87	W2TGU3_NECAM	Glyceraldehyde-3-phosphate dehydrogenase (EC 1.2.1.12)	614	0	A0A158N7S3_ONCVO	Glyceraldehyde-3-phosphate dehydrogenase (EC 1.2.1.12)	588	0
A0A0K0ESY3	Uncharacterized protein	A0A0C2HCA7_9BILA	Transthyretin-like family protein	166	3e-54	A0A016TEA9_9BILA	Uncharacterized protein	165	9e-54	A0A0M3IM27_ASCLU	Uncharacterized protein	191	2e-61	A0A5S6PDN5_BRUMA	Uncharacterized protein	140	4e-44	A0A0R3QZM7_9BILA	Uncharacterized protein	140	6e-44	A0A7D5U420_DIRIM	Nuclear hormone receptor DAF-12b	20	5.3					A0A1I7V616_LOALO	Uncharacterized protein	155	4e-50	A0A6M9ZX31_9BILA	NADH:ubiquinone reductase (H(+)-translocating) (EC 7.1.1.2) (NADH dehydrogenase subunit 5)	18.1	4.8	A0A343B7E2_9BILA	Cytochrome b	17.7	3.3	W2T904_NECAM	Transthyretin-like family protein	166	3e-54	A0A044RMV1_ONCVO	Uncharacterized protein	152	9e-49
A0A0K0ESZ9	Serine/threonine protein phosphatase 2A regulatory subunit	A0A0C2GX58_9BILA	Protein phosphatase 2A regulatory B subunit	819	0	A0A016U1R0_9BILA	Serine/threonine protein phosphatase 2A regulatory subunit	875	0	A0A0M3IFN3_ASCLU	Serine/threonine protein phosphatase 2A regulatory subunit	880	0	A0A7I4KMN3_BRUMA	Serine/threonine protein phosphatase 2A regulatory subunit	848	0	A0A0R3QP63_9BILA	Serine/threonine protein phosphatase 2A regulatory subunit	779	0	Q9NGY2_DIRIM	Intermediate filament protein	28.9	0.046	A0A6B9XNI9_9BILA	Cysteine protease	24.6	0.4	A0A1I7VGP4_LOALO	Serine/threonine protein phosphatase 2A regulatory subunit	843	0									W2SUQ3_NECAM	Protein phosphatase 2A regulatory B subunit	736	0	A0A044UDQ6_ONCVO	Serine/threonine protein phosphatase 2A regulatory subunit	844	0
A0A0K0ET93	Uncharacterized protein	A0A0C2H955_9BILA	Uncharacterized protein	130	2e-31	A0A016WY81_9BILA	Uncharacterized protein	507	6e-160	A0A0M3HL52_ASCLU	Uncharacterized protein	38.5	0.0004	A0A0H5SFU3_BRUMA	Bm3806	614	0	A0A0R3QXJ5_9BILA	Uncharacterized protein	382	3e-119	O96878_DIRIM	Peptidyl-prolyl cis-trans isomerase (PPIase) (EC 5.2.1.8)	27.3	0.18					A0A1I7VJP6_LOALO	Uncharacterized protein	609	0					A0A0U2TIA3_9BILA	Myosin heavy chain	19.2	9.1	W2SFI0_NECAM	Uncharacterized protein	423	1e-129	A0A044S8B3_ONCVO	Uncharacterized protein	613	0
A0A0K0ETB8	Uncharacterized protein	A0A0C2F5E0_9BILA	Uncharacterized protein	45.8	8e-05	A0A016T1M2_9BILA	DM13 domain-containing protein	36.6	0.099	A0A0M3IN84_ASCLU	Uncharacterized protein	51.2	1e-06	A0A5S6P8T0_BRUMA	Nuclear anchorage defective protein ANC-1, putative	55.8	9e-08	A0A0R3R0T8_9BILA	Uncharacterized protein	51.2	1e-06	Q06368_DIRIM	Neutrophil chemotactic factor DiNCF	26.2	0.78	A0A6B9XNI9_9BILA	Cysteine protease	26.6	0.32	A0A1I7VRQ1_LOALO	Uncharacterized protein	50.8	2e-06					A0A0U2TIA3_9BILA	Myosin heavy chain	20	6.8	W2T4B2_NECAM	Spectrin beta chain	35	0.16	A0A044SNV6_ONCVO	Uncharacterized protein	43.1	0.0005
A0A0K0ETK5	Galectin	A0A0C2FHB9_9BILA	Galectin	221	2e-73	A0A016U1X9_9BILA	Galectin	456	8e-163	A0A0M3IG00_ASCLU	Galectin	400	1e-142	A0A0K0JMF7_BRUMA	Galectin	474	2e-171	A0A0R3R1H3_9BILA	Galectin	469	3e-169	Q9NGY1_DIRIM	Galectin	428	5e-155	A0A6B9XQ20_9BILA	Galectin	430	3e-156	A0A1I7VLM9_LOALO	Galectin	479	1e-172					F8TVR0_9BILA	Cytochrome c oxidase subunit 1 (EC 7.1.1.9)	18.5	4.8	W2TXA4_NECAM	Galectin	259	3e-88	A0A044VHG4_ONCVO	Galectin	467	2e-168
A0A0K0ETK8	Uncharacterized protein	A0A0C2GNQ6_9BILA	EF hand	582	0	A0A016SU95_9BILA	Uncharacterized protein	1043	0	A0A0M3HZ93_ASCLU	Uncharacterized protein	1028	0	A0A0K0JAD6_BRUMA	Bm3466	180	2e-51	A0A0R3QXS7_9BILA	Uncharacterized protein	100	2e-23	MYSP_DIRIM	Paramyosin	25	1.1	A0A411N1B1_9BILA	Serine protease inhibitor 1	22.3	1.7	A0A1I7W1I0_LOALO	Calcium-binding carrier protein Aralar1	192	6e-56					A0A343B7E1_9BILA	Cytochrome c oxidase subunit 1 (EC 7.1.1.9)	20.4	3.2	W2TB52_NECAM	EF hand	944	0	A0A044T8Z5_ONCVO	Uncharacterized protein	182	3e-52
A0A0S3M462	Cytochrome c oxidase subunit II	A0A0C2FW44_9BILA	Glutathione S-transferase protein	28.5	0.43	A0A016V7G0_9BILA	Uncharacterized protein	27.7	4.6	A0A1P8P0Y0_ASCLU	Cytochrome c oxidase subunit 2 (EC 7.1.1.9) (Cytochrome c oxidase polypeptide II)	332	5e-117	A0A5S6PML8_BRUMA	Uncharacterized protein	28.5	1.6	A0A3P7YB21_9BILA	Uncharacterized protein	39.3	0.0003	Q70UR8_DIRIM	Cytochrome-c oxidase (EC 7.1.1.9) (Cytochrome c oxidase polypeptide II)	186	2e-61	A0A141CQS8_9BILA	Cytochrome-c oxidase (EC 7.1.1.9) (Cytochrome c oxidase polypeptide II)	184	3e-61	A0A1I7VLK8_LOALO	Peptidyl-prolyl cis-trans isomerase	26.9	4	A0A6M9ZX40_9BILA	Cytochrome-c oxidase (EC 7.1.1.9) (Cytochrome c oxidase polypeptide II)	178	6e-59	A0A343B7E7_9BILA	Cytochrome-c oxidase (EC 7.1.1.9) (Cytochrome c oxidase polypeptide II)	177	5e-59	W2SPI9_NECAM	Uncharacterized protein	27.3	1	A0A044RSI5_ONCVO	Cytochrome-c oxidase (EC 7.1.1.9) (Cytochrome c oxidase polypeptide II)	182	4e-58
B5RI03	Elongation factor 1-alpha	A0A0C2H9K3_9BILA	Elongation factor 1-alpha	870	0	B5RHZ8_9BILA	Elongation factor 1-alpha	868	0	A0A0M3HY03_ASCLU	Elongation factor 1-alpha	855	0	A0A1I9G191_BRUMA	Elongation factor 1-alpha	860	0	A0A0R3QVN5_9BILA	Elongation factor 1-alpha	849	0	A0A2Z0UXQ6_DIRIM	Haf ABC transporter 1	21.9	5.8	A0A6B9XNI9_9BILA	Cysteine protease	20.8	6	A0A1I7V863_LOALO	Elongation factor 1-alpha	858	0	A0A1B0TRD2_9BILA	Major sperm protein	21.6	0.48	A0A1B0TRD2_9BILA	Major sperm protein	21.6	0.25	W2SY87_NECAM	Elongation factor 1-alpha	872	0	A0A044RGS6_ONCVO	Elongation factor 1-alpha	860	0
B5RI04	Elongation factor 1-alpha	A0A0C2H9K3_9BILA	Elongation factor 1-alpha	894	0	B5RHZ8_9BILA	Elongation factor 1-alpha	891	0	A0A0M3HY03_ASCLU	Elongation factor 1-alpha	878	0	A0A1I9G191_BRUMA	Elongation factor 1-alpha	882	0	A0A0R3QVN5_9BILA	Elongation factor 1-alpha	873	0	O76191_DIRIM	Protein disulfide-isomerase (EC 5.3.4.1)	24.3	0.99					A0A1I7V863_LOALO	Elongation factor 1-alpha	880	0	A0A1B0TRD2_9BILA	Major sperm protein	21.6	0.47	A0A1B0TRD2_9BILA	Major sperm protein	21.6	0.25	W2SY87_NECAM	Elongation factor 1-alpha	894	0	A0A044RGS6_ONCVO	Elongation factor 1-alpha	882	0
Q4KS25	Tubulin beta chain	A3FKG1_9BILA	Tubulin beta chain	802	0	A0A016X0D2_9BILA	Tubulin beta chain	802	0	A0A0M3I0Y5_ASCLU	Tubulin beta chain	773	0	A0A1U7F2B2_BRUMA	Tubulin beta chain	798	0	A0A0R3R1X9_9BILA	Tubulin beta chain	761	0	O61357_DIRIM	Tubulin beta chain	800	0	A0A1C9J9Z7_9BILA	ATP synthase F0 subunit 6	23.1	0.88	A0A1I7VRR6_LOALO	Tubulin beta chain	801	0	A0A6M9ZZJ8_9BILA	Cytochrome c oxidase subunit 1 (EC 7.1.1.9)	21.6	1.7	A0A343B7E1_9BILA	Cytochrome c oxidase subunit 1 (EC 7.1.1.9)	21.2	1.2	W2T758_NECAM	Tubulin beta chain	800	0	O61358_ONCVO	Tubulin beta chain	802	0
Q968Y6	Metalloendopeptidase (Fragment)	A0A0C2H256_9BILA	Zinc metalloproteinase	163	3e-46	A0A016RWF3_9BILA	Zinc metalloproteinase	196	1e-58	A0A0M3HHL0_ASCLU	Metalloendopeptidase (EC 3.4.24.-)	134	2e-38	A0A5S6PXA1_BRUMA	Uncharacterized protein	164	8e-47	A0A0R3QTS4_9BILA	Zinc metalloproteinase	158	3e-45	I3WTW4_DIRIM	Fructose-bisphosphate aldolase (EC 4.1.2.13)	21.9	4	A0A6B9XQE8_9BILA	Fructose-bisphosphate aldolase (EC 4.1.2.13)	20.8	4.7	A0A1I7VTU7_LOALO	Zinc metalloproteinase	172	4e-48	A0A1Z1VNC6_9RICK	Glutamyl-tRNA(Gln) amidotransferase subunit B	18.9	7.4	A0A343B7D8_9BILA	NADH:ubiquinone reductase (H(+)-translocating) (EC 7.1.1.2) (NADH dehydrogenase subunit 5)	19.2	4.2	W2SRT1_NECAM	Zinc metalloproteinase	149	6e-41	A0A044SEU3_ONCVO	Zinc metalloproteinase	174	5e-49
Q9UA16	L3NieAg.01 (Fragment)	A0A0C2D9Z0_9BILA	SCP-like protein	55.8	5e-10	A0A016W035_9BILA	SCP domain-containing protein	68.6	1e-13	A0A0M3HW49_ASCLU	SCP domain-containing protein	69.3	3e-14	A0A0H5SBC9_BRUMA	Bm10935	78.6	3e-17	A0A3P7X768_9BILA	SCP domain-containing protein	56.2	2e-10	O18347_DIRIM	Venom allergen antigen 5-like protein	33.9	0.0003	A0A141CQS3_9BILA	Cytochrome b	20.8	2.4	A0A1I7VFL4_LOALO	SCP domain-containing protein	52.4	8e-09					A0A0U2S8D1_9BILA	Putative heat shock 70 kDa protein	18.5	3.4	W2TYL7_NECAM	SCP-like protein	70.1	4e-15	A0A044RE47_ONCVO	SCP domain-containing protein	75.9	3e-17
[truncated: 68 more columns]

## Sheet: Other_Species_Homology_legend
File description: Homology between S. stercoralis proteins identified in the present study and proteins from other pathogens of clinical importance as potentially responsible for co-infections with S. stercoralis, as established by BLASTp analysis.
Column header	Description
S.stercoralis_AC	UniProt Accession number for S. stercoralis
S.stercoralis_description	S. stercoralis protein name
"Other pathogen"_ID	UniProt ID for "Other pathogen"
"Other pathogen"_ProteinName	"Other pathogen" protein name
"Other pathogen"_Score	BLASTp score
"Other pathogen"_e-value	BLASTp e-value
List of other pathogens
Ancylostoma duodenale
Ancylostoma ceylanicum
Necator americanus
Ascaris lumbricoides
Trichuris trichiura
Toxocara canis
Loa loa
Mansonella perstans
Mansonella ozzardi
Wuchereria bancrofti
Onchocerca volvulus
Brugia malayi
Brugia timori
Dirofilaria immitis
Dirofilaria repens
Trichinella spiralis
Taenia saginata
Taenia solium
Echinococcus granulosus
Hymenolepis nana
Schistosoma mansoni
Schistosoma haematobium
Schistosoma japonicum
Fasciola hepatica
Plasmodium falciparum
Plasmodium vivax
Plasmodium ovale
Plasmodium malariae
Plasmodium knowlesi
