# Supplementary material for: Novel insights into the somatic proteome of Strongyloides stercoralis infective third-stage larvae
Source: Parasit Vectors. 2023 Jan 31;16:45. doi: 10.1186/s13071-023-05675-7 (PMC9890704; doi:10.1186/s13071-023-05675-7)
Supplement: Supplementary file 3 — Additional file 3 : Table S3. Homology with Homo sapiens and other pathogens of clinical importance as potentially responsible for co-infections with S. stercoralis. [file 13071_2023_5675_MOESM3_ESM.xlsx]

## Sheet: Comparison with literature
File description: Proteins identified in the present study and already reported in the literature as: i) associated with Strongyloides parasitism; ii) part of iL3 proteome; iii) potentially immunogenic.
Accession	Description	Go_CC	Go_MF	GO_BP	InterPro Family	InterPro Domain	InterPro Homologous superfamily	InterPro Site	Described in
A0A0G4E6F5	Puromycin-sensitive aminopeptidase (Fragment)		aminopeptidase activity [GO:0004177] metallopeptidase activity [GO:0008237] zinc ion binding [GO:0008270]		IPR001930: Peptidase M1, alanine aminopeptidase/leukotriene A4 hydrolase	IPR014782: Peptidase M1, membrane alanine aminopeptidase	IPR027268: Peptidase M4/M1, CTD superfamily		Hunt V 2016, doi: 10.1038/ng.3495
A0A0G4E6L1	14-3-3 (Fragment)				IPR000308: 14-3-3 protein	IPR023410: 14-3-3 domain	IPR036815: 14-3-3 domain superfamily	IPR023409: 14-3-3 protein, conserved site	Marcilla 2010, doi: 10.1017/S0031182010000314 Rodpai 2016, doi: 10.1007/s00436-016-5170-7 Rodpai 2017, doi: 10.1007/s00436-017-5443-9
A0A0K0DSA2	Myosin_tail_1 domain-containing protein	cytoplasm [GO:0005737] myosin complex [GO:0016459] myosin filament [GO:0032982]				IPR002928: Myosin tail	IPR014751: DNA repair protein XRCC4-like, C-terminal		Marcilla 2010, doi: 10.1017/S0031182010000314 Rodpai 2017, doi: 10.1007/s00436-017-5443-9
A0A0K0DSX1	Uncharacterized protein	cell surface [GO:0009986] extracellular region [GO:0005576]			IPR001534: Transthyretin-like		IPR038479: Transthyretin-like superfamily		Hunt V 2016, doi: 10.1038/ng.3495
A0A0K0DSX2	Uncharacterized protein	cell surface [GO:0009986] extracellular region [GO:0005576]			IPR001534: Transthyretin-like		IPR038479: Transthyretin-like superfamily		Hunt V 2016, doi: 10.1038/ng.3495
A0A0K0DT39	Uncharacterized protein	troponin complex [GO:0005861]		regulation of muscle contraction [GO:0006937]	IPR001978: Troponin		IPR038077: Troponin domain superfamily		Rodpai 2017, doi: 10.1007/s00436-017-5443-9
A0A0K0DTL8	Uncharacterized protein	mitochondrial proton-transporting ATP synthase complex, coupling factor F(o) [GO:0000276]	proton transmembrane transporter activity [GO:0015078]	ATP synthesis coupled proton transport [GO:0015986]	IPR008689: ATP synthase, F0 complex, subunit D, mitochondrial		IPR036228: ATP synthase, F0 complex, subunit D superfamily, mitochondrial		Marcilla 2010, doi: 10.1017/S0031182010000314
A0A0K0DTP5	SCP domain-containing protein				IPR001283: Cysteine-rich secretory protein-related	IPR014044: CAP domain	IPR035940: CAP superfamily		Hunt V 2016, doi: 10.1038/ng.3495
A0A0K0DU50	Uncharacterized protein	mitochondrial proton-transporting ATP synthase complex, coupling factor F(o) [GO:0000276]	proton transmembrane transporter activity [GO:0015078]	ATP synthesis coupled proton transport [GO:0015986]	IPR008688: ATP synthase, F0 complex, subunit B/MI25				Marcilla 2010, doi: 10.1017/S0031182010000314
A0A0K0DUF3	Succinate dehydrogenase [ubiquinone] flavoprotein subunit, mitochondrial	mitochondrial inner membrane [GO:0005743]	flavin adenine dinucleotide binding [GO:0050660] succinate dehydrogenase (ubiquinone) activity [GO:0008177]	electron transport chain [GO:0022900] tricarboxylic acid cycle [GO:0006099]	IPR011281: Succinate dehydrogenase, flavoprotein subunit	IPR003953: FAD-dependent oxidoreductase 2, FAD binding domain	IPR027477: Succinate dehydrogenase/fumarate reductase flavoprotein, catalytic domain superfamily	IPR003952: Fumarate reductase/succinate dehydrogenase, FAD-binding site	Marcilla 2010, doi: 10.1017/S0031182010000314
A0A0K0DVS8	Uncharacterized protein								Rodpai 2017, doi: 10.1007/s00436-017-5443-9
A0A0K0DVU1	Uncharacterized protein	cell surface [GO:0009986] extracellular region [GO:0005576]			IPR001534: Transthyretin-like		IPR038479: Transthyretin-like superfamily		Hunt V 2016, doi: 10.1038/ng.3495
A0A0K0DVU6	Uncharacterized protein		acyl-CoA dehydrogenase activity [GO:0003995] flavin adenine dinucleotide binding [GO:0050660]			IPR006091: Acyl-CoA oxidase/dehydrogenase, middle domain	IPR009100: Acyl-CoA dehydrogenase/oxidase, N-terminal and middle domain superfamily	IPR006089: Acyl-CoA dehydrogenase, conserved site	Rodpai 2017, doi: 10.1007/s00436-017-5443-9
A0A0K0DW52	Uncharacterized protein	integral component of membrane [GO:0016021] mitochondrial proton-transporting ATP synthase complex, coupling factor F(o) [GO:0000276]	proton transmembrane transporter activity [GO:0015078]	ATP synthesis coupled proton transport [GO:0015986]	IPR006808: ATP synthase, F0 complex, subunit G, mitochondrial				Marcilla 2010, doi: 10.1017/S0031182010000314
A0A0K0DW66	Uncharacterized protein		metal ion binding [GO:0046872]			IPR007863: Peptidase M16, C-terminal	IPR011249: Metalloenzyme, LuxS/M16 peptidase-like		Hunt V 2016, doi: 10.1038/ng.3495
A0A0K0DWL4	Carboxypeptidase		glycosyltransferase activity [GO:0016757] serine-type carboxypeptidase activity [GO:0004185]		IPR001563: Peptidase S10, serine carboxypeptidase		IPR029044: Nucleotide-diphospho-sugar transferases	IPR018202: Serine carboxypeptidase, serine active site	Hunt V 2016, doi: 10.1038/ng.3495
A0A0K0DWR6	Fructose-bisphosphate aldolase		fructose-bisphosphate aldolase activity [GO:0004332]	glycolytic process [GO:0006096]	IPR000741: Fructose-bisphosphate aldolase, class-I		IPR013785: Aldolase-type TIM barrel	IPR029768: Fructose-bisphosphate aldolase class-I active site	Rodpai 2017, doi: 10.1007/s00436-017-5443-9
A0A0K0DWW2	Aconitate hydratase, mitochondrial	mitochondrion [GO:0005739]	4 iron, 4 sulfur cluster binding [GO:0051539] aconitate hydratase activity [GO:0003994] citrate dehydratase activity [GO:0047780] metal ion binding [GO:0046872]	tricarboxylic acid cycle [GO:0006099]	IPR006248: Aconitase, mitochondrial-like	IPR000573: Aconitase A/isopropylmalate dehydratase small subunit, swivel domain	IPR015928: Aconitase/3-isopropylmalate dehydratase, swivel	IPR018136: Aconitase family, 4Fe-4S cluster binding site	Rodpai 2017, doi: 10.1007/s00436-017-5443-9
A0A0K0DX81	Histone H4	nucleosome [GO:0000786] nucleus [GO:0005634]	DNA binding [GO:0003677] protein heterodimerization activity [GO:0046982]		IPR001951: Histone H4	IPR035425: CENP-T/Histone H4, histone fold	IPR009072: Histone-fold	IPR019809: Histone H4, conserved site	Marcilla 2010, doi: 10.1017/S0031182010000314
A0A0K0DXX5	Uncharacterized protein				IPR004000: Actin family		IPR043129: ATPase, nucleotide binding domain	IPR004001: Actin, conserved site	Rodpai 2017, doi: 10.1007/s00436-017-5443-9
A0A0K0DY51	Uncharacterized protein				IPR001283: Cysteine-rich secretory protein-related	IPR014044: CAP domain	IPR035940: CAP superfamily	IPR018244: Allergen V5/Tpx-1-related, conserved site	Hunt V 2016, doi: 10.1038/ng.3495
A0A0K0DY53	Uncharacterized protein				IPR002067: Mitochondrial carrier protein		IPR023395: Mitochondrial carrier domain superfamily		Marcilla 2010, doi: 10.1017/S0031182010000314
A0A0K0DYF5	Uncharacterized protein	cell surface [GO:0009986] extracellular region [GO:0005576]			IPR001534: Transthyretin-like		IPR038479: Transthyretin-like superfamily		Hunt V 2016, doi: 10.1038/ng.3495
A0A0K0DYI9	Uncharacterized protein	mitochondrion [GO:0005739] proton-transporting ATP synthase complex, coupling factor F(o) [GO:0045263]		ATP biosynthetic process [GO:0006754] ion transport [GO:0006811]	IPR019344: Mitochondrial F1-F0 ATP synthase subunit F, predicted				Marcilla 2010, doi: 10.1017/S0031182010000314
A0A0K0DYN6	Uncharacterized protein		metal ion binding [GO:0046872]			IPR007863: Peptidase M16, C-terminal	IPR011249: Metalloenzyme, LuxS/M16 peptidase-like		Hunt V 2016, doi: 10.1038/ng.3495
A0A0K0DYN8	14_3_3 domain-containing protein				IPR000308: 14-3-3 protein	IPR023410: 14-3-3 domain	IPR036815: 14-3-3 domain superfamily	IPR023409: 14-3-3 protein, conserved site	Marcilla 2010, doi: 10.1017/S0031182010000314 Rodpai 2016, doi: 10.1007/s00436-016-5170-7 Rodpai 2017, doi: 10.1007/s00436-017-5443-9
A0A0K0DYR6	Uncharacterized protein								Rodpai 2017, doi: 10.1007/s00436-017-5443-9
A0A0K0DZE9	SCP domain-containing protein	extracellular region [GO:0005576]			IPR001283: Cysteine-rich secretory protein-related	IPR014044: CAP domain	IPR035940: CAP superfamily	IPR018244: Allergen V5/Tpx-1-related, conserved site	Hunt V 2016, doi: 10.1038/ng.3495
A0A0K0DZH9	Uncharacterized protein	myosin complex [GO:0016459] myosin filament [GO:0032982] sarcomere [GO:0030017]	actin filament binding [GO:0051015] ATP binding [GO:0005524] cytoskeletal motor activity [GO:0003774]			IPR001609: Myosin head, motor domain	IPR008989: Myosin S1 fragment, N-terminal		Marcilla 2010, doi: 10.1017/S0031182010000314 Rodpai 2017, doi: 10.1007/s00436-017-5443-9
A0A0K0DZN6	Uncharacterized protein		arginine kinase activity [GO:0004054] ATP binding [GO:0005524] creatine kinase activity [GO:0004111]	phosphocreatine biosynthetic process [GO:0046314]	IPR000749: ATP:guanido phosphotransferase	IPR022413: ATP:guanido phosphotransferase, N-terminal	IPR014746: Glutamine synthetase/guanido kinase, catalytic domain	IPR022415: ATP:guanido phosphotransferase active site	Marcilla 2010, doi: 10.1017/S0031182010000314 Rodpai 2017, doi: 10.1007/s00436-017-5443-9
A0A0K0DZU6	Pept_C1 domain-containing protein		cysteine-type peptidase activity [GO:0008234]			IPR000668: Peptidase C1A, papain C-terminal	IPR038765: Papain-like cysteine peptidase superfamily	IPR025660: Cysteine peptidase, histidine active site	Hunt V 2016, doi: 10.1038/ng.3495
A0A0K0E111	Uncharacterized protein	integral component of membrane [GO:0016021]	serine-type endopeptidase inhibitor activity [GO:0004867]						Hunt V 2016, doi: 10.1038/ng.3495
A0A0K0E113	Galectin	ribosome [GO:0005840]	carbohydrate binding [GO:0030246] structural constituent of ribosome [GO:0003735]	translation [GO:0006412]	IPR044156: Galectin-like	IPR001079: Galectin, carbohydrate recognition domain	IPR013320: Concanavalin A-like lectin/glucanase domain superfamily	IPR020785: Ribosomal protein L11, conserved site	Marcilla 2010, doi: 10.1017/S0031182010000314
A0A0K0E132	Uncharacterized protein	integral component of membrane [GO:0016021]			IPR001534: Transthyretin-like		IPR038479: Transthyretin-like superfamily		Hunt V 2016, doi: 10.1038/ng.3495
A0A0K0E1T0	Succinate dehydrogenase [ubiquinone] cytochrome b small subunit	integral component of membrane [GO:0016021] mitochondrial inner membrane [GO:0005743]	metal ion binding [GO:0046872]	tricarboxylic acid cycle [GO:0006099]	IPR007992: Succinate dehydrogenase [ubiquinone] cytochrome b small subunit, CybS		IPR034804: Fumarate reductase/succinate dehydrogenase, transmembrane subunit		Marcilla 2010, doi: 10.1017/S0031182010000314
A0A0K0E1V5	Uncharacterized protein	cell surface [GO:0009986] extracellular region [GO:0005576]			IPR001534: Transthyretin-like		IPR038479: Transthyretin-like superfamily		Hunt V 2016, doi: 10.1038/ng.3495
A0A0K0E2F4	Uncharacterized protein	integral component of membrane [GO:0016021]				IPR007863: Peptidase M16, C-terminal	IPR011249: Metalloenzyme, LuxS/M16 peptidase-like		Hunt V 2016, doi: 10.1038/ng.3495
A0A0K0E2W2	Uncharacterized protein	myosin complex [GO:0016459] myosin filament [GO:0032982] sarcomere [GO:0030017]	actin filament binding [GO:0051015] ATP binding [GO:0005524] cytoskeletal motor activity [GO:0003774]			IPR001609: Myosin head, motor domain	IPR008989: Myosin S1 fragment, N-terminal		Marcilla 2010, doi: 10.1017/S0031182010000314
A0A0K0E3T7	Uncharacterized protein	mitochondrial proton-transporting ATP synthase complex, coupling factor F(o) [GO:0000276]	proton transmembrane transporter activity [GO:0015078]	ATP synthesis coupled proton transport [GO:0015986]	IPR008386: ATP synthase, F0 complex, subunit E, mitochondrial				Marcilla 2010, doi: 10.1017/S0031182010000314
A0A0K0E404	Zinc metalloproteinase	extracellular region [GO:0005576]	metalloendopeptidase activity [GO:0004222] zinc ion binding [GO:0008270]	molting cycle, collagen and cuticulin-based cuticle [GO:0018996]	IPR017050: Metallopeptidase, nematode	IPR034035: Astacin-like metallopeptidase domain	IPR024079: Metallopeptidase, catalytic domain superfamily		Hunt V 2016, doi: 10.1038/ng.3495
A0A0K0E405	Zinc metalloproteinase	extracellular region [GO:0005576]	metalloendopeptidase activity [GO:0004222] zinc ion binding [GO:0008270]	molting cycle, collagen and cuticulin-based cuticle [GO:0018996]	IPR017050: Metallopeptidase, nematode	IPR034035: Astacin-like metallopeptidase domain	IPR024079: Metallopeptidase, catalytic domain superfamily		Hunt V 2016, doi: 10.1038/ng.3495
A0A0K0E463	ATP synthase subunit alpha	proton-transporting ATP synthase complex, catalytic core F(1) [GO:0045261]	ATP binding [GO:0005524] proton-transporting ATP synthase activity, rotational mechanism [GO:0046933]		IPR005294: ATP synthase, F1 complex, alpha subunit	IPR000194: ATPase, F1/V1/A1 complex, alpha/beta subunit, nucleotide-binding domain	IPR023366: ATP synthase subunit alpha, N-terminal domain-like superfamily	IPR020003: ATPase, alpha/beta subunit, nucleotide-binding domain, active site	Marcilla 2010, doi: 10.1017/S0031182010000314
A0A0K0E472	Glyceraldehyde-3-phosphate dehydrogenase		glyceraldehyde-3-phosphate dehydrogenase (NAD+) (phosphorylating) activity [GO:0004365] NAD binding [GO:0051287] NADP binding [GO:0050661]	glucose metabolic process [GO:0006006] glycolytic process [GO:0006096]	IPR006424: Glyceraldehyde-3-phosphate dehydrogenase, type I	IPR020828: Glyceraldehyde 3-phosphate dehydrogenase, NAD(P) binding domain	IPR036291: NAD(P)-binding domain superfamily	IPR020830: Glyceraldehyde 3-phosphate dehydrogenase, active site	Marcilla 2010, doi: 10.1017/S0031182010000314
A0A0K0E4K7	Uncharacterized protein	troponin complex [GO:0005861]			IPR001978: Troponin		IPR038077: Troponin domain superfamily		Rodpai 2017, doi: 10.1007/s00436-017-5443-9
A0A0K0E4R6	Uncharacterized protein	mitochondrial proton-transporting ATP synthase complex, coupling factor F(o) [GO:0000276]	proton transmembrane transporter activity [GO:0015078]	ATP synthesis coupled proton transport [GO:0015986]	IPR008387: ATP synthase-coupling factor 6, mitochondrial		IPR036204: ATP synthase-coupling factor 6 superfamily, mitochondrial		Marcilla 2010, doi: 10.1017/S0031182010000314
A0A0K0E4Z7	Uncharacterized protein					IPR007863: Peptidase M16, C-terminal	IPR011249: Metalloenzyme, LuxS/M16 peptidase-like		Hunt V 2016, doi: 10.1038/ng.3495
A0A0K0E586	WD_REPEATS_REGION domain-containing protein			signal transduction [GO:0007165]	IPR016346: Guanine nucleotide-binding protein, beta subunit	IPR001632: G-protein, beta subunit	IPR015943: WD40/YVTN repeat-like-containing domain superfamily	IPR019775: WD40 repeat, conserved site	Rodpai 2017, doi: 10.1007/s00436-017-5443-9
A0A0K0E5N2	SCP domain-containing protein	extracellular region [GO:0005576]			IPR001283: Cysteine-rich secretory protein-related	IPR014044: CAP domain	IPR035940: CAP superfamily	IPR018244: Allergen V5/Tpx-1-related, conserved site	Hunt V 2016, doi: 10.1038/ng.3495
A0A0K0E5S6	Uncharacterized protein				IPR000749: ATP:guanido phosphotransferase	IPR022413: ATP:guanido phosphotransferase, N-terminal	IPR014746: Glutamine synthetase/guanido kinase, catalytic domain		Marcilla 2010, doi: 10.1017/S0031182010000314
A0A0K0E612	Uncharacterized protein	integral component of membrane [GO:0016021]	inorganic phosphate transmembrane transporter activity [GO:0005315]	mitochondrial phosphate ion transmembrane transport [GO:1990547]	IPR002067: Mitochondrial carrier protein		IPR023395: Mitochondrial carrier domain superfamily		Marcilla 2010, doi: 10.1017/S0031182010000314
A0A0K0E6J0	SCP domain-containing protein	extracellular region [GO:0005576] integral component of membrane [GO:0016021]			IPR001283: Cysteine-rich secretory protein-related	IPR014044: CAP domain	IPR035940: CAP superfamily	IPR018244: Allergen V5/Tpx-1-related, conserved site	Hunt V 2016, doi: 10.1038/ng.3495
A0A0K0E6X3	Uncharacterized protein		arginine kinase activity [GO:0004054] ATP binding [GO:0005524] creatine kinase activity [GO:0004111]	phosphocreatine biosynthetic process [GO:0046314]	IPR000749: ATP:guanido phosphotransferase	IPR022413: ATP:guanido phosphotransferase, N-terminal	IPR014746: Glutamine synthetase/guanido kinase, catalytic domain		Marcilla 2010, doi: 10.1017/S0031182010000314
A0A0K0E7K3	Uncharacterized protein		cellular anatomical entity [GO:0110165] G-protein beta/gamma-subunit complex binding [GO:0031683] GTP binding [GO:0005525] GTPase activity [GO:0003924]	adenylate cyclase-modulating G protein-coupled receptor signaling pathway [GO:0007188]	IPR001019: Guanine nucleotide binding protein (G-protein), alpha subunit		IPR011025: G protein alpha subunit, helical insertion		Marcilla 2010, doi: 10.1017/S0031182010000314
A0A0K0E943	Vacuolar proton pump subunit B (V-ATPase subunit B) (Vacuolar proton pump subunit B)	proton-transporting V-type ATPase, V1 domain [GO:0033180]	ATP binding [GO:0005524]	ATP metabolic process [GO:0046034] proton transmembrane transport [GO:1902600]	IPR005723: ATPase, V1 complex, subunit B	IPR000194: ATPase, F1/V1/A1 complex, alpha/beta subunit, nucleotide-binding domain	IPR027417: P-loop containing nucleoside triphosphate hydrolase	IPR020003: ATPase, alpha/beta subunit, nucleotide-binding domain, active site	Marcilla 2010, doi: 10.1017/S0031182010000314
A0A0K0E9Q4	Citrate synthase	mitochondrial matrix [GO:0005759]	citrate (Si)-synthase activity [GO:0004108]	citrate metabolic process [GO:0006101] tricarboxylic acid cycle [GO:0006099]	IPR002020: Citrate synthase		IPR016142: Citrate synthase-like, large alpha subdomain	IPR019810: Citrate synthase active site	Rodpai 2017, doi: 10.1007/s00436-017-5443-9
A0A0K0EBD1	Zinc metalloproteinase	extracellular region [GO:0005576]	metalloendopeptidase activity [GO:0004222] zinc ion binding [GO:0008270]	molting cycle, collagen and cuticulin-based cuticle [GO:0018996]	IPR017050: Metallopeptidase, nematode	IPR034035: Astacin-like metallopeptidase domain	IPR024079: Metallopeptidase, catalytic domain superfamily		Hunt V 2016, doi: 10.1038/ng.3495
A0A0K0EBE1	Peptidase A1 domain-containing protein		aspartic-type endopeptidase activity [GO:0004190]		IPR001461: Aspartic peptidase A1 family	IPR033121: Peptidase family A1 domain	IPR021109: Aspartic peptidase domain superfamily	IPR001969: Aspartic peptidase, active site	Hunt V 2016, doi: 10.1038/ng.3495
A0A0K0EBP3	Uncharacterized protein		G protein-coupled receptor binding [GO:0001664] G-protein beta/gamma-subunit complex binding [GO:0031683] GTPase activity [GO:0003924] guanyl nucleotide binding [GO:0019001]	G protein-coupled receptor signaling pathway [GO:0007186]	IPR001019: Guanine nucleotide binding protein (G-protein), alpha subunit		IPR011025: G protein alpha subunit, helical insertion		Marcilla 2010, doi: 10.1017/S0031182010000314
A0A0K0EBT1	Peptidase_M24 domain-containing protein				IPR004545: PA2G4 family	IPR000994: Peptidase M24	IPR036005: Creatinase/aminopeptidase-like		Hunt V 2016, doi: 10.1038/ng.3495
A0A0K0ECK4	Galectin		carbohydrate binding [GO:0030246]		IPR015533: Galectin-4/6	IPR001079: Galectin, carbohydrate recognition domain	IPR013320: Concanavalin A-like lectin/glucanase domain superfamily		Marcilla 2010, doi: 10.1017/S0031182010000314
A0A0K0EDA6	Uncharacterized protein	integral component of membrane [GO:0016021] mitochondrial inner membrane [GO:0005743]	ATP:ADP antiporter activity [GO:0005471]	mitochondrial ATP transmembrane transport [GO:1990544] mitochondrial ADP transmembrane transport [GO:0140021]	IPR002067: Mitochondrial carrier protein		IPR023395: Mitochondrial carrier domain superfamily		Marcilla 2010, doi: 10.1017/S0031182010000314
A0A0K0EDH2	Uncharacterized protein	integral component of membrane [GO:0016021] mitochondrial inner membrane [GO:0005743]	ATP:ADP antiporter activity [GO:0005471]	mitochondrial ADP transmembrane transport [GO:0140021] mitochondrial ATP transmembrane transport [GO:1990544]	IPR002067: Mitochondrial carrier protein		IPR023395: Mitochondrial carrier domain superfamily		Marcilla 2010, doi: 10.1017/S0031182010000314
A0A0K0EDI0	Calpain catalytic domain-containing protein		calcium-dependent cysteine-type endopeptidase activity [GO:0004198]		IPR022684: Peptidase C2, calpain family	IPR001300: Peptidase C2, calpain, catalytic domain	IPR036213: Calpain large subunit, domain III superfamily	IPR000169: Cysteine peptidase, cysteine active site	Hunt V 2016, doi: 10.1038/ng.3495
A0A0K0EE75	Uncharacterized protein	cell surface [GO:0009986] extracellular region [GO:0005576] integral component of membrane [GO:0016021]			IPR001534: Transthyretin-like		IPR038479: Transthyretin-like superfamily		Hunt V 2016, doi: 10.1038/ng.3495
A0A0K0EET9	Tr-type G domain-containing protein	cytoplasm [GO:0005737]	GTP binding [GO:0005525] GTPase activity [GO:0003924] translation elongation factor activity [GO:0003746]			IPR000795: Translational (tr)-type GTP-binding domain	IPR009000: Translation protein, beta-barrel domain superfamily	IPR031157: Tr-type G domain, conserved site	Marcilla 2010, doi: 10.1017/S0031182010000314
A0A0K0EEZ1	Uncharacterized protein	mitochondrial inner membrane [GO:0005743]	proton-transporting ATP synthase activity, rotational mechanism [GO:0046933]		IPR000711: ATPase, OSCP/delta subunit		IPR026015: F1F0 ATP synthase OSCP/delta subunit, N-terminal domain superfamily	IPR020781: ATPase, OSCP/delta subunit, conserved site	Hunt V 2016, doi: 10.1038/ng.3495
A0A0K0EF38	Uncharacterized protein	proton-transporting V-type ATPase, V1 domain [GO:0033180]	ATP binding [GO:0005524] proton-transporting ATP synthase activity, rotational mechanism [GO:0046933] proton-transporting ATPase activity, rotational mechanism [GO:0046961]		IPR022878: V-type ATP synthase catalytic alpha chain	IPR000194: ATPase, F1/V1/A1 complex, alpha/beta subunit, nucleotide-binding domain	IPR023366: ATP synthase subunit alpha, N-terminal domain-like superfamily	IPR020003: ATPase, alpha/beta subunit, nucleotide-binding domain, active site	Marcilla 2010, doi: 10.1017/S0031182010000314
A0A0K0EFC5	Histone H2A	nucleosome [GO:0000786] nucleus [GO:0005634]	DNA binding [GO:0003677] protein heterodimerization activity [GO:0046982]		IPR002119: Histone H2A	IPR007125: Histone H2A/H2B/H3	IPR009072: Histone-fold	IPR032458: Histone H2A conserved site	Marcilla 2010, doi: 10.1017/S0031182010000314
A0A0K0EFG9	ATP synthase subunit beta	proton-transporting ATP synthase complex, catalytic core F(1) [GO:0045261]	ATP binding [GO:0005524] proton-transporting ATP synthase activity, rotational mechanism [GO:0046933] proton-transporting ATPase activity, rotational mechanism [GO:0046961]		IPR005722: ATP synthase, F1 complex, beta subunit	IPR000194: ATPase, F1/V1/A1 complex, alpha/beta subunit, nucleotide-binding domain	IPR024034: ATPase, F1/V1 complex, beta/alpha subunit, C-terminal	IPR020003: ATPase, alpha/beta subunit, nucleotide-binding domain, active site	Marcilla 2010, doi: 10.1017/S0031182010000314
A0A0K0EG68	SCP domain-containing protein				IPR001283: Cysteine-rich secretory protein-related	IPR014044: CAP domain	IPR035940: CAP superfamily		Hunt V 2016, doi: 10.1038/ng.3495
A0A0K0EGQ3	Galectin		carbohydrate binding [GO:0030246]		IPR044156: Galectin-like	IPR001079: Galectin, carbohydrate recognition domain	IPR013320: Concanavalin A-like lectin/glucanase domain superfamily		Marcilla 2010, doi: 10.1017/S0031182010000314 Hunt V 2016, doi: 10.1038/ng.3495
A0A0K0EHA6	Uncharacterized protein		ATP binding [GO:0005524] ATP hydrolysis activity [GO:0016887]	response to stress [GO:0006950]	IPR013126: Heat shock protein 70 family		IPR029047: Heat shock protein 70kD, peptide-binding domain superfamily	IPR018181: Heat shock protein 70, conserved site	Marcilla 2010, doi: 10.1017/S0031182010000314
A0A0K0EI07	Uncharacterized protein	phosphopyruvate hydratase complex [GO:0000015]	magnesium ion binding [GO:0000287] phosphopyruvate hydratase activity [GO:0004634]	glycolytic process [GO:0006096]	IPR000941: Enolase	IPR020810: Enolase, C-terminal TIM barrel domain	IPR029017: Enolase-like, N-terminal	IPR020809: Enolase, conserved site	Marcilla 2010, doi: 10.1017/S0031182010000314 Rodpai 2017, doi: 10.1007/s00436-017-5443-9
A0A0K0EIG3	CYTOSOL_AP domain-containing protein	cytoplasm [GO:0005737]	manganese ion binding [GO:0030145] metalloaminopeptidase activity [GO:0070006]		IPR011356: Peptidase M17, leucine aminopeptidase/peptidase B	IPR000819: Peptidase M17, leucyl aminopeptidase, C-terminal			Hunt V 2016, doi: 10.1038/ng.3495
A0A0K0EIN5	Uncharacterized protein	extracellular region [GO:0005576]	serine-type endopeptidase inhibitor activity [GO:0004867]						Hunt V 2016, doi: 10.1038/ng.3495
A0A0K0EIU9	Uncharacterized protein		ATP binding [GO:0005524] ATP hydrolysis activity [GO:0016887] unfolded protein binding [GO:0051082]	protein folding [GO:0006457] response to stress [GO:0006950]	IPR013126: Heat shock protein 70 family		IPR029047: Heat shock protein 70kD, peptide-binding domain superfamily	IPR018181: Heat shock protein 70, conserved site	Marcilla 2010, doi: 10.1017/S0031182010000314
A0A0K0EJQ3	Uncharacterized protein	integral component of membrane [GO:0016021] succinate dehydrogenase complex [GO:0045281]	electron transfer activity [GO:0009055] metal ion binding [GO:0046872] succinate dehydrogenase activity [GO:0000104]	tricarboxylic acid cycle [GO:0006099]	IPR000701: Succinate dehydrogenase/fumarate reductase type B, transmembrane subunit		IPR034804: Fumarate reductase/succinate dehydrogenase, transmembrane subunit		Marcilla 2010, doi: 10.1017/S0031182010000314
A0A0K0EJZ6	Uncharacterized protein		GTP binding [GO:0005525] metal ion binding [GO:0046872] phosphoenolpyruvate carboxykinase (GTP) activity [GO:0004613]	gluconeogenesis [GO:0006094]	IPR008209: Phosphoenolpyruvate carboxykinase, GTP-utilising	IPR035077: Phosphoenolpyruvate carboxykinase, C-terminal P-loop domain	IPR008210: Phosphoenolpyruvate carboxykinase, N-terminal	IPR018091: Phosphoenolpyruvate carboxykinase, GTP-utilising, conserved site	Marcilla 2010, doi: 10.1017/S0031182010000314
A0A0K0EKC5	Uncharacterized protein	membrane [GO:0016020]	4 iron, 4 sulfur cluster binding [GO:0051539] NADH dehydrogenase (ubiquinone) activity [GO:0008137]	ATP synthesis coupled electron transport [GO:0042773]	IPR010228: NADH:ubiquinone oxidoreductase, subunit G	IPR001041: 2Fe-2S ferredoxin-type iron-sulfur binding domain	IPR036010: 2Fe-2S ferredoxin-like superfamily	IPR000283: NADH:ubiquinone oxidoreductase, 75kDa subunit, conserved site	Rodpai 2017, doi: 10.1007/s00436-017-5443-9
A0A0K0EKK6	Carboxypeptidase		serine-type carboxypeptidase activity [GO:0004185]		IPR001563: Peptidase S10, serine carboxypeptidase		IPR029058: Alpha/Beta hydrolase fold	IPR018202: Serine carboxypeptidase, serine active site	Hunt V 2016, doi: 10.1038/ng.3495
A0A0K0EKU2	Uncharacterized protein	extracellular region [GO:0005576]			IPR001283: Cysteine-rich secretory protein-related	IPR014044: CAP domain	IPR035940: CAP superfamily	IPR018244: Allergen V5/Tpx-1-related, conserved site	Hunt V 2016, doi: 10.1038/ng.3495
A0A0K0EKU3	SCP domain-containing protein	extracellular region [GO:0005576]			IPR001283: Cysteine-rich secretory protein-related	IPR014044: CAP domain	IPR035940: CAP superfamily	IPR018244: Allergen V5/Tpx-1-related, conserved site	Hunt V 2016, doi: 10.1038/ng.3495
A0A0K0EKU4	SCP domain-containing protein	extracellular region [GO:0005576]			IPR001283: Cysteine-rich secretory protein-related	IPR014044: CAP domain	IPR035940: CAP superfamily	IPR018244: Allergen V5/Tpx-1-related, conserved site	Hunt V 2016, doi: 10.1038/ng.3495
A0A0K0EKU6	Uncharacterized protein	extracellular region [GO:0005576]			IPR001283: Cysteine-rich secretory protein-related	IPR014044: CAP domain	IPR035940: CAP superfamily	IPR018244: Allergen V5/Tpx-1-related, conserved site	Hunt V 2016, doi: 10.1038/ng.3495
A0A0K0EKU9	Uncharacterized protein	mitochondrial inner membrane [GO:0005743] respirasome [GO:0070469]			IPR019377: NADH-ubiquinone oxidoreductase, subunit 10				Rodpai 2017, doi: 10.1007/s00436-017-5443-9
A0A0K0ELA9	Uncharacterized protein	integral component of membrane [GO:0016021]			IPR001534: Transthyretin-like		IPR038479: Transthyretin-like superfamily		Hunt V 2016, doi: 10.1038/ng.3495
A0A0K0ELR7	Uncharacterized protein	myosin complex [GO:0016459] myosin filament [GO:0032982] sarcomere [GO:0030017]	actin filament binding [GO:0051015] ATP binding [GO:0005524] cytoskeletal motor activity [GO:0003774]			IPR001609: Myosin head, motor domain	IPR008989: Myosin S1 fragment, N-terminal	IPR000048: IQ motif, EF-hand binding site	Marcilla 2010, doi: 10.1017/S0031182010000314
A0A0K0EMI1	Uncharacterized protein				IPR000533: Tropomyosin				Marcilla 2010, doi: 10.1017/S0031182010000314
A0A0K0EMT6	ATP-synt_DE_N domain-containing protein	proton-transporting ATP synthase complex, catalytic core F(1) [GO:0045261]	proton-transporting ATP synthase activity, rotational mechanism [GO:0046933]		IPR001469: ATP synthase, F1 complex, delta/epsilon subunit	IPR020546: ATP synthase, F1 complex, delta/epsilon subunit, N-terminal	IPR036771: F0F1 ATP synthase delta/epsilon subunit, N-terminal		Marcilla 2010, doi: 10.1017/S0031182010000314
A0A0K0EMU7	AcetylCoA_hyd_C domain-containing protein		acetate CoA-transferase activity [GO:0008775] acetyl-CoA hydrolase activity [GO:0003986]	acetate metabolic process [GO:0006083] propionate metabolic process, methylcitrate cycle [GO:0019679]	IPR003702: Acetyl-CoA hydrolase/transferase	IPR026888: Acetyl-CoA hydrolase/transferase C-terminal domain	IPR037171: NagB/RpiA transferase-like		Rodpai 2017, doi: 10.1007/s00436-017-5443-9
A0A0K0EMX1	NTR domain-containing protein	extracellular region [GO:0005576]	metalloendopeptidase inhibitor activity [GO:0008191]		IPR001820: Protease inhibitor I35 (TIMP)	IPR001134: Netrin domain	IPR008993: Tissue inhibitor of metalloproteinases-like, OB-fold		Hunt V 2016, doi: 10.1038/ng.3495
A0A0K0ENM6	BHLH domain-containing protein		protein dimerization activity [GO:0046983]		IPR004000: Actin family	IPR011598: Myc-type, basic helix-loop-helix (bHLH) domain	IPR036638: Helix-loop-helix DNA-binding domain superfamily		Rodpai 2017, doi: 10.1007/s00436-017-5443-9
A0A0K0EP91	Zinc metalloproteinase	extracellular region [GO:0005576]	metalloendopeptidase activity [GO:0004222] zinc ion binding [GO:0008270]	molting cycle, collagen and cuticulin-based cuticle [GO:0018996]	IPR017050: Metallopeptidase, nematode	IPR034035: Astacin-like metallopeptidase domain	IPR024079: Metallopeptidase, catalytic domain superfamily		Hunt V 2016, doi: 10.1038/ng.3495
A0A0K0EPG1	Uncharacterized protein				IPR001283: Cysteine-rich secretory protein-related	IPR014044: CAP domain	IPR035940: CAP superfamily	IPR018244: Allergen V5/Tpx-1-related, conserved site	Hunt V 2016, doi: 10.1038/ng.3495
A0A0K0EQF8	Glyceraldehyde-3-phosphate dehydrogenase		glyceraldehyde-3-phosphate dehydrogenase (NAD+) (phosphorylating) activity [GO:0004365] NAD binding [GO:0051287] NADP binding [GO:0050661]	glucose metabolic process [GO:0006006] glycolytic process [GO:0006096]	IPR006424: Glyceraldehyde-3-phosphate dehydrogenase, type I	IPR020828: Glyceraldehyde 3-phosphate dehydrogenase, NAD(P) binding domain	IPR036291: NAD(P)-binding domain superfamily	IPR020830: Glyceraldehyde 3-phosphate dehydrogenase, active site	Marcilla 2010, doi: 10.1017/S0031182010000314
A0A0K0EQT5	Uncharacterized protein	proton-transporting ATP synthase complex, catalytic core F(1) [GO:0045261]	proton-transporting ATP synthase activity, rotational mechanism [GO:0046933]		IPR000131: ATP synthase, F1 complex, gamma subunit		IPR035968: ATP synthase, F1 complex, gamma subunit superfamily		Marcilla 2010, doi: 10.1017/S0031182010000314
A0A0K0ER14	Uncharacterized protein	mitochondrial matrix [GO:0005759]	ATP binding [GO:0005524] metal ion binding [GO:0046872] propionyl-CoA carboxylase activity [GO:0004658]	lipid catabolic process [GO:0016042]		IPR000089: Biotin/lipoyl attachment	IPR011053: Single hybrid motif	IPR001882: Biotin-binding site	Marcilla 2010, doi: 10.1017/S0031182010000314 Rodpai 2017, doi: 10.1007/s00436-017-5443-9
A0A0K0ERA5	Uncharacterized protein	endoplasmic reticulum lumen [GO:0005788] integral component of membrane [GO:0016021]	ATP binding [GO:0005524] ATP hydrolysis activity [GO:0016887]	response to stress [GO:0006950]	IPR013126: Heat shock protein 70 family	IPR042050: Endoplasmic reticulum chaperone BIP, nucleotide-binding domain	IPR029047: Heat shock protein 70kD, peptide-binding domain superfamily	IPR018181: Heat shock protein 70, conserved site	Marcilla 2010, doi: 10.1017/S0031182010000314
A0A0K0ERZ5	Pept_C1 domain-containing protein		cysteine-type peptidase activity [GO:0008234]		IPR033157: Cathepsin Z	IPR000668: Peptidase C1A, papain C-terminal	IPR038765: Papain-like cysteine peptidase superfamily	IPR025661: Cysteine peptidase, asparagine active site	Hunt V 2016, doi: 10.1038/ng.3495
A0A0K0ESQ8	Uncharacterized protein				IPR000749: ATP:guanido phosphotransferase	IPR022413: ATP:guanido phosphotransferase, N-terminal	IPR014746: Glutamine synthetase/guanido kinase, catalytic domain		Marcilla 2010, doi: 10.1017/S0031182010000314
A0A0K0ESR6	Uncharacterized protein		carbohydrate binding [GO:0030246] oxidoreductase activity [GO:0016491]		IPR044156: Galectin-like	IPR001079: Galectin, carbohydrate recognition domain	IPR013320: Concanavalin A-like lectin/glucanase domain superfamily		Rodpai 2017, doi: 10.1007/s00436-017-5443-9
A0A0K0ESW0	Glyceraldehyde-3-phosphate dehydrogenase		glyceraldehyde-3-phosphate dehydrogenase (NAD+) (phosphorylating) activity [GO:0004365] NAD binding [GO:0051287] NADP binding [GO:0050661]	glucose metabolic process [GO:0006006] glycolytic process [GO:0006096]	IPR006424: Glyceraldehyde-3-phosphate dehydrogenase, type I	IPR020828: Glyceraldehyde 3-phosphate dehydrogenase, NAD(P) binding domain	IPR036291: NAD(P)-binding domain superfamily	IPR020830: Glyceraldehyde 3-phosphate dehydrogenase, active site	Marcilla 2010, doi: 10.1017/S0031182010000314
A0A0K0ESY3	Uncharacterized protein	cell surface [GO:0009986] extracellular region [GO:0005576]			IPR001534: Transthyretin-like		IPR038479: Transthyretin-like superfamily		Hunt V 2016, doi: 10.1038/ng.3495
A0A0K0ETK5	Galectin		carbohydrate binding [GO:0030246]		IPR044156: Galectin-like	IPR001079: Galectin, carbohydrate recognition domain	IPR013320: Concanavalin A-like lectin/glucanase domain superfamily		Marcilla 2010, doi: 10.1017/S0031182010000314
A0A0K0ETK8	Uncharacterized protein	integral component of membrane [GO:0016021] mitochondrial inner membrane [GO:0005743]	calcium ion binding [GO:0005509]	transmembrane transport [GO:0055085]	IPR002067: Mitochondrial carrier protein	IPR002048: EF-hand domain	IPR011992: EF-hand domain pair		Marcilla 2010, doi: 10.1017/S0031182010000314
B5RI03	Elongation factor 1-alpha	cytoplasm [GO:0005737]	GTP binding [GO:0005525] GTPase activity [GO:0003924] translation elongation factor activity [GO:0003746]		IPR004539: Translation elongation factor EF1A, eukaryotic/archaeal	IPR004160: Translation elongation factor EFTu/EF1A, C-terminal	IPR009000: Translation protein, beta-barrel domain superfamily	IPR031157: Tr-type G domain, conserved site	Marcilla 2010, doi: 10.1017/S0031182010000314
B5RI04	Elongation factor 1-alpha	cytoplasm [GO:0005737]	GTP binding [GO:0005525] GTPase activity [GO:0003924] translation elongation factor activity [GO:0003746]		IPR004539: Translation elongation factor EF1A, eukaryotic/archaeal	IPR004160: Translation elongation factor EFTu/EF1A, C-terminal	IPR009000: Translation protein, beta-barrel domain superfamily	IPR031157: Tr-type G domain, conserved site	Marcilla 2010, doi: 10.1017/S0031182010000314
Q968Y6	Metalloendopeptidase (Fragment)	extracellular region [GO:0005576]	metalloendopeptidase activity [GO:0004222] zinc ion binding [GO:0008270]	molting cycle, collagen and cuticulin-based cuticle [GO:0018996]	IPR017050: Metallopeptidase, nematode	IPR034035: Astacin-like metallopeptidase domain	IPR024079: Metallopeptidase, catalytic domain superfamily		Hunt V 2016, doi: 10.1038/ng.3495
Q9UA16	L3NieAg.01 (Fragment)	extracellular region [GO:0005576]			IPR001283: Cysteine-rich secretory protein-related	IPR014044: CAP domain	IPR035940: CAP superfamily	IPR018244: Allergen V5/Tpx-1-related, conserved site	Hunt V 2016, doi: 10.1038/ng.3495

## Sheet: Legend
Column header	Description
Accession	S. stercoralis UniProt accession number
Description	S. stercoralis Protein name
GO_CC	Cellular Component GO terms
GO_MF	Molecular Function GO terms
GO_BP	Biological Process GO terms
InterPro Family	Interpro Family terms
InterPro Domain	Interpro Domain terms
InterPro Homologous superfamily	Interpro Homologous terms
InterPro Site	Interpro Site terms
Described in	Biobliographic reference citing the protein
